# Supplementary material for: Sheaths are diverse and abundant cell surface layers in archaea
Source: ISME J. 2024 Nov 5;18(1):wrae225. doi: 10.1093/ismejo/wrae225 (PMC11576556; doi:10.1093/ismejo/wrae225)
Supplement: Supplementary_tables_wrae225 [file supplementary_tables_wrae225.xlsx]

## Sheet: Legend Supplementary
Table S1.	Archaeal genomes used in the study (dereplicated genomes from GenBank (2023) and archaeal MAGs from Nayfach et al.). The number of sheath proteins (SH proteins) with and without Ig-like domains is specified
Table S2.	Sheath proteins identified in archaeal genomes with number of amyloid core domains.
Table S3.	Blast result of previously suggested main sheath protein of Methanothric thermoacetophila PT. This protein was later discarded from analysis because it is likely a secondary sheath component.
Table S4.	Transcriptomic analysis of Methanospirillum hungatei JF-1 anf Methanothrix thermoacetophila PT. Top 20 most transcribed proteins are shown.
Table S5.	Comparative genomics analysis of archaeal genomes with and without sheath. The p-value of enrichment or depletion was predicted with the fisher test, Bonferroni correction. Control group - archaea without sheath, test group - archaea with sheath.
Table S6.	Previously identified (pro)viruses of sheathed archaea collected from Medvedeva et al. 2023 and Laso-Perez et al. 2023. The predicted virus morphology, host and genome length are specified. The id of sheath-like protein is corresponding to Supplementary Data 1.
Table S7.	The IMG/VR data of predicted viruses infecting sheathed archaea. The las two colunbs correspond to the reference protein used for identification (SH-like or MCP) and protein identity of blastp hit.

## Sheet: TableS1.Genomes
Genome id	taxonomic classification	class	Number of sheath proteins	Number of sheath-adhesin proteins
GCA000446015	o__Thermofilales;f__Thermofilaceae;g__Thermofilum_B;s__Thermofilum_B adornatum	Thermoprotei	0	0
GCA000813245	o__Thermofilales;f__Thermofilaceae;g__Thermofilum_B;s__Thermofilum_B adornatum	Thermoprotei	0	0
GCA002855745	o__Thermofilales;f__Thermofilaceae;g__Infirmifilum;s__Infirmifilum sp002855745	Thermoprotei	0	0
GCA003649305	o__Thermofilales;f__B15-G2;g__B15-G2;s__B15-G2 sp003650815	Thermoprotei	1	0
GCA003649515	o__Thermofilales;f__B20-G17;g__B14-G17;s__B14-G17 sp003649515	Thermoprotei	0	0
GCA009903875	o__Thermofilales;f__Thermofilaceae;g__Thermofilum_B;s__Thermofilum_B adornatum	Thermoprotei	0	0
GCA011046265	o__Thermofilales;f__Thermofilaceae;g__Thermofilum_B;s__Thermofilum_B adornatum	Thermoprotei	0	0
GCA011053655	o__Thermofilales;f__Thermofilaceae;g__DRZQ01;s__DRZQ01 sp011053655	Thermoprotei	0	0
GCA011055445	o__Thermofilales;f__Thermofilaceae;g__DRZQ01;s__DRZQ01 sp011055445	Thermoprotei	0	0
GCA011361705	o__Thermofilales;f__Thermofilaceae;g__DRZQ01;s__	Thermoprotei	0	0
GCA011364825	o__Thermofilales;f__Thermofilaceae;g__Thermofilum_C;s__Thermofilum_C sp011364825	Thermoprotei	0	0
GCA011372935	o__Thermofilales;f__Thermofilaceae;g__DRZQ01;s__DRZQ01 sp011372935	Thermoprotei	0	0
GCA011372985	o__Thermofilales;f__Thermofilaceae;g__Thermofilum_C;s__Thermofilum_C pendens_A	Thermoprotei	0	0
GCA021160905	o__Thermofilales;f__B20-G17;g__B67-G16;s__B67-G16 sp003650675	Thermoprotei	0	0
GCA021161825	o__Thermofilales;f__B69-G16;g__B69-G16;s__	Thermoprotei	0	0
GCA021163245	o__Thermofilales;f__;g__;s__	Thermoprotei	0	0
GCA026414005	o__Thermofilales;f__Thermofilaceae;g__;s__	Thermoprotei	0	0
GCA027017025	o__Thermofilales;f__Thermofilaceae;g__;s__	Thermoprotei	0	0
GCA027027675	o__Thermofilales;f__Thermofilaceae;g__;s__	Thermoprotei	0	0
GCA028275765	o__Thermofilales;f__Thermofilaceae;g__Thermofilum_C;s__	Thermoprotei	0	0
GCA028275925	o__Thermofilales;f__Thermofilaceae;g__DRZQ01;s__DRZQ01 sp011055445	Thermoprotei	0	0
GCA028276695	o__Thermofilales;f__Thermofilaceae;g__Thermofilum_B;s__Thermofilum_B adornatum	Thermoprotei	0	0
GCA029258735	o__Thermofilales;f__;g__;s__	Thermoprotei	0	0
GCA029258885	o__Thermofilales;f__B9-G17;g__B9-G17;s__B9-G17 sp003649225	Thermoprotei	0	0
GCA937880785	o__Thermofilales;f__Thermofilaceae;g__B17-G15;s__B17-G15 sp003649495	Thermoprotei	1	0
GCA938036345	o__Thermofilales;f__Thermofilaceae;g__;s__	Thermoprotei	0	0
GCF000015225	o__Thermofilales;f__Thermofilaceae;g__Thermofilum_B;s__Thermofilum_B pendens_A	Thermoprotei	2	0
GCF000993805	o__Thermofilales;f__Thermofilaceae;g__Infirmifilum;s__Infirmifilum uzonense	Thermoprotei	0	0
GCF014876775	o__Thermofilales;f__Thermofilaceae;g__Infirmifilum;s__Infirmifilum lucidum	Thermoprotei	0	0
NAY3300014887b29	o__Thermofilales;f__B20-G17;g__B20-G17;s__B20-G17 sp003650785	Thermoprotei	0	0
NAY3300014911b21	o__Thermofilales;f__B15-G2;g__B15-G2;s__B15-G2 sp003649445	Thermoprotei	0	0
NAY3300017406b29	o__Thermofilales;f__Thermofilaceae;g__Thermofilum_C;s__Thermofilum_C pendens_B	Thermoprotei	0	0
NAY3300017513b38	o__Thermofilales;f__;g__;s__	Thermoprotei	0	0
NAY3300021493b5	o__Thermofilales;f__B9-G17;g__;s__	Thermoprotei	1	0
NAY3300021513b12	o__Thermofilales;f__B20-G17;g__B20-G17;s__	Thermoprotei	0	0
NAY3300022188b24	o__Thermofilales;f__EX4484-15;g__EX4484-15;s__EX4484-15 sp002254595	Thermoprotei	2	0
NAY3300022470b23	o__Thermofilales;f__;g__;s__	Thermoprotei	5	0
NAY3300024423b15	o__Thermofilales;f__B20-G17;g__B20-G17;s__	Thermoprotei	1	0
NAY3300025546b57	o__Thermofilales;f__Thermofilaceae;g__Thermofilum_B;s__	Thermoprotei	0	0
GCA033581715	o__Thermofilales;f__Thermofilaceae;g__;s__	Thermoprotei	0	0
GCA000013725	o__Methanosarcinales;f__Methanosarcinaceae;g__Methanococcoides;s__Methanococcoides burtonii	Methanosarcinia	0	0
GCA000025865	o__Methanosarcinales;f__Methanosarcinaceae;g__Methanohalophilus;s__Methanohalophilus mahii	Methanosarcinia	0	0
GCA000196655	o__Methanosarcinales;f__Methanosarcinaceae;g__Methanohalobium;s__Methanohalobium evestigatum	Methanosarcinia	0	0
GCA000217995	o__Methanosarcinales;f__Methanosarcinaceae;g__Methanosalsum;s__Methanosalsum zhilinae	Methanosarcinia	0	0
GCA000328665	o__Methanosarcinales;f__Methanosarcinaceae;g__Methanomethylovorans;s__Methanomethylovorans hollandica	Methanosarcinia	0	0
GCA000504205	o__Methanosarcinales;f__Methanosarcinaceae;g__Methanolobus;s__Methanolobus tindarius	Methanosarcinia	0	0
GCA000970045	o__Methanosarcinales;f__Methanosarcinaceae;g__MTP4;s__MTP4 sp000970045	Methanosarcinia	0	0
GCA001027005	o__Methanosarcinales;f__Methanosarcinaceae;g__Methanosarcina;s__Methanosarcina barkeri	Methanosarcinia	0	0
GCA001304615	o__Methanosarcinales;f__Methanosarcinaceae;g__Methanosarcina;s__Methanosarcina flavescens	Methanosarcinia	0	0
GCA002010075	o__Methanosarcinales_A;f__Methermicoccaceae;g__JdFR-19;s__JdFR-19 sp002010075	Methanosarcinia	0	0
GCA002501765	o__Methanotrichales;f__Methanotrichaceae;g__UBA204;s__UBA204 sp002501765	Methanosarcinia	13	7
GCA002506535	o__Methanotrichales;f__Methanotrichaceae;g__Methanothrix_A;s__Methanothrix_A harundinacea_B	Methanosarcinia	16	10
GCA003104905	o__Methanosarcinales;f__Methanoperedenaceae;g__Methanoperedens;s__Methanoperedens sp003104905	Methanosarcinia	0	0
GCA003194445	o__Methanosarcinales;f__Methanogasteraceae;g__Methanogaster;s__Methanogaster sp003194445	Methanosarcinia	0	0
GCA004193545	o__Methanosarcinales;f__EX4572-44;g__Ethanoperedens;s__Ethanoperedens ethanivorans_A	Methanosarcinia	0	0
GCA013178225	o__Methanotrichales;f__Methanotrichaceae;g__JABLXE01;s__JABLXE01 sp013178225	Methanosarcinia	30	9
GCA013388255	o__Methanosarcinales;f__Methanosarcinaceae;g__Methanolobus;s__Methanolobus zinderi	Methanosarcinia	0	0
GCA014237495	o__Methanosarcinales;f__Methanocomedenaceae;g__Methanocomedens;s__Methanocomedens sp014237145	Methanosarcinia	0	0
GCA014859725	o__Methanosarcinales;f__Methanocomedenaceae;g__Kmv04;s__Kmv04 sp014859725	Methanosarcinia	0	0
GCA020011555	o__Methanosarcinales;f__Methanosarcinaceae;g__Methanimicrococcus;s__Methanimicrococcus blatticola	Methanosarcinia	0	0
GCA020055655	o__Methanosarcinales;f__Methanosarcinaceae;g__;s__	Methanosarcinia	0	0
GCA021158925	o__Methanosarcinales;f__Methanogasteraceae;g__Methanogaster;s__Methanogaster sp003601535	Methanosarcinia	0	0
GCA021159385	o__Methanosarcinales;f__Methanogasteraceae;g__Methanogaster;s__	Methanosarcinia	0	0
GCA023544565	o__Methanosarcinales;f__Methanosarcinaceae;g__;s__	Methanosarcinia	0	0
GCA027460525	o__Methanosarcinales;f__Methanoperedenaceae;g__Methanoperedens;s__	Methanosarcinia	0	0
GCA027460535	o__Methanosarcinales;f__Methanoperedenaceae;g__Methanoperedens;s__	Methanosarcinia	0	0
GCA028715885	o__Methanosarcinales;f__Methanoperedenaceae;g__Methanoperedens;s__	Methanosarcinia	0	0
GCA029210685	o__Methanosarcinales;f__Methanocomedenaceae;g__QBUR01;s__	Methanosarcinia	0	0
GCA029211005	o__Methanosarcinales;f__Methanocomedenaceae;g__QBUR01;s__	Methanosarcinia	0	0
GCA900114835	o__Methanosarcinales;f__Methanosarcinaceae;g__Methanolobus;s__Methanolobus profundi	Methanosarcinia	0	0
GCA902386205	o__Methanosarcinales;f__Methanoperedenaceae;g__Methanoperedens;s__Methanoperedens sp902386205	Methanosarcinia	0	0
GCA905171695	o__Methanosarcinales;f__EX4572-44;g__EX4572-44;s__EX4572-44 sp905171695	Methanosarcinia	0	0
GCA913757535	o__Methanotrichales;f__Methanotrichaceae;g__Methanothrix;s__Methanothrix soehngenii	Methanosarcinia	20	5
GCF000014945	o__Methanotrichales;f__Methanotrichaceae;g__Methanothrix_B;s__Methanothrix_B thermoacetophila	Methanosarcinia	12	4
GCF000235565	o__Methanotrichales;f__Methanotrichaceae;g__Methanothrix_A;s__Methanothrix_A harundinacea_E	Methanosarcinia	17	13
GCF000306725	o__Methanosarcinales;f__Methanosarcinaceae;g__Methanolobus;s__Methanolobus psychrophilus	Methanosarcinia	0	0
GCF000711905	o__Methanosarcinales_A;f__Methermicoccaceae;g__Methermicoccus;s__Methermicoccus shengliensis	Methanosarcinia	0	0
GCF010706455	o__Methanosarcinales;f__Methanosarcinaceae;g__Methanosarcina;s__Methanosarcina mazei	Methanosarcinia	0	0
GCF018434005	o__Methanotrichales;f__Methanotrichaceae;g__Methanothrix_A;s__Methanothrix_A harundinacea_D	Methanosarcinia	16	9
NAY3300005326b14	o__Methanotrichales;f__Methanotrichaceae;g__;s__	Methanosarcinia	27	5
NAY3300013883b5	o__Methanotrichales;f__Methanotrichaceae;g__JAAEEW01;s__	Methanosarcinia	13	6
NAY3300025698b10	o__Methanotrichales;f__Methanotrichaceae;g__;s__	Methanosarcinia	15	14
NAY3300025724b25	o__Methanotrichales;f__Methanotrichaceae;g__MVQI01;s__MVQI01 sp002067795	Methanosarcinia	26	10
NAY3300027958b16	o__Methanosarcinales;f__Methanoperedenaceae;g__Methanoperedens;s__	Methanosarcinia	0	0
NAY3300028191b10	o__Methanotrichales;f__Methanotrichaceae;g__JAFGMR01;s__	Methanosarcinia	13	7
NAY3300029304b7	o__Methanosarcinales;f__Methanoperedenaceae;g__Methanoperedens;s__Methanoperedens nitroreducens	Methanosarcinia	0	0
NAY3300029442b9	o__Methanotrichales;f__Methanotrichaceae;g__Methanothrix;s__Methanothrix sp903871465	Methanosarcinia	33	7
NAY3300029821b33	o__Methanosarcinales;f__Methanoperedenaceae;g__Methanoperedens_A;s__Methanoperedens_A sp002839545	Methanosarcinia	0	0
GCA000013445	o__Methanomicrobiales;f__Methanospirillaceae;g__Methanospirillum;s__Methanospirillum hungatei	Methanomicrobia	9	0
GCA000015765	o__Methanomicrobiales;f__Methanocorpusculaceae;g__Methanocorpusculum;s__Methanocorpusculum labreanum	Methanomicrobia	0	0
GCA000017625	o__Methanomicrobiales;f__Methanoregulaceae;g__Methanoregula;s__Methanoregula boonei	Methanomicrobia	0	0
GCA000147875	o__Methanomicrobiales;f__Methanomicrobiaceae;g__Methanolacinia;s__Methanolacinia petrolearia	Methanomicrobia	0	0
GCA000235685	o__Methanomicrobiales;f__Methanoregulaceae;g__Methanolinea_A;s__	Methanomicrobia	6	0
GCA000243255	o__Methanomicrobiales;f__Methanomicrobiaceae;g__Methanoplanus;s__Methanoplanus limicola	Methanomicrobia	0	0
GCA000327485	o__Methanomicrobiales;f__Methanoregulaceae;g__Methanoregula;s__Methanoregula formicica	Methanomicrobia	0	0
GCA000711215	o__Methanomicrobiales;f__Methanomicrobiaceae;g__Methanomicrobium;s__Methanomicrobium mobile	Methanomicrobia	0	0
GCA001412355	o__Methanomicrobiales;f__Methanomicrobiaceae;g__LKUD01;s__LKUD01 sp001412355	Methanomicrobia	0	0
GCA001571385	o__Methanomicrobiales;f__Methanofollaceae;g__Methanofollis;s__Methanofollis ethanolicus	Methanomicrobia	0	0
GCA002067035	o__Methanomicrobiales;f__Methanoregulaceae;g__Methanoregula;s__Methanoregula sp002067035	Methanomicrobia	0	0
GCA002067895	o__Methanomicrobiales;f__Methanoregulaceae;g__MVRE01;s__MVRE01 sp002067895	Methanomicrobia	0	0
GCA002499905	o__Methanomicrobiales;f__Methanoregulaceae;g__UBA9949;s__UBA9949 sp002499905	Methanomicrobia	31	0
GCA002502735	o__Methanomicrobiales;f__Methanoregulaceae;g__Methanoregula;s__Methanoregula sp002502735	Methanomicrobia	0	0
GCA002503105	o__Methanomicrobiales;f__Methanoculleaceae;g__UBA206;s__UBA206 sp002503105	Methanomicrobia	0	0
GCA002503135	o__Methanomicrobiales;f__Methanoculleaceae;g__UBA207;s__UBA207 sp002503135	Methanomicrobia	0	0
GCA002503825	o__Methanomicrobiales;f__Methanoregulaceae;g__UBA467;s__UBA467 sp002503825	Methanomicrobia	14	0
GCA002506085	o__Methanomicrobiales;f__Methanocorpusculaceae;g__Methanocorpusculum;s__Methanocorpusculum sp002506085	Methanomicrobia	0	0
GCA002506785	o__Methanomicrobiales;f__Methanoregulaceae;g__Methanoregula;s__Methanoregula sp002502245	Methanomicrobia	0	0
GCA002508705	o__Methanomicrobiales;f__Methanoculleaceae;g__Methanoculleus;s__Methanoculleus sp002508705	Methanomicrobia	0	0
GCA002839605	o__Methanomicrobiales;f__Methanoregulaceae;g__Methanoregula;s__Methanoregula sp002839605	Methanomicrobia	0	0
GCA002839675	o__Methanomicrobiales;f__Methanoregulaceae;g__Methanoregula;s__Methanoregula sp002839675	Methanomicrobia	0	0
GCA003173335	o__Methanomicrobiales;f__Methanospirillaceae;g__Methanospirillum;s__Methanospirillum stamsii	Methanomicrobia	10	0
GCA003173355	o__Methanomicrobiales;f__Methanospirillaceae;g__Methanospirillum;s__Methanospirillum lacunae	Methanomicrobia	18	0
GCA004102725	o__Methanomicrobiales;f__Methanoculleaceae;g__Methanoculleus_A;s__Methanoculleus_A taiwanensis	Methanomicrobia	0	0
GCA004332335	o__Methanomicrobiales;f__Methanosphaerulaceae;g__UBA288;s__UBA288 sp004332335	Methanomicrobia	0	0
GCA013377755	o__Methanomicrobiales;f__Methanofollaceae;g__Methanofollis;s__Methanofollis tationis	Methanomicrobia	0	0
GCA015660865	o__Methanomicrobiales;f__JACTUA01;g__JACTUA01;s__JACTUA01 sp015660865	Methanomicrobia	0	0
GCA015660885	o__Methanomicrobiales;f__Methanoregulaceae;g__Methanoregula;s__Methanoregula sp015660885	Methanomicrobia	0	0
GCA016699325	o__Methanomicrobiales;f__Methanoregulaceae;g__UBA9949;s__UBA9949 sp016699325	Methanomicrobia	8	0
GCA016841955	o__Methanomicrobiales;f__Methanoculleaceae;g__Methanoculleus;s__Methanoculleus sp016841955	Methanomicrobia	0	0
GCA016926505	o__Methanomicrobiales;f__Methanospirillaceae;g__JAFGOM01;s__JAFGOM01 sp016926505	Methanomicrobia	8	0
GCA016937345	o__Methanomicrobiales;f__Methanomicrobiaceae;g__Methanomicrobium;s__Methanomicrobium sp016937345	Methanomicrobia	0	0
GCA017408885	o__Methanomicrobiales;f__Methanocorpusculaceae;g__Methanocorpusculum;s__Methanocorpusculum sp017408885	Methanomicrobia	0	0
GCA017873855	o__Methanomicrobiales;f__Methanoregulaceae;g__Methanolinea_B;s__Methanolinea_B mesophila	Methanomicrobia	27	0
GCA017875315	o__Methanomicrobiales;f__Methanomicrobiaceae;g__Methanomicrobium;s__Methanomicrobium sp017875315	Methanomicrobia	0	0
GCA018262855	o__Methanomicrobiales;f__Methanoregulaceae;g__Methanolinea_A;s__Methanolinea_A sp018262855	Methanomicrobia	6	0
GCA018263335	o__Methanomicrobiales;f__Methanoregulaceae;g__Methanolinea_A;s__Methanolinea_A sp002067155	Methanomicrobia	6	0
GCA018502485	o__Methanomicrobiales;f__Methanospirillaceae;g__Methanospirillum;s__Methanospirillum sp012729995	Methanomicrobia	9	0
GCA018687785	o__Methanomicrobiales;f__Methanomicrobiaceae;g__Methanogenium;s__Methanogenium sp018687785	Methanomicrobia	0	0
GCA019633745	o__Methanomicrobiales;f__Methanofollaceae;g__Methanofollis;s__	Methanomicrobia	0	0
GCA020697455	o__Methanomicrobiales;f__Methanoculleaceae;g__Methanoculleus;s__	Methanomicrobia	0	0
GCA023195915	o__Methanomicrobiales;f__Methanoculleaceae;g__Methanoculleus;s__	Methanomicrobia	0	0
GCA023396065	o__Methanomicrobiales;f__Methanocorpusculaceae;g__Methanocorpusculum;s__	Methanomicrobia	0	0
GCA024170265	o__Methanomicrobiales;f__Methanocorpusculaceae;g__Methanocalculus;s__Methanocalculus sp003838185	Methanomicrobia	0	0
GCA024170505	o__Methanomicrobiales;f__Methanocorpusculaceae;g__Methanocalculus;s__Methanocalculus sp007130455	Methanomicrobia	0	0
GCA024372745	o__Methanomicrobiales;f__Methanocorpusculaceae;g__Methanocalculus;s__	Methanomicrobia	0	0
GCA025453675	o__Methanomicrobiales;f__Methanoregulaceae;g__Methanolinea_A;s__	Methanomicrobia	5	0
GCA025914035	o__Methanomicrobiales;f__Methanoculleaceae;g__Methanoculleus;s__Methanoculleus marisnigri	Methanomicrobia	0	0
GCA026625165	o__Methanomicrobiales;f__Methanoregulaceae;g__MVRE01;s__	Methanomicrobia	0	0
GCA026684035	o__Methanomicrobiales;f__Methanomicrobiaceae;g__Methanogenium;s__	Methanomicrobia	0	0
GCA027925405	o__Methanomicrobiales;f__Methanoculleaceae;g__Methanoculleus;s__Methanoculleus bourgensis	Methanomicrobia	0	0
GCA028679125	o__Methanomicrobiales;f__Methanoregulaceae;g__Methanoregula;s__	Methanomicrobia	0	0
GCA913757945	o__Methanomicrobiales;f__Methanoculleaceae;g__Methanoculleus;s__Methanoculleus sp019136335	Methanomicrobia	0	0
GCA937868195	o__Methanomicrobiales;f__Methanoregulaceae;g__UBA9949;s__UBA9949 sp012516785	Methanomicrobia	7	0
GCA944322135	o__Methanomicrobiales;f__Methanocorpusculaceae;g__Methanocorpusculum;s__Methanocorpusculum faecipullorum	Methanomicrobia	0	0
GCF000021965	o__Methanomicrobiales;f__Methanosphaerulaceae;g__Methanosphaerula;s__Methanosphaerula palustris	Methanomicrobia	0	0
GCF001315945	o__Methanomicrobiales;f__Methanomicrobiaceae;g__Methanogenium;s__Methanogenium cariaci	Methanomicrobia	0	0
GCF001571405	o__Methanomicrobiales;f__Methanoculleaceae;g__Methanoculleus;s__Methanoculleus thermophilus	Methanomicrobia	0	0
NAY3300005081b10	o__Methanomicrobiales;f__Methanocorpusculaceae;g__Methanocalculus;s__	Methanomicrobia	0	0
NAY3300009566b23	o__Methanomicrobiales;f__Methanoregulaceae;g__;s__	Methanomicrobia	5	0
NAY3300013880b7	o__Methanomicrobiales;f__Methanoculleaceae;g__;s__	Methanomicrobia	0	0
NAY3300017470b21	o__Methanomicrobiales;f__Methanomicrobiaceae;g__DSDF01;s__DSDF01 sp011048835	Methanomicrobia	0	0
NAY3300017522b22	o__Methanomicrobiales;f__Methanospirillaceae;g__CAIYHQ01;s__CAIYHQ01 sp903926075	Methanomicrobia	3	0
NAY3300017938b25	o__Methanomicrobiales;f__Methanoregulaceae;g__MVRE01;s__MVRE01 sp015660965	Methanomicrobia	0	0
NAY3300026194b17	o__Methanomicrobiales;f__Methanosphaerulaceae;g__UBA288;s__UBA288 sp012728895	Methanomicrobia	0	0
NAY3300027373b6	o__Methanomicrobiales;f__Methanospirillaceae;g__Methanospirillum;s__	Methanomicrobia	25	0
NAY3300027419b15	o__Methanomicrobiales;f__Methanoregulaceae;g__;s__	Methanomicrobia	0	0
NAY3300028193b11	o__Methanomicrobiales;f__Methanospirillaceae;g__JAFGOM01;s__	Methanomicrobia	6	0
GCA001766815	o__Syntropharchaeales;f__Syntropharchaeaceae;g__Syntropharchaeum_A;s__Syntropharchaeum_A caldarius	Methanomicrobia	0	0
GCA001766825	o__Syntropharchaeales;f__Syntropharchaeaceae;g__Syntropharchaeum;s__Syntropharchaeum butanivorans	Methanomicrobia	0	0
GCA003194425	o__ANME-1;f__ANME-1;g__ANME1a;s__ANME1a sp003194425	Syntropharchaeia	0	0
GCA003194435	o__ANME-1;f__ANME-1;g__G60ANME1;s__G60ANME1 sp003194435	Syntropharchaeia	2	0
GCA003336485	o__ANME-1;f__ANME-1;g__QENH01;s__QENH01 sp003336485	Syntropharchaeia	10	8
GCA003601795	o__ANME-1;f__ANME-1;g__QEXZ01;s__QEXZ01 sp003601795	Syntropharchaeia	2	1
GCA013139985	o__ANME-1;f__ANME-1;g__QENH01;s__QENH01 sp013139985	Syntropharchaeia	7	1
GCA014859735	o__ANME-1;f__ANME-1;g__ANME-1-THS;s__ANME-1-THS sp014859735	Syntropharchaeia	0	0
GCA016930255	o__ANME-1;f__ANME-1;g__JACGMN01;s__JACGMN01 sp016930255	Syntropharchaeia	0	1
GCA017883965	o__ANME-1;f__ANME-1;g__JAFNKG01;s__JAFNKG01 sp017883965	Syntropharchaeia	0	0
GCA021159475	o__ANME-1;f__ANME-1;g__G60ANME1;s__	Syntropharchaeia	0	0
GCA025464275	o__ANME-1;f__ANME-1;g__G60ANME1;s__	Syntropharchaeia	2	0
GCA025464325	o__ANME-1;f__ANME-1;g__G60ANME1;s__	Syntropharchaeia	0	0
GCA025464345	o__ANME-1;f__ANME-1;g__G60ANME1;s__	Syntropharchaeia	0	0
GCA025464645	o__ANME-1;f__ANME-1;g__QEXZ01;s__	Syntropharchaeia	1	1
GCA025966515	o__ANME-1;f__ANME-1;g__QEXZ01;s__QEXZ01 sp003661125	Syntropharchaeia	10	2
GCA025966525	o__ANME-1;f__ANME-1;g__QEXZ01;s__	Syntropharchaeia	6	1
GCA026134005	o__ANME-1;f__ANME-1;g__G60ANME1;s__	Syntropharchaeia	2	0
GCA026134025	o__Syntropharchaeales;f__Syntropharchaeaceae;g__Syntropharchaeum_A;s__	Syntropharchaeia	0	0
GCA026134045	o__ANME-1;f__;g__;s__	Syntropharchaeia	0	0
GCA028571495	o__ANME-1;f__ANME-1;g__QEXZ01;s__	Syntropharchaeia	0	0
GCA028571565	o__ANME-1;f__ANME-1;g__JACGMN01;s__	Syntropharchaeia	0	0
GCA029241965	o__ANME-1;f__ANME-1;g__QENJ01;s__	Syntropharchaeia	3	0
GCA029259535	o__ANME-1;f__B39-G2;g__B39-G2;s__B39-G2 sp003661185	Syntropharchaeia	0	0
GCA029259545	o__ANME-1;f__B39-G2;g__B39-G2;s__	Syntropharchaeia	0	0
NAY3300017470b24	o__ANME-1;f__ANME-1;g__JACGMN01;s__JACGMN01 sp011049045	Syntropharchaeia	0	0
NAY3300027852b63	o__JACQPP01;f__;g__;s__	Syntropharchaeia	0	0

## Sheet: TableS2.Sheath_proteins
protein_id	genome_id	SH protein length	Number of core sheath domains
NAY3300027373b6_Methanomicrobiales@NAY3300027373b6_01586	NAY3300027373b6	281	1
GCA003173355_Methanomicrobiales@GCA003173355_03212	GCA003173355	287	1
NAY3300027373b6_Methanomicrobiales@NAY3300027373b6_01685	NAY3300027373b6	282	1
NAY3300027373b6_Methanomicrobiales@NAY3300027373b6_00379	NAY3300027373b6	285	1
GCA003173355_Methanomicrobiales@GCA003173355_00527	GCA003173355	279	1
GCA003173355_Methanomicrobiales@GCA003173355_02544	GCA003173355	287	1
GCA003173355_Methanomicrobiales@GCA003173355_02844	GCA003173355	279	1
NAY3300027373b6_Methanomicrobiales@NAY3300027373b6_02654	NAY3300027373b6	282	1
NAY3300027373b6_Methanomicrobiales@NAY3300027373b6_01686	NAY3300027373b6	281	1
NAY3300027373b6_Methanomicrobiales@NAY3300027373b6_00086	NAY3300027373b6	282	1
GCA003173355_Methanomicrobiales@GCA003173355_02136	GCA003173355	308	1
GCA003173355_Methanomicrobiales@GCA003173355_00526	GCA003173355	276	1
NAY3300027373b6_Methanomicrobiales@NAY3300027373b6_03130	NAY3300027373b6	272	1
GCA000013445_Methanomicrobiales@GCA000013445_02090	GCA000013445	370	1
GCA003173355_Methanomicrobiales@GCA003173355_01513	GCA003173355	272	1
GCA000013445_Methanomicrobiales@GCA000013445_02432	GCA000013445	377	1
NAY3300027373b6_Methanomicrobiales@NAY3300027373b6_02653	NAY3300027373b6	265	1
GCA018502485_Methanomicrobiales@GCA018502485_03186	GCA018502485	371	1
NAY3300027373b6_Methanomicrobiales@NAY3300027373b6_00821	NAY3300027373b6	272	1
NAY3300027373b6_Methanomicrobiales@NAY3300027373b6_00990	NAY3300027373b6	287	1
GCA018502485_Methanomicrobiales@GCA018502485_02917	GCA018502485	373	1
GCA003173335_Methanomicrobiales@GCA003173335_02798	GCA003173335	355	1
GCA003173335_Methanomicrobiales@GCA003173335_01152	GCA003173335	358	1
GCA000013445_Methanomicrobiales@GCA000013445_02430	GCA000013445	273	1
NAY3300027373b6_Methanomicrobiales@NAY3300027373b6_00397	NAY3300027373b6	300	1
GCA003173355_Methanomicrobiales@GCA003173355_03195	GCA003173355	330	1
GCA003173335_Methanomicrobiales@GCA003173335_01150	GCA003173335	273	1
GCA018502485_Methanomicrobiales@GCA018502485_03184	GCA018502485	273	1
NAY3300027373b6_Methanomicrobiales@NAY3300027373b6_02293	NAY3300027373b6	277	1
GCA003173355_Methanomicrobiales@GCA003173355_02176	GCA003173355	277	1
GCA003173335_Methanomicrobiales@GCA003173335_01259	GCA003173335	454	1
GCA000013445_Methanomicrobiales@GCA000013445_01411	GCA000013445	278	1
GCA018502485_Methanomicrobiales@GCA018502485_02736	GCA018502485	281	1
GCA003173355_Methanomicrobiales@GCA003173355_00708	GCA003173355	267	1
NAY3300028193b11_Methanomicrobiales@NAY3300028193b11_02254	NAY3300028193b11	300	1
GCA003173335_Methanomicrobiales@GCA003173335_03066	GCA003173335	273	1
GCA018502485_Methanomicrobiales@GCA018502485_02157	GCA018502485	373	1
NAY3300027373b6_Methanomicrobiales@NAY3300027373b6_02770	NAY3300027373b6	267	1
GCA016926505_Methanomicrobiales@GCA016926505_01452	GCA016926505	300	1
NAY3300027373b6_Methanomicrobiales@NAY3300027373b6_01246	NAY3300027373b6	288	1
GCA003173355_Methanomicrobiales@GCA003173355_00372	GCA003173355	267	1
NAY3300027373b6_Methanomicrobiales@NAY3300027373b6_01677	NAY3300027373b6	314	1
NAY3300027373b6_Methanomicrobiales@NAY3300027373b6_02753	NAY3300027373b6	267	1
NAY3300027373b6_Methanomicrobiales@NAY3300027373b6_00507	NAY3300027373b6	267	1
GCA003173355_Methanomicrobiales@GCA003173355_02536	GCA003173355	314	1
NAY3300027373b6_Methanomicrobiales@NAY3300027373b6_00504	NAY3300027373b6	267	1
GCA003173355_Methanomicrobiales@GCA003173355_00860	GCA003173355	261	1
GCA000013445_Methanomicrobiales@GCA000013445_02788	GCA000013445	275	1
NAY3300027373b6_Methanomicrobiales@NAY3300027373b6_01072	NAY3300027373b6	233	1
GCA016926505_Methanomicrobiales@GCA016926505_00421	GCA016926505	359	1
GCA003173335_Methanomicrobiales@GCA003173335_00191	GCA003173335	274	1
GCA000013445_Methanomicrobiales@GCA000013445_03019	GCA000013445	306	1
GCA018502485_Methanomicrobiales@GCA018502485_00553	GCA018502485	276	1
GCA003173355_Methanomicrobiales@GCA003173355_02394	GCA003173355	279	1
GCA003173335_Methanomicrobiales@GCA003173335_03466	GCA003173335	279	1
NAY3300027373b6_Methanomicrobiales@NAY3300027373b6_01482	NAY3300027373b6	279	1
GCA016926505_Methanomicrobiales@GCA016926505_01444	GCA016926505	294	1
NAY3300017522b22_Methanomicrobiales@NAY3300017522b22_01234	NAY3300017522b22	324	1
NAY3300028193b11_Methanomicrobiales@NAY3300028193b11_01547	NAY3300028193b11	295	1
GCA017873855_Methanomicrobiales@GCA017873855_00454	GCA017873855	259	1
GCA002503825_Methanomicrobiales@GCA002503825_02617	GCA002503825	274	1
GCA003173355_Methanomicrobiales@GCA003173355_02355	GCA003173355	283	1
NAY3300027373b6_Methanomicrobiales@NAY3300027373b6_01429	NAY3300027373b6	285	1
GCA016926505_Methanomicrobiales@GCA016926505_02438	GCA016926505	274	1
NAY3300028193b11_Methanomicrobiales@NAY3300028193b11_00120	NAY3300028193b11	277	1
GCA000235685_Methanomicrobiales@GCA000235685_01178	GCA000235685	331	1
GCA017873855_Methanomicrobiales@GCA017873855_00713	GCA017873855	356	1
GCA018502485_Methanomicrobiales@GCA018502485_01841	GCA018502485	473	1
NAY3300017522b22_Methanomicrobiales@NAY3300017522b22_02730	NAY3300017522b22	267	1
GCA002503825_Methanomicrobiales@GCA002503825_00155	GCA002503825	268	1
GCA000013445_Methanomicrobiales@GCA000013445_00974	GCA000013445	472	1
GCA002503825_Methanomicrobiales@GCA002503825_00156	GCA002503825	266	1
GCA016926505_Methanomicrobiales@GCA016926505_00138	GCA016926505	478	1
GCA017873855_Methanomicrobiales@GCA017873855_01887	GCA017873855	266	1
GCA017873855_Methanomicrobiales@GCA017873855_01884	GCA017873855	272	1
NAY3300017522b22_Methanomicrobiales@NAY3300017522b22_02310	NAY3300017522b22	265	1
GCA003173355_Methanomicrobiales@GCA003173355_01218	GCA003173355	477	1
GCA017873855_Methanomicrobiales@GCA017873855_01543	GCA017873855	312	1
GCA017873855_Methanomicrobiales@GCA017873855_01888	GCA017873855	267	1
GCA017873855_Methanomicrobiales@GCA017873855_01886	GCA017873855	266	1
GCA002503825_Methanomicrobiales@GCA002503825_00154	GCA002503825	268	1
NAY3300028193b11_Methanomicrobiales@NAY3300028193b11_00059	NAY3300028193b11	193	1
GCA017873855_Methanomicrobiales@GCA017873855_01541	GCA017873855	310	1
GCA002503825_Methanomicrobiales@GCA002503825_02606	GCA002503825	311	1
GCA002503825_Methanomicrobiales@GCA002503825_00180	GCA002503825	274	1
GCA002503825_Methanomicrobiales@GCA002503825_02494	GCA002503825	284	1
GCA025453675_Methanomicrobiales@GCA025453675_01451	GCA025453675	325	1
GCA018262855_Methanomicrobiales@GCA018262855_01534	GCA018262855	292	1
GCA002499905_XX@Msp002499905.1_00599|	GCA002499905	271	1
NAY3300027373b6_Methanomicrobiales@NAY3300027373b6_01982	NAY3300027373b6	477	1
GCA018262855_Methanomicrobiales@GCA018262855_02078	GCA018262855	261	1
GCA000235685_Methanomicrobiales@GCA000235685_00615	GCA000235685	261	1
GCA002503825_Methanomicrobiales@GCA002503825_00935	GCA002503825	267	1
GCA003173335_Methanomicrobiales@GCA003173335_00406	GCA003173335	473	1
GCA002499905_XX@Msp002499905.1_01878|	GCA002499905	337	1
GCA937868195_Methanomicrobiales@GCA937868195_01042	GCA937868195	268	1
GCA017873855_Methanomicrobiales@GCA017873855_01568	GCA017873855	312	1
GCA000235685_Methanomicrobiales@GCA000235685_00593	GCA000235685	274	1
GCA016699325_Methanomicrobiales@GCA016699325_01244	GCA016699325	266	1
GCA937868195_Methanomicrobiales@GCA937868195_01041	GCA937868195	268	1
GCA002499905_XX@Msp002499905.1_01829|	GCA002499905	270	1
GCA017873855_Methanomicrobiales@GCA017873855_01547	GCA017873855	268	1
GCA937868195_Methanomicrobiales@GCA937868195_01044	GCA937868195	269	1
GCA018262855_Methanomicrobiales@GCA018262855_00370	GCA018262855	268	1
GCA018262855_Methanomicrobiales@GCA018262855_00371	GCA018262855	273	1
GCA017873855_Methanomicrobiales@GCA017873855_00355	GCA017873855	279	1
GCA002499905_XX@Msp002499905.1_00605|	GCA002499905	270	1
GCA017873855_Methanomicrobiales@GCA017873855_01524	GCA017873855	262	1
GCA000235685_Methanomicrobiales@GCA000235685_00612	GCA000235685	260	1
NAY3300028193b11_Methanomicrobiales@NAY3300028193b11_00523	NAY3300028193b11	216	1
GCA018263335_Methanomicrobiales@GCA018263335_00917	GCA018263335	262	1
GCA000235685_Methanomicrobiales@GCA000235685_00081	GCA000235685	346	1
GCA002499905_XX@Msp002499905.1_00606|	GCA002499905	270	1
GCA017873855_Methanomicrobiales@GCA017873855_00923	GCA017873855	278	1
GCA017873855_Methanomicrobiales@GCA017873855_00924	GCA017873855	279	1
GCA025453675_Methanomicrobiales@GCA025453675_01205	GCA025453675	309	1
NAY3300009566b23_Methanomicrobiales@NAY3300009566b23_01305	NAY3300009566b23	273	1
GCA002499905_XX@Msp002499905.1_00598|	GCA002499905	272	1
GCA016926505_Methanomicrobiales@GCA016926505_01543	GCA016926505	218	1
GCA002499905_XX@Msp002499905.1_00965|	GCA002499905	276	1
GCA002499905_XX@Msp002499905.1_00110|	GCA002499905	271	1
GCA018263335_Methanomicrobiales@GCA018263335_00502	GCA018263335	310	1
GCA002499905_XX@Msp002499905.1_00969|	GCA002499905	271	1
NAY3300009566b23_Methanomicrobiales@NAY3300009566b23_00227	NAY3300009566b23	281	1
GCA025453675_Methanomicrobiales@GCA025453675_00869	GCA025453675	345	1
GCA002499905_XX@Msp002499905.1_00107|	GCA002499905	288	1
GCA002499905_XX@Msp002499905.1_00966|	GCA002499905	288	1
GCA002499905_XX@Msp002499905.1_00963|	GCA002499905	271	1
GCA002499905_XX@Msp002499905.1_00961|	GCA002499905	269	1
GCA002499905_XX@Msp002499905.1_00108|	GCA002499905	268	1
GCA002499905_XX@Msp002499905.1_00968|	GCA002499905	272	1
GCA002499905_XX@Msp002499905.1_00967|	GCA002499905	288	1
GCA002499905_XX@Msp002499905.1_00607|	GCA002499905	268	1
GCA025453675_Methanomicrobiales@GCA025453675_00559	GCA025453675	317	1
GCA937868195_Methanomicrobiales@GCA937868195_02268	GCA937868195	271	1
GCA002499905_XX@Msp002499905.1_01621|	GCA002499905	277	1
GCA002499905_XX@Msp002499905.1_00600|	GCA002499905	273	1
GCA017873855_Methanomicrobiales@GCA017873855_02479	GCA017873855	324	1
GCA000013445_Methanomicrobiales@GCA000013445_02787	GCA000013445	136	1
GCA002499905_XX@Msp002499905.1_00056|	GCA002499905	290	1
GCA018502485_Methanomicrobiales@GCA018502485_00702	GCA018502485	136	1
GCA002499905_XX@Msp002499905.1_00601|	GCA002499905	286	1
GCA002499905_XX@Msp002499905.1_00032|	GCA002499905	271	1
NAY3300009566b23_Methanomicrobiales@NAY3300009566b23_00317	NAY3300009566b23	271	1
GCA017873855_Methanomicrobiales@GCA017873855_01561	GCA017873855	302	1
GCA017873855_Methanomicrobiales@GCA017873855_01510	GCA017873855	308	1
GCA002499905_XX@Msp002499905.1_00109|	GCA002499905	273	1
GCA018262855_Methanomicrobiales@GCA018262855_00851	GCA018262855	231	1
GCA003173335_Methanomicrobiales@GCA003173335_00190	GCA003173335	136	1
GCA002499905_XX@Msp002499905.1_00055|	GCA002499905	288	1
GCA017873855_Methanomicrobiales@GCA017873855_01462	GCA017873855	330	1
GCA016699325_Methanomicrobiales@GCA016699325_01245	GCA016699325	270	1
GCA016699325_Methanomicrobiales@GCA016699325_01249	GCA016699325	274	1
GCA002499905_XX@Msp002499905.1_01986|	GCA002499905	290	1
GCA002499905_XX@Msp002499905.1_00970|	GCA002499905	276	1
GCA017873855_Methanomicrobiales@GCA017873855_02480	GCA017873855	307	1
GCA002503825_Methanomicrobiales@GCA002503825_00838	GCA002503825	321	1
GCA003173355_Methanomicrobiales@GCA003173355_02393	GCA003173355	142	1
GCA025453675_Methanomicrobiales@GCA025453675_01937	GCA025453675	322	1
GCA018263335_Methanomicrobiales@GCA018263335_00420	GCA018263335	331	1
GCA016699325_Methanomicrobiales@GCA016699325_01219	GCA016699325	293	1
GCA017873855_Methanomicrobiales@GCA017873855_01559	GCA017873855	295	1
NAY3300009566b23_Methanomicrobiales@NAY3300009566b23_01303	NAY3300009566b23	265	1
GCA002499905_XX@Msp002499905.1_00580|	GCA002499905	278	1
GCA017873855_Methanomicrobiales@GCA017873855_01562	GCA017873855	279	1
GCA017873855_Methanomicrobiales@GCA017873855_01509	GCA017873855	276	1
GCA937868195_Methanomicrobiales@GCA937868195_01063	GCA937868195	320	1
GCA018263335_Methanomicrobiales@GCA018263335_00419	GCA018263335	329	1
GCA018263335_Methanomicrobiales@GCA018263335_00505	GCA018263335	313	1
GCA002503825_Methanomicrobiales@GCA002503825_00703	GCA002503825	307	1
GCA017873855_Methanomicrobiales@GCA017873855_00283	GCA017873855	307	1
GCA017873855_Methanomicrobiales@GCA017873855_01563	GCA017873855	281	1
GCA000235685_Methanomicrobiales@GCA000235685_00914	GCA000235685	335	1
GCA017873855_Methanomicrobiales@GCA017873855_00291	GCA017873855	287	1
NAY3300027373b6_Methanomicrobiales@NAY3300027373b6_01481	NAY3300027373b6	143	1
GCA017873855_Methanomicrobiales@GCA017873855_01578	GCA017873855	311	1
NAY3300028193b11_Methanomicrobiales@NAY3300028193b11_01546	NAY3300028193b11	159	1
GCA002499905_XX@Msp002499905.1_01619|	GCA002499905	234	1
GCA002503825_Methanomicrobiales@GCA002503825_01765	GCA002503825	280	1
GCA016699325_Methanomicrobiales@GCA016699325_01256	GCA016699325	271	1
GCA002503825_Methanomicrobiales@GCA002503825_02002	GCA002503825	307	1
GCA002503825_Methanomicrobiales@GCA002503825_01962	GCA002503825	272	1
GCA937868195_Methanomicrobiales@GCA937868195_00708	GCA937868195	336	1
GCA016699325_Methanomicrobiales@GCA016699325_01248	GCA016699325	187	1
GCA016926505_Methanomicrobiales@GCA016926505_01445	GCA016926505	158	1
GCA018263335_Methanomicrobiales@GCA018263335_00506	GCA018263335	218	1
GCA016699325_Methanomicrobiales@GCA016699325_01252	GCA016699325	224	1
NAY3300027373b6_Methanomicrobiales@NAY3300027373b6_02768	NAY3300027373b6	88	1
GCA002499905_XX@Msp002499905.1_00033|	GCA002499905	182	1
GCA002499905_XX@Msp002499905.1_00603|	GCA002499905	207	1
GCA002499905_XX@Msp002499905.1_00964|	GCA002499905	131	1
GCA000013445_Methanomicrobiales@GCA000013445_00968	GCA000013445	133	1
GCA018502485_Methanomicrobiales@GCA018502485_01847	GCA018502485	126	1
GCA937868195_Methanomicrobiales@GCA937868195_00712	GCA937868195	157	1
GCA003173335_Methanomicrobiales@GCA003173335_00400	GCA003173335	125	1
GCA016699325_Methanomicrobiales@GCA016699325_01251	GCA016699325	138	1
NAY3300009566b23_Methanomicrobiales@NAY3300009566b23_00405	NAY3300009566b23	202	1
GCA003173355_Methanomicrobiales@GCA003173355_00881	GCA003173355	182	1
GCA002503825_Methanomicrobiales@GCA002503825_00181	GCA002503825	124	1
NAY3300027373b6_Methanomicrobiales@NAY3300027373b6_01086	NAY3300027373b6	180	1
GCA017873855_Methanomicrobiales@GCA017873855_01883	GCA017873855	127	1
GCA016926505_Methanomicrobiales@GCA016926505_00132	GCA016926505	166	1
GCA018262855_Methanomicrobiales@GCA018262855_00372	GCA018262855	127	1
NAY3300027373b6_Methanomicrobiales@NAY3300027373b6_01048	NAY3300027373b6	88	1
GCA003173355_Methanomicrobiales@GCA003173355_01317	GCA003173355	705	1
NAY3300009566b23_Methanomicrobiales@NAY3300009566b23_00564	NAY3300009566b23	133	1
GCA000235685_Methanomicrobiales@GCA000235685_00614	GCA000235685	116	1
GCA025453675_Methanomicrobiales@GCA025453675_01206	GCA025453675	150	1
GCA016699325_Methanomicrobiales@GCA016699325_01243	GCA016699325	188	1
GCA002503825_Methanomicrobiales@GCA002503825_01965	GCA002503825	108	1
GCA016699325_Methanomicrobiales@GCA016699325_00067	GCA016699325	91	1
GCA018263335_Methanomicrobiales@GCA018263335_00503	GCA018263335	148	1
GCA003173355_Methanomicrobiales@GCA003173355_00643	GCA003173355	87	1
GCA003336485_ANME-1@GCA003336485_01769	GCA003336485	1783	3
GCA003336485_ANME-1@GCA003336485_00162	GCA003336485	1738	2
GCA013139985_ANME-1@GCA013139985_00575	GCA013139985	658	2
GCA003336485_ANME-1@GCA003336485_02122	GCA003336485	1359	2
GCA003336485_ANME-1@GCA003336485_02455	GCA003336485	1915	2
GCA003336485_ANME-1@GCA003336485_03024	GCA003336485	883	2
GCA013139985_ANME-1@GCA013139985_00562	GCA013139985	290	1
GCA003336485_ANME-1@GCA003336485_00499	GCA003336485	508	1
GCA003336485_ANME-1@GCA003336485_00498	GCA003336485	1221	1
GCA003336485_ANME-1@GCA003336485_02748	GCA003336485	276	1
GCA013139985_ANME-1@GCA013139985_01471	GCA013139985	153	1
GCA003336485_ANME-1@GCA003336485_02793	GCA003336485	240	1
GCA003336485_ANME-1@GCA003336485_02732	GCA003336485	250	1
GCA003336485_ANME-1@GCA003336485_02745	GCA003336485	198	1
GCA003336485_ANME-1@GCA003336485_02731	GCA003336485	208	1
GCA013139985_ANME-1@GCA013139985_01902	GCA013139985	198	1
GCA013139985_ANME-1@GCA013139985_00381	GCA013139985	260	1
GCA003336485_ANME-1@GCA003336485_01739	GCA003336485	198	1
GCA025966515_ANME-1@GCA025966515_01574	GCA025966515	211	1
GCA025966515_ANME-1@GCA025966515_01573	GCA025966515	220	1
GCA003601795_ANME-1@GCA003601795_01503	GCA003601795	278	1
GCA025966525_ANME-1@GCA025966525_01068	GCA025966525	272	1
GCA025966515_ANME-1@GCA025966515_01122	GCA025966515	275	1
GCA003336485_ANME-1@GCA003336485_02438	GCA003336485	443	1
GCA025464645_ANME-1@GCA025464645_00234	GCA025464645	732	1
GCA025966515_ANME-1@GCA025966515_01547	GCA025966515	1981	1
GCA013139985_ANME-1@GCA013139985_00220	GCA013139985	197	1
GCA003336485_ANME-1@GCA003336485_02007	GCA003336485	97	1
GCA013139985_ANME-1@GCA013139985_00395	GCA013139985	146	1
GCA003336485_ANME-1@GCA003336485_01745	GCA003336485	232	1
GCA003336485_ANME-1@GCA003336485_03125	GCA003336485	146	1
GCA029241965_ANME-1@GCA029241965_02350	GCA029241965	398	1
GCA013139985_ANME-1@GCA013139985_01903	GCA013139985	320	1
GCA025966515_ANME-1@GCA025966515_01155	GCA025966515	279	1
GCA025966515_ANME-1@GCA025966515_01161	GCA025966515	275	1
GCA029241965_ANME-1@GCA029241965_01415	GCA029241965	300	1
GCA025966515_ANME-1@GCA025966515_01154	GCA025966515	273	1
GCA025966515_ANME-1@GCA025966515_01160	GCA025966515	288	1
GCA026134005_ANME-1@GCA026134005_00623	GCA026134005	283	1
GCA029241965_ANME-1@GCA029241965_01416	GCA029241965	301	1
GCA029241965_ANME-1@GCA029241965_02353	GCA029241965	292	1
GCA003601795_ANME-1@GCA003601795_00777	GCA003601795	569	2
GCA003194435_ANME-1@GCA003194435_00258	GCA003194435	298	1
GCA025966515_ANME-1@GCA025966515_01157	GCA025966515	286	1
GCA003194435_ANME-1@GCA003194435_00256	GCA003194435	286	1
GCA025464275_ANME-1@GCA025464275_01014	GCA025464275	289	1
GCA026134005_ANME-1@GCA026134005_00621	GCA026134005	285	1
GCA025464645_ANME-1@GCA025464645_01614	GCA025464645	218	1
GCA025966515_ANME-1@GCA025966515_00267	GCA025966515	234	1
GCA025966525_ANME-1@GCA025966525_01627	GCA025966525	240	1
GCA025966515_ANME-1@GCA025966515_00942	GCA025966515	1949	2
GCA003601795_ANME-1@GCA003601795_01789	GCA003601795	3048	2
GCA025966525_ANME-1@GCA025966525_01534	GCA025966525	297	2
GCA025966525_ANME-1@GCA025966525_01648	GCA025966525	590	1
GCA025464275_ANME-1@GCA025464275_01016	GCA025464275	172	1
GCA025966515_ANME-1@GCA025966515_00266	GCA025966515	179	1
GCA025966525_ANME-1@GCA025966525_01626	GCA025966525	171	1
GCA025966525_ANME-1@GCA025966525_00804	GCA025966525	232	1
GCA025966525_ANME-1@GCA025966525_00802	GCA025966525	231	1
GCA003336485_ANME-1@GCA003336485_01740	GCA003336485	328	1
GCA016930255_ANME-1@GCA016930255_02109	GCA016930255	1148	1
NAY3300025698b10_Methanotrichales@NAY3300025698b10_01618	NAY3300025698b10	1009	2
GCF000235565_Methanotrichales@GCF000235565_01557	GCF000235565	4560	2
NAY3300025698b10_Methanotrichales@NAY3300025698b10_02194	NAY3300025698b10	1652	2
NAY3300025698b10_Methanotrichales@NAY3300025698b10_01626	NAY3300025698b10	945	2
GCF000235565_Methanotrichales@GCF000235565_00687	GCF000235565	2136	2
GCA002501765_Methanosarcinales@GCA002501765_01727	GCA002501765	813	2
GCA002501765_Methanosarcinales@GCA002501765_00835	GCA002501765	1113	2
GCA002506535_Methanosarcinales@GCA002506535_00611	GCA002506535	981	2
NAY3300025698b10_Methanotrichales@NAY3300025698b10_00042	NAY3300025698b10	1156	2
GCF018434005_XX@Mha018434005.1_00779|	GCF018434005	871	2
GCF000235565_Methanotrichales@GCF000235565_01189	GCF000235565	1393	2
GCA002506535_Methanosarcinales@GCA002506535_00079	GCA002506535	1551	2
GCA002506535_Methanosarcinales@GCA002506535_01741	GCA002506535	1566	2
GCA002501765_Methanosarcinales@GCA002501765_01858	GCA002501765	2153	2
NAY3300028191b10_Methanotrichales@NAY3300028191b10_02086	NAY3300028191b10	1876	2
GCA002506535_Methanosarcinales@GCA002506535_02048	GCA002506535	1408	2
GCF000235565_Methanotrichales@GCF000235565_00001	GCF000235565	1070	2
GCF000235565_Methanotrichales@GCF000235565_01440	GCF000235565	1854	2
GCF018434005_XX@Mha018434005.1_00414|	GCF018434005	1517	3
GCF000235565_Methanotrichales@GCF000235565_00606	GCF000235565	1832	2
GCF018434005_XX@Mha018434005.1_02265|	GCF018434005	1168	3
NAY3300025724b25_Methanotrichales@NAY3300025724b25_00604	NAY3300025724b25	1472	2
GCF000235565_Methanotrichales@GCF000235565_01477	GCF000235565	785	2
NAY3300013883b5_Methanotrichales@NAY3300013883b5_02125	NAY3300013883b5	777	2
NAY3300025724b25_Methanotrichales@NAY3300025724b25_02358	NAY3300025724b25	1226	2
NAY3300029442b9_Methanotrichales@NAY3300029442b9_00674	NAY3300029442b9	1727	2
GCF000235565_Methanotrichales@GCF000235565_02402	GCF000235565	1215	2
NAY3300029442b9_Methanotrichales@NAY3300029442b9_01959	NAY3300029442b9	1487	2
NAY3300025724b25_Methanotrichales@NAY3300025724b25_02494	NAY3300025724b25	3778	2
NAY3300025698b10_Methanotrichales@NAY3300025698b10_00108	NAY3300025698b10	2246	2
NAY3300005326b14_Methanotrichales@NAY3300005326b14_02527	NAY3300005326b14	2957	2
NAY3300025698b10_Methanotrichales@NAY3300025698b10_02256	NAY3300025698b10	1977	2
NAY3300013883b5_Methanotrichales@NAY3300013883b5_01958	NAY3300013883b5	1301	2
NAY3300013883b5_Methanotrichales@NAY3300013883b5_01534	NAY3300013883b5	1292	2
GCF018434005_XX@Mha018434005.1_02302|	GCF018434005	865	3
GCA013178225_Methanotrichales@GCA013178225_02534	GCA013178225	1468	2
GCA913757535_XX@Mso913757535.1_02075|	GCA913757535	1302	2
GCA002501765_Methanosarcinales@GCA002501765_00710	GCA002501765	1015	2
NAY3300028191b10_Methanotrichales@NAY3300028191b10_01751	NAY3300028191b10	1011	2
GCA913757535_XX@Mso913757535.1_00305|	GCA913757535	240	1
GCA913757535_XX@Mso913757535.1_00304|	GCA913757535	240	1
GCA013178225_Methanotrichales@GCA013178225_01275	GCA013178225	246	1
GCA013178225_Methanotrichales@GCA013178225_01277	GCA013178225	246	1
NAY3300005326b14_Methanotrichales@NAY3300005326b14_01722	NAY3300005326b14	238	1
GCA013178225_Methanotrichales@GCA013178225_01898	GCA013178225	248	1
NAY3300005326b14_Methanotrichales@NAY3300005326b14_02849	NAY3300005326b14	238	1
NAY3300005326b14_Methanotrichales@NAY3300005326b14_00122	NAY3300005326b14	228	1
GCF018434005_XX@Mha018434005.1_01929|	GCF018434005	230	1
GCA013178225_Methanotrichales@GCA013178225_02223	GCA013178225	255	1
NAY3300029442b9_Methanotrichales@NAY3300029442b9_02114	NAY3300029442b9	237	1
NAY3300005326b14_Methanotrichales@NAY3300005326b14_03635	NAY3300005326b14	226	1
NAY3300005326b14_Methanotrichales@NAY3300005326b14_02851	NAY3300005326b14	240	1
GCA913757535_XX@Mso913757535.1_00303|	GCA913757535	260	1
GCA002506535_Methanosarcinales@GCA002506535_00734	GCA002506535	241	1
NAY3300029442b9_Methanotrichales@NAY3300029442b9_02117	NAY3300029442b9	287	1
GCF018434005_XX@Mha018434005.1_01928|	GCF018434005	223	1
GCF000014945_Methanotrichales@GCF000014945_00703	GCF000014945	243	1
NAY3300029442b9_Methanotrichales@NAY3300029442b9_01139	NAY3300029442b9	243	1
GCA013178225_Methanotrichales@GCA013178225_00417	GCA013178225	251	1
GCA913757535_XX@Mso913757535.1_00194|	GCA913757535	259	1
NAY3300025698b10_Methanotrichales@NAY3300025698b10_01600	NAY3300025698b10	245	1
NAY3300025724b25_Methanotrichales@NAY3300025724b25_01985	NAY3300025724b25	252	1
GCA002506535_Methanosarcinales@GCA002506535_00733	GCA002506535	235	1
GCA013178225_Methanotrichales@GCA013178225_01429	GCA013178225	271	1
NAY3300025724b25_Methanotrichales@NAY3300025724b25_01986	NAY3300025724b25	246	1
NAY3300029442b9_Methanotrichales@NAY3300029442b9_02572	NAY3300029442b9	309	1
NAY3300028191b10_Methanotrichales@NAY3300028191b10_00915	NAY3300028191b10	240	1
NAY3300029442b9_Methanotrichales@NAY3300029442b9_01214	NAY3300029442b9	270	1
NAY3300029442b9_Methanotrichales@NAY3300029442b9_01141	NAY3300029442b9	315	1
NAY3300029442b9_Methanotrichales@NAY3300029442b9_00771	NAY3300029442b9	290	1
NAY3300025724b25_Methanotrichales@NAY3300025724b25_01984	NAY3300025724b25	252	1
GCA013178225_Methanotrichales@GCA013178225_00402	GCA013178225	319	1
NAY3300025698b10_Methanotrichales@NAY3300025698b10_02055	NAY3300025698b10	237	1
NAY3300025698b10_Methanotrichales@NAY3300025698b10_02056	NAY3300025698b10	237	1
GCA013178225_Methanotrichales@GCA013178225_01280	GCA013178225	246	1
NAY3300005326b14_Methanotrichales@NAY3300005326b14_03277	NAY3300005326b14	239	1
GCA913757535_XX@Mso913757535.1_00297|	GCA913757535	236	1
NAY3300025724b25_Methanotrichales@NAY3300025724b25_00912	NAY3300025724b25	246	1
GCF000235565_Methanotrichales@GCF000235565_00586	GCF000235565	258	1
GCA002506535_Methanosarcinales@GCA002506535_00627	GCA002506535	247	1
NAY3300013883b5_Methanotrichales@NAY3300013883b5_01600	NAY3300013883b5	238	1
GCF000235565_Methanotrichales@GCF000235565_01761	GCF000235565	266	1
NAY3300025724b25_Methanotrichales@NAY3300025724b25_01467	NAY3300025724b25	267	1
GCF000235565_Methanotrichales@GCF000235565_01384	GCF000235565	281	1
GCA013178225_Methanotrichales@GCA013178225_01195	GCA013178225	304	1
GCF018434005_XX@Mha018434005.1_02334|	GCF018434005	571	2
GCA913757535_XX@Mso913757535.1_00945|	GCA913757535	307	1
GCA013178225_Methanotrichales@GCA013178225_02936	GCA013178225	1441	2
GCF000235565_Methanotrichales@GCF000235565_00585	GCF000235565	266	1
NAY3300025724b25_Methanotrichales@NAY3300025724b25_00327	NAY3300025724b25	246	1
GCF018434005_XX@Mha018434005.1_00645|	GCF018434005	240	1
NAY3300025724b25_Methanotrichales@NAY3300025724b25_01434	NAY3300025724b25	262	1
NAY3300025724b25_Methanotrichales@NAY3300025724b25_00148	NAY3300025724b25	259	1
NAY3300025724b25_Methanotrichales@NAY3300025724b25_01300	NAY3300025724b25	245	1
NAY3300025724b25_Methanotrichales@NAY3300025724b25_01433	NAY3300025724b25	264	1
NAY3300025724b25_Methanotrichales@NAY3300025724b25_01310	NAY3300025724b25	258	1
NAY3300025724b25_Methanotrichales@NAY3300025724b25_01461	NAY3300025724b25	230	1
NAY3300025724b25_Methanotrichales@NAY3300025724b25_00151	NAY3300025724b25	264	1
NAY3300025698b10_Methanotrichales@NAY3300025698b10_01059	NAY3300025698b10	793	2
GCF000014945_Methanotrichales@GCF000014945_00126	GCF000014945	248	1
NAY3300029442b9_Methanotrichales@NAY3300029442b9_00498	NAY3300029442b9	375	2
NAY3300025698b10_Methanotrichales@NAY3300025698b10_00172	NAY3300025698b10	568	3
NAY3300029442b9_Methanotrichales@NAY3300029442b9_01784	NAY3300029442b9	320	1
GCA002506535_Methanosarcinales@GCA002506535_01731	GCA002506535	578	2
NAY3300025724b25_Methanotrichales@NAY3300025724b25_01338	NAY3300025724b25	259	1
NAY3300025698b10_Methanotrichales@NAY3300025698b10_01033	NAY3300025698b10	312	1
NAY3300025724b25_Methanotrichales@NAY3300025724b25_02280	NAY3300025724b25	240	1
GCF018434005_XX@Mha018434005.1_02026|	GCF018434005	224	1
NAY3300028191b10_Methanotrichales@NAY3300028191b10_01569	NAY3300028191b10	315	1
NAY3300025698b10_Methanotrichales@NAY3300025698b10_02535	NAY3300025698b10	584	2
NAY3300029442b9_Methanotrichales@NAY3300029442b9_00425	NAY3300029442b9	347	1
NAY3300013883b5_Methanotrichales@NAY3300013883b5_01066	NAY3300013883b5	322	1
GCA002506535_Methanosarcinales@GCA002506535_00357	GCA002506535	323	1
GCA002501765_Methanosarcinales@GCA002501765_00611	GCA002501765	294	1
GCF000235565_Methanotrichales@GCF000235565_01986	GCF000235565	572	2
GCF018434005_XX@Mha018434005.1_02326|	GCF018434005	217	1
NAY3300005326b14_Methanotrichales@NAY3300005326b14_02728	NAY3300005326b14	313	1
GCA002501765_Methanosarcinales@GCA002501765_00995	GCA002501765	326	1
NAY3300005326b14_Methanotrichales@NAY3300005326b14_02841	NAY3300005326b14	213	1
NAY3300025698b10_Methanotrichales@NAY3300025698b10_01465	NAY3300025698b10	281	1
GCF018434005_XX@Mha018434005.1_00555|	GCF018434005	311	1
NAY3300028191b10_Methanotrichales@NAY3300028191b10_02167	NAY3300028191b10	311	1
GCA013178225_Methanotrichales@GCA013178225_01369	GCA013178225	794	1
GCF018434005_XX@Mha018434005.1_01165|	GCF018434005	310	1
GCF000014945_Methanotrichales@GCF000014945_00655	GCF000014945	344	1
GCA002506535_Methanosarcinales@GCA002506535_01717	GCA002506535	529	2
GCA002506535_Methanosarcinales@GCA002506535_01986	GCA002506535	313	1
GCA002501765_Methanosarcinales@GCA002501765_00895	GCA002501765	354	1
NAY3300013883b5_Methanotrichales@NAY3300013883b5_00834	NAY3300013883b5	299	1
NAY3300028191b10_Methanotrichales@NAY3300028191b10_02308	NAY3300028191b10	218	1
GCF000235565_Methanotrichales@GCF000235565_00815	GCF000235565	366	1
GCA002501765_Methanosarcinales@GCA002501765_00973	GCA002501765	315	1
NAY3300028191b10_Methanotrichales@NAY3300028191b10_00674	NAY3300028191b10	212	1
GCF000235565_Methanotrichales@GCF000235565_01994	GCF000235565	241	1
GCA002506535_Methanosarcinales@GCA002506535_01723	GCA002506535	217	1
GCF000235565_Methanotrichales@GCF000235565_00438	GCF000235565	323	1
GCF000235565_Methanotrichales@GCF000235565_00203	GCF000235565	303	1
GCA013178225_Methanotrichales@GCA013178225_00958	GCA013178225	1654	1
GCA002506535_Methanosarcinales@GCA002506535_01667	GCA002506535	332	1
NAY3300013883b5_Methanotrichales@NAY3300013883b5_01329	NAY3300013883b5	325	1
GCF000014945_Methanotrichales@GCF000014945_00464	GCF000014945	328	1
NAY3300025724b25_Methanotrichales@NAY3300025724b25_01857	NAY3300025724b25	322	1
NAY3300029442b9_Methanotrichales@NAY3300029442b9_02119	NAY3300029442b9	217	1
NAY3300029442b9_Methanotrichales@NAY3300029442b9_01053	NAY3300029442b9	562	1
NAY3300025724b25_Methanotrichales@NAY3300025724b25_01648	NAY3300025724b25	335	1
GCA013178225_Methanotrichales@GCA013178225_02350	GCA013178225	327	1
NAY3300013883b5_Methanotrichales@NAY3300013883b5_01328	NAY3300013883b5	325	1
NAY3300025698b10_Methanotrichales@NAY3300025698b10_00824	NAY3300025698b10	216	1
GCA013178225_Methanotrichales@GCA013178225_00854	GCA013178225	212	1
NAY3300005326b14_Methanotrichales@NAY3300005326b14_03571	NAY3300005326b14	311	1
GCA013178225_Methanotrichales@GCA013178225_00012	GCA013178225	328	1
GCA013178225_Methanotrichales@GCA013178225_01702	GCA013178225	303	1
GCF018434005_XX@Mha018434005.1_01352|	GCF018434005	331	1
GCA913757535_XX@Mso913757535.1_00545|	GCA913757535	781	2
NAY3300005326b14_Methanotrichales@NAY3300005326b14_01859	NAY3300005326b14	382	1
NAY3300028191b10_Methanotrichales@NAY3300028191b10_01062	NAY3300028191b10	1373	1
NAY3300029442b9_Methanotrichales@NAY3300029442b9_00586	NAY3300029442b9	328	1
NAY3300029442b9_Methanotrichales@NAY3300029442b9_00039	NAY3300029442b9	287	1
GCA013178225_Methanotrichales@GCA013178225_02222	GCA013178225	290	1
NAY3300013883b5_Methanotrichales@NAY3300013883b5_00997	NAY3300013883b5	321	1
NAY3300029442b9_Methanotrichales@NAY3300029442b9_02967	NAY3300029442b9	287	1
GCA913757535_XX@Mso913757535.1_01163|	GCA913757535	290	1
NAY3300005326b14_Methanotrichales@NAY3300005326b14_01573	NAY3300005326b14	324	1
NAY3300025724b25_Methanotrichales@NAY3300025724b25_00464	NAY3300025724b25	209	1
NAY3300005326b14_Methanotrichales@NAY3300005326b14_02230	NAY3300005326b14	294	1
GCA013178225_Methanotrichales@GCA013178225_02221	GCA013178225	280	1
NAY3300025724b25_Methanotrichales@NAY3300025724b25_01663	NAY3300025724b25	679	2
NAY3300029442b9_Methanotrichales@NAY3300029442b9_00309	NAY3300029442b9	320	1
GCF018434005_XX@Mha018434005.1_00049|	GCF018434005	358	1
GCF000235565_Methanotrichales@GCF000235565_01385	GCF000235565	215	1
GCF000235565_Methanotrichales@GCF000235565_00378	GCF000235565	358	1
NAY3300005326b14_Methanotrichales@NAY3300005326b14_03151	NAY3300005326b14	324	1
GCA002506535_Methanosarcinales@GCA002506535_02000	GCA002506535	480	1
GCA013178225_Methanotrichales@GCA013178225_02245	GCA013178225	1170	2
GCF000014945_Methanotrichales@GCF000014945_00086	GCF000014945	272	1
GCA913757535_XX@Mso913757535.1_01739|	GCA913757535	525	1
NAY3300029442b9_Methanotrichales@NAY3300029442b9_01222	NAY3300029442b9	300	1
GCF000235565_Methanotrichales@GCF000235565_00584	GCF000235565	234	1
NAY3300025698b10_Methanotrichales@NAY3300025698b10_01832	NAY3300025698b10	479	1
NAY3300013883b5_Methanotrichales@NAY3300013883b5_02056	NAY3300013883b5	497	1
GCA913757535_XX@Mso913757535.1_02031|	GCA913757535	266	1
GCA013178225_Methanotrichales@GCA013178225_01892	GCA013178225	259	1
NAY3300005326b14_Methanotrichales@NAY3300005326b14_01790	NAY3300005326b14	210	1
NAY3300029442b9_Methanotrichales@NAY3300029442b9_01563	NAY3300029442b9	515	1
NAY3300028191b10_Methanotrichales@NAY3300028191b10_00516	NAY3300028191b10	241	1
NAY3300028191b10_Methanotrichales@NAY3300028191b10_00324	NAY3300028191b10	537	1
NAY3300029442b9_Methanotrichales@NAY3300029442b9_01486	NAY3300029442b9	266	1
NAY3300025698b10_Methanotrichales@NAY3300025698b10_01141	NAY3300025698b10	208	1
NAY3300013883b5_Methanotrichales@NAY3300013883b5_00506	NAY3300013883b5	250	1
GCF018434005_XX@Mha018434005.1_00567|	GCF018434005	306	1
GCA013178225_Methanotrichales@GCA013178225_01503	GCA013178225	302	1
GCA913757535_XX@Mso913757535.1_01204|	GCA913757535	295	1
GCA002506535_Methanosarcinales@GCA002506535_01941	GCA002506535	205	1
GCA002501765_Methanosarcinales@GCA002501765_00919	GCA002501765	197	1
GCA013178225_Methanotrichales@GCA013178225_01889	GCA013178225	265	1
GCA002506535_Methanosarcinales@GCA002506535_00735	GCA002506535	231	1
GCF018434005_XX@Mha018434005.1_01930|	GCF018434005	235	1
NAY3300029442b9_Methanotrichales@NAY3300029442b9_02116	NAY3300029442b9	259	1
GCA013178225_Methanotrichales@GCA013178225_02368	GCA013178225	496	1
GCA013178225_Methanotrichales@GCA013178225_01278	GCA013178225	266	1
NAY3300005326b14_Methanotrichales@NAY3300005326b14_01040	NAY3300005326b14	566	1
NAY3300025724b25_Methanotrichales@NAY3300025724b25_02044	NAY3300025724b25	237	1
NAY3300013883b5_Methanotrichales@NAY3300013883b5_00546	NAY3300013883b5	311	1
GCF000014945_Methanotrichales@GCF000014945_01554	GCF000014945	483	1
NAY3300025698b10_Methanotrichales@NAY3300025698b10_00845	NAY3300025698b10	242	1
GCF000014945_Methanotrichales@GCF000014945_00702	GCF000014945	271	1
GCF000014945_Methanotrichales@GCF000014945_01066	GCF000014945	206	1
NAY3300029442b9_Methanotrichales@NAY3300029442b9_02646	NAY3300029442b9	153	1
NAY3300005326b14_Methanotrichales@NAY3300005326b14_02852	NAY3300005326b14	262	1
GCA913757535_XX@Mso913757535.1_00129|	GCA913757535	150	1
NAY3300029442b9_Methanotrichales@NAY3300029442b9_01908	NAY3300029442b9	289	1
NAY3300025724b25_Methanotrichales@NAY3300025724b25_01983	NAY3300025724b25	254	1
GCF000235565_Methanotrichales@GCF000235565_00086	GCF000235565	203	1
NAY3300029442b9_Methanotrichales@NAY3300029442b9_00204	NAY3300029442b9	209	1
NAY3300005326b14_Methanotrichales@NAY3300005326b14_01414	NAY3300005326b14	149	1
GCA013178225_Methanotrichales@GCA013178225_01544	GCA013178225	316	1
NAY3300029442b9_Methanotrichales@NAY3300029442b9_00694	NAY3300029442b9	156	1
GCA013178225_Methanotrichales@GCA013178225_00217	GCA013178225	152	1
GCF000014945_Methanotrichales@GCF000014945_00094	GCF000014945	210	1
NAY3300029442b9_Methanotrichales@NAY3300029442b9_03040	NAY3300029442b9	208	1
GCA013178225_Methanotrichales@GCA013178225_01036	GCA013178225	247	1
NAY3300028191b10_Methanotrichales@NAY3300028191b10_02365	NAY3300028191b10	201	1
GCF018434005_XX@Mha018434005.1_01048|	GCF018434005	198	1
GCF000235565_Methanotrichales@GCF000235565_02176	GCF000235565	295	1
NAY3300028191b10_Methanotrichales@NAY3300028191b10_00152	NAY3300028191b10	312	1
GCA913757535_XX@Mso913757535.1_00299|	GCA913757535	258	1
GCA013178225_Methanotrichales@GCA013178225_02514	GCA013178225	151	1
NAY3300029442b9_Methanotrichales@NAY3300029442b9_00045	NAY3300029442b9	259	1
GCA913757535_XX@Mso913757535.1_00653|	GCA913757535	211	1
GCA013178225_Methanotrichales@GCA013178225_02067	GCA013178225	497	1
NAY3300005326b14_Methanotrichales@NAY3300005326b14_02236	NAY3300005326b14	228	1
NAY3300013883b5_Methanotrichales@NAY3300013883b5_01097	NAY3300013883b5	204	1
GCA913757535_XX@Mso913757535.1_01231|	GCA913757535	153	1
GCA013178225_Methanotrichales@GCA013178225_00195	GCA013178225	203	1
NAY3300029442b9_Methanotrichales@NAY3300029442b9_00530	NAY3300029442b9	316	1
NAY3300013883b5_Methanotrichales@NAY3300013883b5_00107	NAY3300013883b5	497	1
NAY3300028191b10_Methanotrichales@NAY3300028191b10_01577	NAY3300028191b10	309	1
NAY3300005326b14_Methanotrichales@NAY3300005326b14_04002	NAY3300005326b14	243	1
GCA002501765_Methanosarcinales@GCA002501765_01247	GCA002501765	518	1
GCF000235565_Methanotrichales@GCF000235565_02178	GCF000235565	297	1
NAY3300025724b25_Methanotrichales@NAY3300025724b25_02112	NAY3300025724b25	498	1
NAY3300025724b25_Methanotrichales@NAY3300025724b25_01293	NAY3300025724b25	209	1
NAY3300029442b9_Methanotrichales@NAY3300029442b9_00301	NAY3300029442b9	325	1
NAY3300025724b25_Methanotrichales@NAY3300025724b25_01612	NAY3300025724b25	300	1
NAY3300005326b14_Methanotrichales@NAY3300005326b14_01418	NAY3300005326b14	152	1
NAY3300025724b25_Methanotrichales@NAY3300025724b25_00579	NAY3300025724b25	291	1
GCA013178225_Methanotrichales@GCA013178225_02013	GCA013178225	237	1
NAY3300005326b14_Methanotrichales@NAY3300005326b14_01416	NAY3300005326b14	195	1
NAY3300028191b10_Methanotrichales@NAY3300028191b10_00203	NAY3300028191b10	228	1
NAY3300013883b5_Methanotrichales@NAY3300013883b5_02090	NAY3300013883b5	155	1
NAY3300029442b9_Methanotrichales@NAY3300029442b9_00365	NAY3300029442b9	306	1
NAY3300029442b9_Methanotrichales@NAY3300029442b9_00972	NAY3300029442b9	318	1
GCA913757535_XX@Mso913757535.1_00736|	GCA913757535	233	1
GCF000014945_Methanotrichales@GCF000014945_00807	GCF000014945	1624	2
NAY3300025698b10_Methanotrichales@NAY3300025698b10_02540	NAY3300025698b10	225	1
NAY3300013883b5_Methanotrichales@NAY3300013883b5_01562	NAY3300013883b5	214	1
GCA913757535_XX@Mso913757535.1_00928|	GCA913757535	206	1
NAY3300025698b10_Methanotrichales@NAY3300025698b10_02042	NAY3300025698b10	295	1
GCA013178225_Methanotrichales@GCA013178225_01029	GCA013178225	1125	1
GCA002506535_Methanosarcinales@GCA002506535_01166	GCA002506535	299	1
NAY3300029442b9_Methanotrichales@NAY3300029442b9_00573	NAY3300029442b9	1117	1
GCA002506535_Methanosarcinales@GCA002506535_01168	GCA002506535	297	1
GCA002501765_Methanosarcinales@GCA002501765_01346	GCA002501765	239	1
GCF000235565_Methanotrichales@GCF000235565_00688	GCF000235565	398	1
GCA002501765_Methanosarcinales@GCA002501765_00997	GCA002501765	274	1
NAY3300029442b9_Methanotrichales@NAY3300029442b9_02053	NAY3300029442b9	227	1
NAY3300025698b10_Methanotrichales@NAY3300025698b10_02538	NAY3300025698b10	224	1
GCA013178225_Methanotrichales@GCA013178225_00423	GCA013178225	245	1
NAY3300029442b9_Methanotrichales@NAY3300029442b9_01503	NAY3300029442b9	216	1
GCA913757535_XX@Mso913757535.1_02599|	GCA913757535	146	1
NAY3300029442b9_Methanotrichales@NAY3300029442b9_02621	NAY3300029442b9	158	1
GCA013178225_Methanotrichales@GCA013178225_00395	GCA013178225	144	1
NAY3300029442b9_Methanotrichales@NAY3300029442b9_01460	NAY3300029442b9	171	1
GCF000014945_Methanotrichales@GCF000014945_00080	GCF000014945	139	1
GCF018434005_XX@Mha018434005.1_02038|	GCF018434005	217	1
GCF000235565_Methanotrichales@GCF000235565_01465	GCF000235565	211	1
NAY3300028191b10_Methanotrichales@NAY3300028191b10_00930	NAY3300028191b10	3080	1
NAY3300025724b25_Methanotrichales@NAY3300025724b25_00911	NAY3300025724b25	222	1
NAY3300013883b5_Methanotrichales@NAY3300013883b5_00419	NAY3300013883b5	276	1
GCA002506535_Methanosarcinales@GCA002506535_01735	GCA002506535	230	1
GCA002501765_Methanosarcinales@GCA002501765_01524	GCA002501765	230	1
NAY3300025724b25_Methanotrichales@NAY3300025724b25_01690	NAY3300025724b25	402	1
NAY3300025698b10_Methanotrichales@NAY3300025698b10_01545	NAY3300025698b10	1519	1
NAY3300005326b14_Methanotrichales@NAY3300005326b14_03241	NAY3300005326b14	287	1
GCA913757535_XX@Mso913757535.1_01249|	GCA913757535	1156	1
NAY3300005326b14_Methanotrichales@NAY3300005326b14_00688	NAY3300005326b14	2622	1
NAY3300005326b14_Methanotrichales@NAY3300005326b14_02542	NAY3300005326b14	139	1
NAY3300025724b25_Methanotrichales@NAY3300025724b25_01124	NAY3300025724b25	1188	1
NAY3300029442b9_Methanotrichales@NAY3300029442b9_02115	NAY3300029442b9	392	1
NAY3300005326b14_Methanotrichales@NAY3300005326b14_03848	NAY3300005326b14	1069	1
GCF000014945_Methanotrichales@GCF000014945_00420	GCF000014945	1213	1
GCA013178225_Methanotrichales@GCA013178225_02328	GCA013178225	283	1
GCA013178225_Methanotrichales@GCA013178225_02748	GCA013178225	206	1
NAY3300005326b14_Methanotrichales@NAY3300005326b14_01417	NAY3300005326b14	186	1
NAY3300025724b25_Methanotrichales@NAY3300025724b25_01981	NAY3300025724b25	369	1
NAY3300025724b25_Methanotrichales@NAY3300025724b25_01091	NAY3300025724b25	160	1
NAY3300028191b10_Methanotrichales@NAY3300028191b10_00517	NAY3300028191b10	363	1
GCA002501765_Methanosarcinales@GCA002501765_00197	GCA002501765	148	1
GCF000235565_Methanotrichales@GCF000235565_00115	GCF000235565	494	1
NAY3300005326b14_Methanotrichales@NAY3300005326b14_00359	NAY3300005326b14	295	1
GCA002506535_Methanosarcinales@GCA002506535_00290	GCA002506535	1616	1
GCA002506535_Methanosarcinales@GCA002506535_00525	GCA002506535	306	1
GCA913757535_XX@Mso913757535.1_01543|	GCA913757535	230	1
GCF000235565_Methanotrichales@GCF000235565_01970	GCF000235565	149	1
GCF018434005_XX@Mha018434005.1_01673|	GCF018434005	148	1
GCF000014945_Methanotrichales@GCF000014945_01179	GCF000014945	208	1
NAY3300028191b10_Methanotrichales@NAY3300028191b10_00802	NAY3300028191b10	267	1
GCF018434005_XX@Mha018434005.1_00814|	GCF018434005	392	1
NAY3300005326b14_Methanotrichales@NAY3300005326b14_02853	NAY3300005326b14	372	1
GCA002506535_Methanosarcinales@GCA002506535_00092	GCA002506535	148	1
NAY3300005326b14_Methanotrichales@NAY3300005326b14_01020	NAY3300005326b14	304	1
GCF000014945_Methanotrichales@GCF000014945_00701	GCF000014945	362	1
NAY3300025698b10_Methanotrichales@NAY3300025698b10_00846	NAY3300025698b10	355	1
GCA002506535_Methanosarcinales@GCA002506535_00736	GCA002506535	358	1
GCA013178225_Methanotrichales@GCA013178225_01279	GCA013178225	385	1
NAY3300029442b9_Methanotrichales@NAY3300029442b9_02890	NAY3300029442b9	116	1
NAY3300013883b5_Methanotrichales@NAY3300013883b5_01628	NAY3300013883b5	587	1
GCA913757535_XX@Mso913757535.1_02266|	GCA913757535	246	1
NAY3300025698b10_Methanotrichales@NAY3300025698b10_00737	NAY3300025698b10	168	1
NAY3300025698b10_Methanotrichales@NAY3300025698b10_01479	NAY3300025698b10	1558	1
NAY3300028191b10_Methanotrichales@NAY3300028191b10_01185	NAY3300028191b10	144	1
NAY3300013883b5_Methanotrichales@NAY3300013883b5_01838	NAY3300013883b5	151	1
GCF018434005_XX@Mha018434005.1_01287|	GCF018434005	1618	1
GCF018434005_XX@Mha018434005.1_01931|	GCF018434005	326	1
GCA913757535_XX@Mso913757535.1_00298|	GCA913757535	393	1
GCA002501765_Methanosarcinales@GCA002501765_01187	GCA002501765	1070	1
GCF000014945_Methanotrichales@GCF000014945_01531	GCF000014945	146	1
NAY3300028191b10_Methanotrichales@NAY3300028191b10_01968	NAY3300028191b10	192	1
NAY3300025698b10_Methanotrichales@NAY3300025698b10_01058	NAY3300025698b10	512	2
GCA002501765_Methanosarcinales@GCA002501765_01345	GCA002501765	363	1
GCA002501765_Methanosarcinales@GCA002501765_01004	GCA002501765	113	1
GCA002506535_Methanosarcinales@GCA002506535_02056	GCA002506535	389	1
GCA002501765_Methanosarcinales@GCA002501765_01371	GCA002501765	154	1
GCF018434005_XX@Mha018434005.1_01049|	GCF018434005	159	1
NAY3300028191b10_Methanotrichales@NAY3300028191b10_01814	NAY3300028191b10	1143	1
GCF000235565_Methanotrichales@GCF000235565_01194	GCF000235565	375	1
NAY3300005326b14_Methanotrichales@NAY3300005326b14_03069	NAY3300005326b14	284	1
GCA002506535_Methanosarcinales@GCA002506535_01940	GCA002506535	170	1
GCA002501765_Methanosarcinales@GCA002501765_01250	GCA002501765	145	1
NAY3300025724b25_Methanotrichales@NAY3300025724b25_02344	NAY3300025724b25	168	1
GCA913757535_XX@Mso913757535.1_00880|	GCA913757535	104	1
GCF000235565_Methanotrichales@GCF000235565_00087	GCF000235565	183	1
GCA002501765_Methanosarcinales@GCA002501765_00742	GCA002501765	153	1
NAY3300025724b25_Methanotrichales@NAY3300025724b25_01982	NAY3300025724b25	239	1
GCF000014945_Methanotrichales@GCF000014945_01141	GCF000014945	302	1
GCA013178225_Methanotrichales@GCA013178225_02949	GCA013178225	306	1
NAY3300025698b10_Methanotrichales@NAY3300025698b10_00683	NAY3300025698b10	161	1
GCA002506535_Methanosarcinales@GCA002506535_00119	GCA002506535	132	1
GCA913757535_XX@Mso913757535.1_00877|	GCA913757535	128	1
NAY3300025698b10_Methanotrichales@NAY3300025698b10_02112	NAY3300025698b10	182	1
NAY3300025698b10_Methanotrichales@NAY3300025698b10_00170	NAY3300025698b10	197	1
GCF018434005_XX@Mha018434005.1_00800|	GCF018434005	183	1
GCF018434005_XX@Mha018434005.1_02278|	GCF018434005	173	1
NAY3300025724b25_Methanotrichales@NAY3300025724b25_02220	NAY3300025724b25	215	1
NAY3300005326b14_Methanotrichales@NAY3300005326b14_02396	NAY3300005326b14	209	1
GCF000235565_Methanotrichales@GCF000235565_01910	GCF000235565	187	1
NAY3300022470b23_comp91.91_conta1.84_f___g___s__@NAY3300022470b23_00380	NAY3300022470b23	222	1
NAY3300022470b23_comp91.91_conta1.84_f___g___s__@NAY3300022470b23_01139	NAY3300022470b23	273	1
NAY3300022470b23_comp91.91_conta1.84_f___g___s__@NAY3300022470b23_00163	NAY3300022470b23	280	1
NAY3300022470b23_comp91.91_conta1.84_f___g___s__@NAY3300022470b23_01076	NAY3300022470b23	278	1
NAY3300022188b24_comp97.06_conta0_f__EX4484_15_g__EX4484_15_s__EX4484_15_sp002254595@NAY3300022188b24_00742	NAY3300022188b24	218	1
NAY3300022188b24_comp97.06_conta0_f__EX4484_15_g__EX4484_15_s__EX4484_15_sp002254595@NAY3300022188b24_00156	NAY3300022188b24	208	1
NAY3300022470b23_comp91.91_conta1.84_f___g___s__@NAY3300022470b23_01245	NAY3300022470b23	147	1
GCA937880785_comp99.26_conta2.21_f__Thermofilaceae_g__B17_G15_s__B17_G15_sp003649495@GCA937880785_00428	GCA937880785	77	1
GCF000015225_comp98.53_conta0.74_f__Thermofilaceae_g__Thermofilum_B_s__Thermofilum_B_pendens_A@GCF000015225_01427	GCF000015225	410	1
GCF000015225_comp98.53_conta0.74_f__Thermofilaceae_g__Thermofilum_B_s__Thermofilum_B_pendens_A@GCF000015225_01713	GCF000015225	361	1
NAY3300021493b5_comp91.91_conta0.74_f__B9_G17_g___s__@NAY3300021493b5_01458	NAY3300021493b5	86	1
GCA003649305_comp91.67_conta1.47_f__B15_G2_g__B15_G2_s__B15_G2_sp003650815@GCA003649305_00702	GCA003649305	345	1
NAY3300024423b15_comp84.19_conta4.52_f__B20_G17_g__B20_G17_s__@NAY3300024423b15_00433	NAY3300024423b15	160	1

## Sheet: TableS3.BlastP_MspB
protein_id	evalue	identity	protein length	Scientific Name
ABK14853.1	0	100	575	Methanothrix thermoacetophila PT
WP_175265840.1	0	100	573	Methanothrix thermoacetophila
HRT17609.1	5e-90	40.96	555	Methanothrix sp.
HQI67466.1	9e-58	39.52	437	Methanothrix sp.
HOL43582.1	8e-52	33.9	591	Methanothrix sp.
HOK58258.1	5e-50	33.9	592	Methanothrix sp.
HOV83008.1	7e-21	37.91	190	Methanothrix sp.

## Sheet: TableS4.Transcriptomes
	Top 20 most transcribed proteins M.hungatei JF-1 (SRR4136259)
	Gene ID	Annotation	Protein ID	RPKM
	Mhun_2271	hypothetical protein	ABD41976.1	1.6267	Sheath protein
	Mhun_1218	Archaeal Type IV pilin N-terminal domain-containing protein	ABD40964.1	0.828811
	Mhun_3140	flagellin	ABD42825.1	0.605865
	Mhun_1621	S-adenosylmethionine decarboxylase related protein	ABD41352.1	0.319572
	Mhun_1947	hypothetical protein	ABD41658.1	0.213315	Sheath protein
	Mhun_0135	phospholipid-binding protein PBP family	ABD39911.1	0.212443
	Mhun_2907	putative signal-transduction protein with CBS domains	ABD42599.1	0.174814
	Mhun_0521	ABC transporter tungsten-binding protein	ABD40281.1	0.172458
	Mhun_2160	hypothetical protein	ABD41865.1	0.167311
	Mhun_2144	methyl-coenzyme M reductase beta subunit	ABD41850.1	0.160389
	Mhun_2159	Dinitrogenase iron-molybdenum cofactor biosynthesis	ABD41864.1	0.149085
	Mhun_0154	heat shock protein Hsp20	ABD39930.1	0.142159
	Mhun_2513	DUF3821 domain-containing protein	ABD42213.1	0.134241
	Mhun_0515	hypothetical protein	ABD40275.1	0.0859965
	Mhun_0654	LSU ribosomal protein L12AE	ABD40410.1	0.0782513
	Mhun_3168	type II secretion system protein	ABD42850.1	0.0742784
	Mhun_1784	glycosyl transferase group 1	ABD41505.1	0.0495008
	Mhun_2179	transcriptional regulator ArsR family	ABD41884.1	0.0425628
	Mhun_3035	response regulator receiver domain protein (CheY-like)	ABD42722.1	0.0399749
	Mhun_1807	Rubrerythrin	ABD41527.1	0.0349455
	Top 20 most transcribed proteins M.thermophila PT (SRR22860059,SRR22860060,SRR22860048)
	Mthe_0668	hypothetical protein	ABK14458.1	0.918767	Sheath protein
	Mthe_0677	S-layer-related duplication domain	ABK14467.1	0.860746
	Mthe_0667	Lipoprotein	ABK14457.1	0.620614	Sheath protein
	Mthe_0588	LTD domain-containing protein	ABK14379.1	0.460436
	Mthe_1069	Uncharacterized protein	ABK14853.1	0.378505	MspB
	Mthe_0734	DNA-directed RNA polymerase	ABK14524.1	0.343712
	Mthe_1431	Deoxyribonuclease/rho motif-related TRAM	ABK15206.1	0.324637
	Mthe_0569	Methyl-coenzyme M reductase subunit alpha	ABK14360.1	0.32058
	Mthe_1194	Acetyl-coenzyme A synthetase	ABK14975.1	0.317074
	Mthe_0572	Methyl-coenzyme M reductase subunit beta	ABK14363.1	0.295176
	Mthe_1607	V-type ATP synthase subunit D	ABK15374.1	0.267761
	Mthe_0625	Uncharacterized protein	ABK14416.1	0.263338	Sheath protein
	Mthe_0571	Methyl-coenzyme M reductase, protein D	ABK14362.1	0.243323
	Mthe_1317	Uncharacterized protein	ABK15095.1	0.23215
	Mthe_1226	Lipoprotein	ABK15005.1	0.22783
	Mthe_0290	Acetyl-CoA decarbonylase/synthase complex subunit beta	ABK14087.1	0.223752
	Mthe_0570	Methyl-coenzyme M reductase subunit gamma	ABK14361.1	0.21547
	Mthe_1282	Cna B domain protein	ABK15060.1	0.207513
	Mthe_0821	Elongation factor 1-alpha	ABK14610.1	0.206046
	Mthe_0015	UspA domain protein	ABK13818.1	0.204

## Sheet: TableS5.Enriched_depleted
Enriched protein families
order	annotation	signal peptide	TMHMM	representative protein Id	p-value (fisher test, Bonferroni correction)	not found in conrol group	found in conrol group	not found in test group	found in test group
Methanomicrobiales	DsbD; Thiol:disulfide interchange protein		6	WP_011449310.1	8.6e-09	50	1	2	16
Methanomicrobiales	DsbB; Thioredoxin domain-containing protein	+	1	WP_011449311.1	8.6e-09	50	1	2	16
Methanotrichales	DsbD; Thiol:disulfide interchange protein		6	ABK14782.1	3.585e-08	35	0	0	13
Methanotrichales	DsbB; Thioredoxin domain-containing protein	+	0	ABK14783.1	3.585e-08	35	0	0	13
Methanomicrobiales	PKD domain-containing protein	+	0	WP_011449455.1	9.48463e-09	51	0	3	15
Methanomicrobiales	FxLYD domain-containing protein	+	1	WP_011447854.1	9.48e-09	51	0	3	15
Methanomicrobiales	Glycosyltransferase		1	WP_011449801.1	9.48e-09	51	0	3	15
Methanomicrobiales	tetratricopeptide repeat protein		0	WP_011450064.1	9.48e-09	51	0	3	15
Methanotrichales	Peptidase_C25 LytB- cell wall-binding domain	+	0	ABK13981.1	3.585e-08	35	0	0	13
Methanotrichales	hypothetical protein LytB	+	0	ABK13982.1	3.585e-08	35	0	0	13
Methanotrichales	bifunctional thiosulfate sulfurtransferase	+	0	WP_011695642.1	3.585e-08	35	0	0	13
Depleted protein families
Methanomicrobiales	hypothetical protein		2	WP_011832441.1	7.26e-12	1	50	18	0
Methanomicrobiales	beta-helix protein		0	RBQ23499.1	7.265e-11	2	49	18	0
Methanomicrobiales	beta-helix protein		0	RBQ24923.1	7.265e-11	2	49	18	0
Methanomicrobiales	hypothetical protein		0	ABN07681.1	2.797e-09	4	47	18	0
Methanotrichales	TatD family hydrolase		0	WP_011499223.1	3.58527e-08	0	35	13	0
Methanotrichales	Diadenylate cyclase		0	WP_011499449.1	3.58527e-08	0	35	13	0

## Sheet: TableS6.Viruses
id	length	type	predicted morphology	host	host_short	sheath	MCP
vir071	41945	provirus	head-tailed	d__Archaea; p__Halobacteriota; c__Methanomicrobia; o__Methanomicrobiales; f__Methanoregulaceae; g__Methanoregula;	Methanoregula	vir071_00033	vir071_00012
vir099	60257	extrachromosomal	head-tailed	d__Archaea; p__Halobacteriota; c__Methanomicrobia; Methanotric	Methanothrix	vir099_00013	vir099_5
vir116	49603	extrachromosomal	head-tailed	d__Archaea; p__Halobacteriota; c__Methanosarcinia; o__Methanotrichales; f__Methanotrichaceae; g__Methanothrix;	Methanothrix	vir116_00048	vir116_00038
vir134	59835	unknown	head-tailed	d__Archaea; p__Halobacteriota; c__Methanosarcinia; o__Methanotrichales; f__Methanotrichaceae; g__Methanothrix;	Methanothrix	vir134_00026	vir134_00019
vir154	38906	extrachromosomal	head-tailed	d__Archaea; p__Halobacteriota; c__Methanosarcinia; o__Methanotrichales; f__Methanotrichaceae; g__Methanothrix;	Methanothrix	vir154_00011	vir154_22
vir197	36211	extrachromosomal	head-tailed	d__Archaea; p__Halobacteriota; c__Methanosarcinia; o__Methanotrichales; f__Methanotrichaceae; g__Methanothrix;	Methanothrix	vir197_00031	vir197_00039
vir207	37001	provirus	head-tailed	d__Archaea; p__Halobacteriota; c__Methanomicrobia; o__Methanomicrobiales; f__Methanospirillaceae; g__Methanospirillum;	Methanospirillum	vir207_00027	vir207_00017
vir375	36810	provirus	head-tailed	d__Archaea; p__Halobacteriota; c__Methanosarcinia; o__Methanotrichales; f__Methanotrichaceae; g__Methanothrix;	Methanothrix	vir375_00035	vir375_00025
vir384	53891	extrachromosomal	head-tailed	d__Archaea; p__Halobacteriota; c__Methanosarcinia; o__Methanosarcinales	Methanothrix	vir384_00072	vir384_8
vir387	62953	provirus	head-tailed	d__Archaea; p__Halobacteriota; c__Methanomicrobia; o__Methanomicrobiales; f__Methanospirillaceae; g__Methanospirillum;	Methanospirillum	vir387_00042	vir387_00023
vir389	40229	provirus	head-tailed	d__Archaea; p__Halobacteriota; c__Methanosarcinia; o__Methanosarcinales	Methanothrix	vir389_00038	vir389_33
vir315	46885	provirus	head-tailed	d__Archaea; p__Halobacteriota; c__Methanosarcinia; o__Methanotrichales; f__Methanotrichaceae; g__Methanothrix;	Methanothrix	---	vir315_27
vir074	44807	provirus	head-tailed	d__Archaea; p__Halobacteriota; c__Methanomicrobia; o__Methanomicrobiales; f__Methanoregulaceae; g__Methanoregula;	Methanoregula	---	vir074_49
vir285	65885	provirus	head-tailed	d__Archaea; p__Halobacteriota; c__Methanosarcinia; o__Methanotrichales; f__Methanotrichaceae; g__Methanothrix;	Methanothrix	---	vir285_59
vir502	96717	extrachromosomal	head-tailed	d__Archaea; p__Halobacteriota; c__Methanosarcinia; o__Methanosarcinales	Methanothrix	vir502_00027	vir502_23
vir505	32456	extrachromosomal	head-tailed	d__Archaea; p__Halobacteriota; c__Methanosarcinia; o__Methanosarcinales	Methanothrix	vir505_00010	vir505_20
vir069	16888	provirus	head-tailed	d__Archaea; p__Halobacteriota; c__Methanomicrobia; o__Methanomicrobiales; f__Methanoregulaceae; g__Methanoregula;	Methanoregula	---	vir069_10
vir303	43447	provirus	head-tailed	d__Archaea; p__Halobacteriota; c__Methanosarcinia; o__Methanotrichales; f__Methanotrichaceae; g__Methanothrix;	Methanothrix	vir303_00051	vir303_00021
vir140	38857	unknown	head-tailed	d__Archaea; p__Halobacteriota; c__Methanosarcinia; o__Methanotrichales; f__Methanotrichaceae;	Methanothrix	---	vir140_16
vir295	47218	provirus	head-tailed	d__Archaea; p__Halobacteriota; c__Methanomicrobia; o__Methanomicrobiales; f__Methanoregulaceae; g__Methanoregula;	Methanoregula	---	---
OER089303_93_68115_cir	68115	extrachromosomal	head-tailed	d__Archaea; p__Halobacteriota; c__Methanosarcinia; o__Methanosarcinales	Methanothrix	OER089303_93_68115_cir_22	---
SRR8449814_2_85414_cir	85414	extrachromosomal	head-tailed	d__Archaea; p__Halobacteriota; c__Methanosarcinia; o__Methanosarcinales	Methanothrix	SRR8449814_2_85414_cir_103	---
GBV302	80551	unknown	head-tailed	d__Archaea; p__Halobacteriota; c__Syntropharchaeia; o__Alkanophagales; f__Methanospirareceae;	Alkanophagales	GBV302_061	GBV302_61
GBM163	33225	unknown	unknown	d__Archaea; p__Halobacteriota; c__Syntropharchaeia; o__Alkanophagales; f__Methanospirareceae;	Alkanophagales	GBM163_37	---
PBV238	11453	unknown	head-tailed	d__Archaea; p__Halobacteriota; c__Syntropharchaeia; o__Alkanophagales; f__Methanospirareceae;	Alkanophagales	PBV238_18	PBV238_1
GBM166	29095	unknown	unknown	d__Archaea; p__Halobacteriota; c__Syntropharchaeia; o__Alkanophagales; f__Methanospirareceae;	Alkanophagales	GBM166_22	---
IMGVR0541467	33512	unknown	unknown	d__Archaea; p__Halobacteriota; c__Syntropharchaeia; o__Alkanophagales; f__Methanospirareceae;	Alkanophagales	IMGVR0541467_64	---
IMGVR0542584	34186	unknown	unknown	d__Archaea; p__Halobacteriota; c__Syntropharchaeia; o__Alkanophagales; f__Methanospirareceae;	Alkanophagales	IMGVR0542584_71	---
GBV170	24746	unknown	spindle	d__Archaea; p__Halobacteriota; c__Syntropharchaeia; o__Alkanophagales; f__Methanospirareceae;	Alkanophagales	---	---
GBV301	71795	unknown	head-tailed	d__Archaea; p__Halobacteriota; c__Syntropharchaeia; o__Alkanophagales; f__Methanospirareceae;	Alkanophagales	GBV301_91	GBV301_74
IMGVR0085501	63728	unknown	head-tailed	d__Archaea; p__Halobacteriota; c__Syntropharchaeia; o__Alkanophagales; f__Methanospirareceae;	Alkanophagales	---	IMGVR0085501_69
IMGVR0294848	26617	unknown	spindle	d__Archaea; p__Halobacteriota; c__Syntropharchaeia; o__Alkanophagales; f__Methanospirareceae;	Alkanophagales	---	---
IMGVR0402071	33277	unknown	head-tailed	d__Archaea; p__Halobacteriota; c__Syntropharchaeia; o__Alkanophagales; f__Methanospirareceae;	Alkanophagales	---	IMGVR0402071_32
IMGVR0423980	46279	unknown	head-tailed	d__Archaea; p__Halobacteriota; c__Syntropharchaeia; o__Alkanophagales; f__Methanospirareceae;	Alkanophagales	---	IMGVR0423980_55
IMGVR0540423	33645	unknown	head-tailed	d__Archaea; p__Halobacteriota; c__Syntropharchaeia; o__Alkanophagales; f__Methanospirareceae;	Alkanophagales	---	IMGVR0540423_21
IMGVR0541630	41516	unknown	head-tailed	d__Archaea; p__Halobacteriota; c__Syntropharchaeia; o__Alkanophagales; f__Methanospirareceae;	Alkanophagales	---	IMGVR0541630_38
IMGVR0573778	74831	unknown	head-tailed	d__Archaea; p__Halobacteriota; c__Syntropharchaeia; o__Alkanophagales; f__Methanospirareceae;	Alkanophagales	---	IMGVR0573778_40
IMGVR0812283	45206	unknown	spindle	d__Archaea; p__Halobacteriota; c__Syntropharchaeia; o__Alkanophagales; f__Methanospirareceae;	Alkanophagales	---	---
IMGVR1009668	35526	unknown	head-tailed	d__Archaea; p__Halobacteriota; c__Syntropharchaeia; o__Alkanophagales; f__Methanospirareceae;	Alkanophagales	---	IMGVR1009668_34
PBV144	72562	unknown	spindle	d__Archaea; p__Halobacteriota; c__Syntropharchaeia; o__Alkanophagales; f__Methanospirareceae;	Alkanophagales	---	---
PBV150	45800	unknown	spindle	d__Archaea; p__Halobacteriota; c__Syntropharchaeia; o__Alkanophagales; f__Methanospirareceae;	Alkanophagales	---	---
PBV164	32359	unknown	rod shaped	d__Archaea; p__Halobacteriota; c__Syntropharchaeia; o__Alkanophagales; f__Methanospirareceae;	Alkanophagales	---	PBV164_25
PBV176	21497	unknown	icosahedral	d__Archaea; p__Halobacteriota; c__Syntropharchaeia; o__Alkanophagales; f__Methanospirareceae;	Alkanophagales	---	PBV176_23
PBV236	11722	unknown	icosahedral	d__Archaea; p__Halobacteriota; c__Syntropharchaeia; o__Alkanophagales; f__Methanospirareceae;	Alkanophagales	---	---
PBV274	10684	unknown	icosahedral	d__Archaea; p__Halobacteriota; c__Syntropharchaeia; o__Alkanophagales; f__Methanospirareceae;	Alkanophagales	---	---
PBV305	10198	unknown	unknown	d__Archaea; p__Halobacteriota; c__Syntropharchaeia; o__Alkanophagales; f__Methanospirareceae;	Alkanophagales	---	---
IMGVR0540423	33645	unknown	head-tailed	d__Archaea; p__Halobacteriota; c__Syntropharchaeia; o__Alkanophagales; f__Methanospirareceae;	Alkanophagales	---	IMGVR0540423_21
PBV299	71075	unknown	unknown	d__Archaea; p__Halobacteriota; c__Syntropharchaeia; o__Alkanophagales; f__Methanospirareceae;	Alkanophagales	---	---
PBV300	41525	unknown	rod shaped	d__Archaea; p__Halobacteriota; c__Syntropharchaeia; o__Alkanophagales; f__Methanospirareceae;	Alkanophagales	---	PBV300_8
PBM152	42083	unknown	unknown	d__Archaea; p__Halobacteriota; c__Syntropharchaeia; o__Alkanophagales; f__Methanospirareceae;	Alkanophagales	---	---
-	222	Thermofilum2.aligned		-	236	9.4e-81	272.8		1.3e-80	272.4	3.6	1	235	1	222	1	222	0.98	hypothetical	protein
-	273	Thermofilum2.aligned		-	236	1.1e-73	249.8		1.3e-73	249.5	2	1	235	4	273	4	273	0.96	hypothetical	protein
-	280	Thermofilum2.aligned		-	236	2.5e-73	248.5		2.8e-73	248.4	0	3	235	2	279	1	280	0.96	hypothetical	protein
-	278	Thermofilum2.aligned		-	236	3.8e-71	241.4		4.7e-71	241.1	2.1	5	235	9	277	5	278	0.95	hypothetical	protein
-	218	Thermofilum2.aligned		-	236	2.5e-65	222.3		3.2e-65	222	2	1	226	1	215	1	218	0.98	hypothetical	protein
-	208	Thermofilum2.aligned		-	236	6.1e-62	211.3		6.9e-62	211.1	8.9	1	235	1	208	1	208	0.98	hypothetical	protein
-	147	Thermofilum2.aligned		-	236	4.1e-36	126.7		4.7e-36	126.5	0.4	93	235	10	146	2	147	0.92	hypothetical	protein
-	77	Thermofilum2.aligned		-	236	0.83	11.2		0.94	11	0	166	193	21	50	4	55	0.79	hypothetical	protein
-	410	Thermofilum2.aligned		-	236	1.3	10.6		2.6	9.5	0.1	1	52	1	57	1	110	0.8	Tk-subtilisin
-	361	Thermofilum2.aligned		-	236	2.2	9.8		3.3	9.2	0	7	78	8	87	1	102	0.75	hypothetical	protein
-	86	Thermofilum2.aligned		-	236	4.4	8.8		4.7	8.7	0.3	71	136	21	85	11	86	0.79	50S	ribosomal	protein	L23
-	345	Thermofilum2.aligned		-	236	5.9	8.4		11	7.5	0.3	4	49	96	140	94	197	0.83	hypothetical	protein
-	160	Thermofilum2.aligned		-	236	9.5	7.7		11	7.5	0	61	111	57	112	26	132	0.73	hypothetical	protein

## Sheet: TableS7.IMGVRsearchresult
host	UVIG	Taxon_oid	Scaffold_oid	Coordinates	Ecosystem.classification	vOTU	Length	Topology	geNomad.score	Confidence	Estimated.completeness	Estimated.contamination	MIUViG.quality	Gene.content..total.genes.cds.tRNA.geNomad.marker.	Taxonomic.classification	Taxonomic.classification.method	Host.taxonomy.prediction	Host.prediction.method	Sequence.origin..doi.	identity	sheath_id
Methanomicrobiales	IMGVR_UViG_3300001096_000004	3300001096	JGI11944J13513_1000481	whole	Engineered;Bioremediation;Terephthalate;Wastewater	vOTU_00792671	38902	Concatemer	0.6759	Putative	NA	0	Unsure	61;61;0;12	r__Duplodnaviria;k__Heunggongvirae;p__Uroviricota;c__Caudoviricetes;;;;	geNomad	;;;;;;		geNomad v1.1.0 (10.5281/zenodo.7015982)	0.509804	vir071_00033
Methanothrix	IMGVR_UViG_3300005323_000001	3300005323	Ga0074198_1000080	whole	Environmental;Aquatic;Deep subsurface;Groundwater	vOTU_00900121	141014	Direct terminal repeat	0.9632	High-confidence	100	0	High-quality	228;226;2;41	r__Duplodnaviria;k__Heunggongvirae;p__Uroviricota;c__Caudoviricetes;;;;	geNomad	;;;;;;		geNomad v1.1.0 (10.5281/zenodo.7015982)	0.372093	vir384_00072
Methanothrix	IMGVR_UViG_3300039153_000065	3300039153	Ga0245637_000001	whole	Engineered;Wastewater;Industrial wastewater;Unclassified	vOTU_00349948	126396	Direct terminal repeat	0.961	High-confidence	100	0	High-quality	198;196;1;35	r__Duplodnaviria;k__Heunggongvirae;p__Uroviricota;c__Caudoviricetes;;;;	geNomad	;;;;;;		geNomad v1.1.0 (10.5281/zenodo.7015982)	0.460905	vir134_00026
ANME-1	IMGVR_UViG_3300033156_000439	3300033156	Ga0366836_1000201	whole	Environmental;Aquatic;Marine;Hydrothermal vents	vOTU_06184248	81823	Direct terminal repeat	0.9592	High-confidence	100	0	High-quality	112;112;0;16	r__Duplodnaviria;k__Heunggongvirae;p__Uroviricota;c__Caudoviricetes;;;;	geNomad	;;;;;;		geNomad v1.1.0 (10.5281/zenodo.7015982)	0.404444	GBM163_37
ANME-1	IMGVR_UViG_3300021495_000002	3300021495	Ga0190352_1000004	whole	Environmental;Aquatic;Marine;Hydrothermal vents	vOTU_03951533	80678	Direct terminal repeat	0.9546	High-confidence	100	0	High-quality	112;112;0;17	r__Duplodnaviria;k__Heunggongvirae;p__Uroviricota;c__Caudoviricetes;;;;	geNomad	;;;;;;		geNomad v1.1.0 (10.5281/zenodo.7015982)	0.386667	GBM163_37
Methanothrix	IMGVR_UViG_3300032053_000040	3300032053	Ga0315284_10000231	whole	Environmental;Aquatic;Freshwater;Lake	vOTU_05597934	77291	Direct terminal repeat	0.9527	High-confidence	100	0	High-quality	124;123;1;16	r__Duplodnaviria;k__Heunggongvirae;p__Uroviricota;c__Caudoviricetes;;;;	geNomad	;;;;;;		geNomad v1.1.0 (10.5281/zenodo.7015982)	0.481633	vir134_00026
Methanothrix	IMGVR_UViG_3300035558_000052	3300035558	Ga0394083_12219	whole	Engineered;Wastewater;Industrial wastewater;Petrochemical	vOTU_06503599	70320	Direct terminal repeat	0.9045	High-confidence	100	0	High-quality	103;103;0;11	r__Duplodnaviria;k__Heunggongvirae;p__Uroviricota;c__Caudoviricetes;;;;	geNomad	;;;;;;		geNomad v1.1.0 (10.5281/zenodo.7015982)	0.82449	vir375_00035
Methanothrix	IMGVR_UViG_3300028624_000009	3300028624	Ga0302246_1000156	whole	Engineered;Bioreactor;Anaerobic;Digestate	vOTU_00546932	69328	Direct terminal repeat	0.9266	High-confidence	100	0	High-quality	98;98;0;11	r__Duplodnaviria;k__Heunggongvirae;p__Uroviricota;c__Caudoviricetes;;;;	geNomad	;;;;;;		geNomad v1.1.0 (10.5281/zenodo.7015982)	0.81362	vir134_00026
Methanothrix	IMGVR_UViG_3300005323_000002	3300005323	Ga0074198_1000262	whole	Environmental;Aquatic;Deep subsurface;Groundwater	vOTU_00925031	66241	Direct terminal repeat	0.9463	High-confidence	100	0	High-quality	116;114;2;23	r__Duplodnaviria;k__Heunggongvirae;p__Uroviricota;c__Caudoviricetes;;;;	geNomad	;;;;;;		geNomad v1.1.0 (10.5281/zenodo.7015982)	0.733871	vir134_00026
Methanomicrobiales	IMGVR_UViG_3300038849_000072	3300038849	Ga0246691_000055	whole	Engineered;Bioreactor;Anaerobic;Unclassified	vOTU_07071329	64499	Direct terminal repeat	0.9675	High-confidence	71.23	0	Genome fragment	116;116;0;18	r__Duplodnaviria;k__Heunggongvirae;p__Uroviricota;c__Caudoviricetes;;;;	geNomad	;;;;;;		geNomad v1.1.0 (10.5281/zenodo.7015982)	0.800813	vir207_00027
Methanothrix	IMGVR_UViG_3300040733_000035	3300040733	Ga0439193_000364	whole	Environmental;Terrestrial;Soil;Unclassified	vOTU_07091698	64458	Direct terminal repeat	0.9715	Putative	100	0	High-quality	82;82;0;7	r__Duplodnaviria;k__Heunggongvirae;p__Uroviricota;c__Caudoviricetes;;;;	geNomad	;;;;;;		geNomad v1.1.0 (10.5281/zenodo.7015982)	0.498127	vir134_00026
Methanothrix	IMGVR_UViG_3300014204_000201	3300014204	Ga0172381_10000303	whole	Engineered;Solid waste;Landfill;Unclassified	vOTU_02858442	60257	Direct terminal repeat	0.9667	High-confidence	64.14	0	Genome fragment	107;107;0;25	r__Duplodnaviria;k__Heunggongvirae;p__Uroviricota;c__Caudoviricetes;;;;	geNomad	;;;;;;		geNomad v1.1.0 (10.5281/zenodo.7015982)	0.430894	vir389_00038
Methanomicrobiales	IMGVR_UViG_3300044580_000222	3300044580	Ga0485776_0001192	whole	Engineered;Bioreactor;Anaerobic;Settled granule	vOTU_07709876	55458	Direct terminal repeat	0.96	High-confidence	100	0	High-quality	111;111;0;17	r__Duplodnaviria;k__Heunggongvirae;p__Uroviricota;c__Caudoviricetes;;;;	geNomad	;;;;;;		geNomad v1.1.0 (10.5281/zenodo.7015982)	0.774194	vir207_00027
Methanomicrobiales	IMGVR_UViG_3300033757_000144	3300033757	Ga0373404_0000637	whole	Engineered;Bioreactor;Anaerobic;Unclassified	vOTU_06240040	50607	Direct terminal repeat	0.9663	High-confidence	100	0	High-quality	90;90;0;14	r__Duplodnaviria;k__Heunggongvirae;p__Uroviricota;c__Caudoviricetes;;;;	geNomad	;;;;;;		geNomad v1.1.0 (10.5281/zenodo.7015982)	0.474903	vir207_00027
Methanothrix	IMGVR_UViG_3300021843_000009	3300021843	Ga0226657_10000919	whole	Engineered;Bioreactor;Anaerobic;Unclassified	vOTU_00258572	49603	Direct terminal repeat	0.9121	High-confidence	56.35	0	Genome fragment	57;57;0;15	r__Duplodnaviria;k__Heunggongvirae;p__Uroviricota;c__Caudoviricetes;;;;	geNomad	;;;;;;		geNomad v1.1.0 (10.5281/zenodo.7015982)	1	vir116_00048
Methanothrix	IMGVR_UViG_3300020812_000001	3300020812	Ga0214071_1328277	whole	Engineered;Bioreactor;Anaerobic;Unclassified	vOTU_02409312	49463	Direct terminal repeat	0.9765	High-confidence	100	0	High-quality	50;50;0;8	r__Duplodnaviria;k__Heunggongvirae;p__Uroviricota;c__Caudoviricetes;;;;	geNomad	;;;;;;		geNomad v1.1.0 (10.5281/zenodo.7015982)	0.436548	vir389_00038
Methanomicrobiales	IMGVR_UViG_3300042808_000082	3300042808	Ga0482147_0000021	whole	Environmental;Terrestrial;Soil;Wetlands	vOTU_01615237	48289	Direct terminal repeat	0.9653	High-confidence	100	0	High-quality	66;66;0;6	r__Duplodnaviria;k__Heunggongvirae;p__Uroviricota;c__Caudoviricetes;;;;	geNomad	;;;;;;		geNomad v1.1.0 (10.5281/zenodo.7015982)	0.405405	vir387_00042
Methanomicrobiales	IMGVR_UViG_3300037492_000387	3300037492	Ga0393274_0000215	whole	Environmental;Aquatic;Freshwater;Lake	vOTU_06927216	48096	Direct terminal repeat	0.9644	High-confidence	75.93	0	Genome fragment	68;68;0;18	r__Duplodnaviria;k__Heunggongvirae;p__Uroviricota;c__Caudoviricetes;;;;	geNomad	;;;;;;		geNomad v1.1.0 (10.5281/zenodo.7015982)	0.426877	vir071_00033
Methanothrix	IMGVR_UViG_3300005323_000012	3300005323	Ga0074198_1000417	whole	Environmental;Aquatic;Deep subsurface;Groundwater	vOTU_00900024	46582	Direct terminal repeat	0.9604	High-confidence	100	0	High-quality	76;76;0;17	r__Duplodnaviria;k__Heunggongvirae;p__Uroviricota;c__Caudoviricetes;;;;	geNomad	;;;;;;		geNomad v1.1.0 (10.5281/zenodo.7015982)	0.598214	vir134_00026
Methanomicrobiales	IMGVR_UViG_3300027958_000002	3300027958	Ga0209749_1000605	whole	Environmental;Aquatic;Deep subsurface;Groundwater	vOTU_00925112	44896	Direct terminal repeat	0.9631	High-confidence	100	0	High-quality	78;78;0;14	r__Duplodnaviria;k__Heunggongvirae;p__Uroviricota;c__Caudoviricetes;;;;	geNomad	;;;;;;		geNomad v1.1.0 (10.5281/zenodo.7015982)	0.391459	vir207_00027
Methanomicrobiales	IMGVR_UViG_3300010346_001366	3300010346	Ga0116239_10002029	whole	Engineered;Bioreactor;Anaerobic;Digestate	vOTU_00457310	41632	Direct terminal repeat	0.9508	High-confidence	100	0	High-quality	70;70;0;12	r__Duplodnaviria;k__Heunggongvirae;p__Uroviricota;c__Caudoviricetes;;;;	geNomad	;;;;;;		geNomad v1.1.0 (10.5281/zenodo.7015982)	0.516854	vir387_00042
Methanomicrobiales	IMGVR_UViG_3300038673_000482	3300038673	Ga0416707_000583	whole	Engineered;Bioreactor;Anaerobic;Unclassified	vOTU_07058579	40719	Direct terminal repeat	0.9656	High-confidence	38.54	0	Genome fragment	66;66;0;14	r__Duplodnaviria;k__Heunggongvirae;p__Uroviricota;c__Caudoviricetes;;;;	geNomad	;;;;;;		geNomad v1.1.0 (10.5281/zenodo.7015982)	0.745174	vir071_00033
Methanothrix	IMGVR_UViG_3300028916_000007	3300028916	Ga0310376_1000866	whole	Engineered;Artificial ecosystem;Soil microcosm;Contaminated soil	vOTU_03412994	40159	Direct terminal repeat	0.964	High-confidence	100	0	High-quality	65;64;1;13	r__Duplodnaviria;k__Heunggongvirae;p__Uroviricota;c__Caudoviricetes;;;;	geNomad	;;;;;;		geNomad v1.1.0 (10.5281/zenodo.7015982)	0.587444	vir134_00026
ANME-1	IMGVR_UViG_3300021498_000004	3300021498	Ga0190309_1000054	whole	Environmental;Aquatic;Marine;Hydrothermal vents	vOTU_03951371	39693	Direct terminal repeat	0.8791	Putative	25.29	0	Genome fragment	70;70;0;5	r__Duplodnaviria;k__Heunggongvirae;p__Uroviricota;c__Caudoviricetes;;;;	geNomad	;;;;;;		geNomad v1.1.0 (10.5281/zenodo.7015982)	0.521368	GBM163_37
Methanomicrobiales	IMGVR_UViG_3300018489_000105	3300018489	Ga0192804_1000074	whole	Engineered;Built environment;Oil refinery;Petroleum sludge	vOTU_03363078	38737	Direct terminal repeat	0.9681	High-confidence	100	0	High-quality	68;68;0;26	r__Duplodnaviria;k__Heunggongvirae;p__Uroviricota;c__Caudoviricetes;;;;	geNomad	;;;;;;		geNomad v1.1.0 (10.5281/zenodo.7015982)	0.530075	vir071_00033
Methanothrix	IMGVR_UViG_3300026311_000005	3300026311	Ga0209723_1001339	whole	Engineered;Bioreactor;Anaerobic;Unclassified	vOTU_02269907	38648	Direct terminal repeat	0.9679	High-confidence	100	0	High-quality	57;57;0;17	r__Duplodnaviria;k__Heunggongvirae;p__Uroviricota;c__Caudoviricetes;;;;	geNomad	d__Bacteria;p__Chloroflexota;c__Anaerolineae;o__Anaerolineales;f__Anaerolineaceae;;	CRISPR spacer match	geNomad v1.1.0 (10.5281/zenodo.7015982)	0.484848	vir116_00048
Methanothrix	IMGVR_UViG_3300021561_000434	3300021561	Ga0226655_10000070	31459-105380	Engineered;Bioreactor;Anaerobic;Unclassified	vOTU_06242871	73922	Provirus	0.9729	Putative	78.78	0	Genome fragment	87;87;0;12	r__Duplodnaviria;k__Heunggongvirae;p__Uroviricota;c__Caudoviricetes;;;;	geNomad	;;;;;;		geNomad v1.1.0 (10.5281/zenodo.7015982)	0.428571	vir389_00038
Methanomicrobiales	IMGVR_UViG_3300005403_000166	3300005403	Ga0074197_1000023	6728-61544	Environmental;Aquatic;Deep subsurface;Groundwater	vOTU_08588012	54817	Provirus	0.9531	High-confidence	75.08	0	Genome fragment	97;96;1;13	r__Duplodnaviria;k__Heunggongvirae;p__Uroviricota;c__Caudoviricetes;;;;	geNomad	;;;;;;		geNomad v1.1.0 (10.5281/zenodo.7015982)	0.996403	vir387_00042
ANME-1	IMGVR_UViG_3300021587_000025	3300021587	Ga0190351_1000001	1-49594	Environmental;Aquatic;Marine;Hydrothermal vents	vOTU_03947671	49594	Provirus	0.931	High-confidence	51.27	0	Genome fragment	56;56;0;9	r__Duplodnaviria;k__Heunggongvirae;p__Uroviricota;c__Caudoviricetes;;;;	geNomad	d__Archaea;p__Asgardarchaeota;;;;;	CRISPR spacer match	geNomad v1.1.0 (10.5281/zenodo.7015982)	0.811927	GBV192_18
Methanothrix	IMGVR_UViG_3300028916_000090	3300028916	Ga0310376_1000557	9513-57651	Engineered;Artificial ecosystem;Soil microcosm;Contaminated soil	vOTU_03412993	48139	Provirus	0.9472	High-confidence	84.23	0	Genome fragment	75;75;0;13	r__Duplodnaviria;k__Heunggongvirae;p__Uroviricota;c__Caudoviricetes;;;;	geNomad	;;;;;;		geNomad v1.1.0 (10.5281/zenodo.7015982)	0.721805	vir375_00035
Methanothrix	IMGVR_UViG_3300037045_000365	3300037045	Ga0377235_000836	1-45992	Environmental;Aquatic;Deep subsurface;Groundwater	vOTU_06713243	45992	Provirus	0.9332	High-confidence	64.37	0	Genome fragment	70;70;0;13	r__Duplodnaviria;k__Heunggongvirae;p__Uroviricota;c__Caudoviricetes;;;;	geNomad	;;;;;;		geNomad v1.1.0 (10.5281/zenodo.7015982)	0.52439	vir116_00048
Methanothrix	IMGVR_UViG_3300031463_000548	3300031463	Ga0272448_1000480	17396-61992	Environmental;Aquatic;Thermal springs;Hot (42-90C)	vOTU_02823503	44597	Provirus	0.9411	High-confidence	48.99	0	Genome fragment	51;51;0;16	r__Duplodnaviria;k__Heunggongvirae;p__Uroviricota;c__Caudoviricetes;;;;	geNomad	;;;;;;		geNomad v1.1.0 (10.5281/zenodo.7015982)	0.522727	vir134_00026
Methanothrix	IMGVR_UViG_3300005323_000369	3300005323	Ga0074198_1000285	402-43646	Environmental;Aquatic;Deep subsurface;Groundwater	vOTU_00900019	43245	Provirus	0.951	High-confidence	69.06	0	Genome fragment	62;62;0;13	r__Duplodnaviria;k__Heunggongvirae;p__Uroviricota;c__Caudoviricetes;;;;	geNomad	;;;;;;		geNomad v1.1.0 (10.5281/zenodo.7015982)	0.544304	vir134_00026
Methanothrix	IMGVR_UViG_3300033889_000620	3300033889	Ga0373411_0000280	3-42836	Engineered;Bioreactor;Anaerobic;Leachate	vOTU_03363153	42834	Provirus	0.9238	High-confidence	47.55	0	Genome fragment	55;55;0;14	r__Duplodnaviria;k__Heunggongvirae;p__Uroviricota;c__Caudoviricetes;;;;	geNomad	;;;;;;		geNomad v1.1.0 (10.5281/zenodo.7015982)	0.818713	vir116_00048
Methanomicrobiales	IMGVR_UViG_3300002498_000392	3300002498	TOLCLC_10000060	2-41878	Engineered;Wastewater;Industrial wastewater;Petrochemical	vOTU_00695266	41877	Provirus	0.9642	High-confidence	46.47	0	Genome fragment	62;62;0;17	r__Duplodnaviria;k__Heunggongvirae;p__Uroviricota;c__Caudoviricetes;;;;	geNomad	;;;;;;		geNomad v1.1.0 (10.5281/zenodo.7015982)	0.996154	vir071_00033
Methanothrix	IMGVR_UViG_3300010348_002681	3300010348	Ga0116255_10001024	1-36671	Engineered;Bioreactor;Anaerobic;Digestate	vOTU_02293832	36671	Provirus	0.9606	High-confidence	46.49	0	Genome fragment	49;49;0;7	r__Duplodnaviria;k__Heunggongvirae;p__Uroviricota;c__Caudoviricetes;;;;	geNomad	;;;;;;		geNomad v1.1.0 (10.5281/zenodo.7015982)	0.390756	vir134_00026
Methanothrix	IMGVR_UViG_3300027419_000461	3300027419	Ga0209340_1000265	3-36205	Environmental;Aquatic;Deep subsurface;Groundwater	vOTU_00899953	36203	Provirus	0.9431	High-confidence	54.76	0	Genome fragment	73;71;2;15	r__Duplodnaviria;k__Heunggongvirae;p__Uroviricota;c__Caudoviricetes;;;;	geNomad	;;;;;;		geNomad v1.1.0 (10.5281/zenodo.7015982)	0.736842	vir134_00026
Methanothrix	IMGVR_UViG_3300001866_000283	3300001866	JGI24729J20445_1000094	23010-53506	Environmental;Aquatic;Deep subsurface;Groundwater	vOTU_08576418	30497	Provirus	0.9595	High-confidence	38.15	0	Genome fragment	43;43;0;6	r__Duplodnaviria;k__Heunggongvirae;p__Uroviricota;c__Caudoviricetes;;;;	geNomad	;;;;;;		geNomad v1.1.0 (10.5281/zenodo.7015982)	0.621514	vir134_00026
Methanothrix	IMGVR_UViG_3300010346_002929	3300010346	Ga0116239_10000953	29452-59528	Engineered;Bioreactor;Anaerobic;Digestate	vOTU_02260840	30077	Provirus	0.9746	High-confidence	73.3	0	Genome fragment	40;40;0;8	r__Duplodnaviria;k__Heunggongvirae;p__Uroviricota;c__Caudoviricetes;;;;	geNomad	d__Archaea;p__Halobacteriota;c__Methanosarcinia;o__Methanotrichales;f__Methanotrichaceae;g__Methanothrix;	k-mer match	geNomad v1.1.0 (10.5281/zenodo.7015982)	0.443137	vir134_00026
Methanothrix	IMGVR_UViG_3300005326_000726	3300005326	Ga0074195_1001367	5899-34842	Environmental;Aquatic;Deep subsurface;Groundwater	vOTU_00925070	28944	Provirus	0.9292	High-confidence	43.78	0	Genome fragment	38;38;0;7	r__Duplodnaviria;k__Heunggongvirae;p__Uroviricota;c__Caudoviricetes;;;;	geNomad	;;;;;;		geNomad v1.1.0 (10.5281/zenodo.7015982)	0.733871	vir134_00026
Methanothrix	IMGVR_UViG_3300023203_000723	3300023203	Ga0255812_10484680	5202-33342	Engineered;Bioreactor;Anaerobic;Unclassified	vOTU_03833493	28141	Provirus	0.8564	High-confidence	33.38	0	Genome fragment	42;42;0;12	r__Duplodnaviria;k__Heunggongvirae;p__Uroviricota;c__Caudoviricetes;;;;	geNomad	;;;;;;		geNomad v1.1.0 (10.5281/zenodo.7015982)	0.522293	vir116_00048
Methanothrix	IMGVR_UViG_3300032069_000855	3300032069	Ga0315282_10002021	10833-37851	Environmental;Aquatic;Freshwater;Lake	vOTU_08584585	27019	Provirus	0.9267	High-confidence	41.69	0	Genome fragment	34;34;0;13	r__Duplodnaviria;k__Heunggongvirae;p__Uroviricota;c__Caudoviricetes;;;;	geNomad	;;;;;;		geNomad v1.1.0 (10.5281/zenodo.7015982)	0.668675	vir116_00048
Methanothrix	IMGVR_UViG_3300025597_000779	3300025597	Ga0208825_1000690	3083-29912	Engineered;Bioreactor;Anaerobic;Digestate	vOTU_02293404	26830	Provirus	0.9273	High-confidence	30.59	0	Genome fragment	43;43;0;10	r__Duplodnaviria;k__Heunggongvirae;p__Uroviricota;c__Caudoviricetes;;;;	geNomad	;;;;;;		geNomad v1.1.0 (10.5281/zenodo.7015982)	0.54386	vir116_00048
Methanothrix	IMGVR_UViG_3300014839_001400	3300014839	Ga0182027_10000811	18579-42868	Environmental;Terrestrial;Soil;Wetlands	vOTU_08607939	24290	Provirus	0.9713	High-confidence	38.93	0	Genome fragment	38;38;0;11	r__Duplodnaviria;k__Heunggongvirae;p__Uroviricota;c__Caudoviricetes;;;;	geNomad	;;;;;;		geNomad v1.1.0 (10.5281/zenodo.7015982)	0.455959	vir134_00026
Methanothrix	IMGVR_UViG_3300009692_001492	3300009692	Ga0116171_10000338	293-23500	Engineered;Bioreactor;Anaerobic;Digestate	vOTU_02281157	23208	Provirus	0.9297	High-confidence	33.93	0	Genome fragment	33;33;0;8	r__Duplodnaviria;k__Heunggongvirae;p__Uroviricota;c__Caudoviricetes;;;;	geNomad	;;;;;;		geNomad v1.1.0 (10.5281/zenodo.7015982)	0.609023	vir116_00048
Methanothrix	IMGVR_UViG_3300037608_000262	3300037608	Ga0401393_000753	496-22777	Environmental;Aquatic;Deep subsurface;Groundwater	vOTU_06727543	22282	Provirus	0.9534	High-confidence	23.9	0	Genome fragment	31;31;0;14	r__Duplodnaviria;k__Heunggongvirae;p__Uroviricota;c__Caudoviricetes;;;;	geNomad	;;;;;;		geNomad v1.1.0 (10.5281/zenodo.7015982)	0.522293	vir116_00048
Methanothrix	IMGVR_UViG_3300029286_003672	3300029286	Ga0247841_10001472	25465-46672	Environmental;Aquatic;Freshwater;Lake	vOTU_04916594	21208	Provirus	0.8607	High-confidence	33.68	0	Genome fragment	25;25;0;10	r__Duplodnaviria;k__Heunggongvirae;p__Uroviricota;c__Caudoviricetes;;;;	geNomad	;;;;;;		geNomad v1.1.0 (10.5281/zenodo.7015982)	0.50303	vir116_00048
Methanothrix	IMGVR_UViG_3300050336_000158	3300050336	Ga0528475_000417	68474-88858	Host-associated;Mammals;Digestive system;Stomach	vOTU_08466634	20385	Provirus	0.9724	High-confidence	43.87	0	Genome fragment	31;31;0;11	r__Duplodnaviria;k__Heunggongvirae;p__Uroviricota;c__Caudoviricetes;;;;	geNomad	;;;;;;		geNomad v1.1.0 (10.5281/zenodo.7015982)	0.925926	vir375_00035
Methanothrix	IMGVR_UViG_3300010347_003760	3300010347	Ga0116238_10002708	3-19890	Engineered;Bioreactor;Anaerobic;Digestate	vOTU_02261140	19888	Provirus	0.9769	High-confidence	51.46	0	Genome fragment	26;26;0;7	r__Duplodnaviria;k__Heunggongvirae;p__Uroviricota;c__Caudoviricetes;;;;	geNomad	d__Archaea;p__Halobacteriota;c__Methanosarcinia;o__Methanotrichales;f__Methanotrichaceae;;	k-mer match	geNomad v1.1.0 (10.5281/zenodo.7015982)	0.443137	vir134_00026
Methanothrix	IMGVR_UViG_3300032046_006276	3300032046	Ga0315289_10002665	3-19609	Environmental;Aquatic;Freshwater;Lake	vOTU_08606085	19607	Provirus	0.9658	High-confidence	30.17	0	Genome fragment	19;19;0;11	r__Duplodnaviria;k__Heunggongvirae;p__Uroviricota;c__Caudoviricetes;;;;	geNomad	;;;;;;		geNomad v1.1.0 (10.5281/zenodo.7015982)	0.698795	vir116_00048
Methanothrix	IMGVR_UViG_3300010352_002792	3300010352	Ga0116247_10002422	11495-30628	Engineered;Bioreactor;Anaerobic;Digestate	vOTU_08585783	19134	Provirus	0.9206	Putative	30.61	0	Genome fragment	24;24;0;7	r__Duplodnaviria;k__Heunggongvirae;p__Uroviricota;c__Caudoviricetes;;;;	geNomad	;;;;;;		geNomad v1.1.0 (10.5281/zenodo.7015982)	0.43083	vir134_00026
Methanothrix	IMGVR_UViG_3300010347_003752	3300010347	Ga0116238_10003573	6522-25571	Engineered;Bioreactor;Anaerobic;Digestate	vOTU_02260863	19050	Provirus	0.9591	High-confidence	21.72	0	Genome fragment	30;30;0;10	r__Duplodnaviria;k__Heunggongvirae;p__Uroviricota;c__Caudoviricetes;;;;	geNomad	;;;;;;		geNomad v1.1.0 (10.5281/zenodo.7015982)	0.594937	vir116_00048
Methanothrix	IMGVR_UViG_3300033889_000617	3300033889	Ga0373411_0000396	3-18482	Engineered;Bioreactor;Anaerobic;Leachate	vOTU_03833512	18480	Provirus	0.9646	High-confidence	28.19	0	Genome fragment	23;23;0;12	r__Duplodnaviria;k__Heunggongvirae;p__Uroviricota;c__Caudoviricetes;;;;	geNomad	;;;;;;		geNomad v1.1.0 (10.5281/zenodo.7015982)	0.805882	vir116_00048
Methanothrix	IMGVR_UViG_2811994889_000002	2811994889	2812044741	1-17863	Engineered;Bioreactor;Anaerobic;Unclassified	vOTU_03833288	17863	Provirus	0.9456	High-confidence	27.48	0	Genome fragment	24;24;0;9	r__Duplodnaviria;k__Heunggongvirae;p__Uroviricota;c__Caudoviricetes;;;;	geNomad	;;;;;;		geNomad v1.1.0 (10.5281/zenodo.7015982)	0.832335	vir116_00048
Methanothrix	IMGVR_UViG_3300031862_000762	3300031862	Ga0315280_10002578	1113-17779	Environmental;Aquatic;Freshwater;Lake	vOTU_08586897	16667	Provirus	0.9478	High-confidence	24.74	0	Genome fragment	19;19;0;11	r__Duplodnaviria;k__Heunggongvirae;p__Uroviricota;c__Caudoviricetes;;;;	geNomad	;;;;;;		geNomad v1.1.0 (10.5281/zenodo.7015982)	0.728916	vir116_00048
Methanothrix	IMGVR_UViG_3300035179_000911	3300035179	Ga0373630_0002294	13137-28043	Environmental;Aquatic;Freshwater;Lake	vOTU_05653674	14907	Provirus	0.9616	High-confidence	16.55	0	Genome fragment	19;19;0;12	r__Duplodnaviria;k__Heunggongvirae;p__Uroviricota;c__Caudoviricetes;;;;	geNomad	;;;;;;		geNomad v1.1.0 (10.5281/zenodo.7015982)	0.728916	vir116_00048
Methanothrix	IMGVR_UViG_3300005326_000742	3300005326	Ga0074195_1001942	12866-25588	Environmental;Aquatic;Deep subsurface;Groundwater	vOTU_08577718	12723	Provirus	0.9518	High-confidence	21.18	0	Genome fragment	14;14;0;8	r__Duplodnaviria;k__Heunggongvirae;p__Uroviricota;c__Caudoviricetes;;;;	geNomad	;;;;;;		geNomad v1.1.0 (10.5281/zenodo.7015982)	0.637427	vir116_00048
Methanomicrobiales	IMGVR_UViG_3300044712_001062	3300044712	Ga0453684_0000589	whole	Host-associated;Plants;Roots;Rhizosphere	vOTU_07788290	135061	Linear	0.9731	High-confidence	83.36	0	Genome fragment	236;235;1;30	r__Duplodnaviria;k__Heunggongvirae;p__Uroviricota;c__Caudoviricetes;;;;	geNomad	;;;;;;		geNomad v1.1.0 (10.5281/zenodo.7015982)	0.408451	vir207_00027
Methanomicrobiales	IMGVR_UViG_3300007044_000001	3300007044	Ga0102610_100021	whole	Environmental;Terrestrial;Oil reservoir;Unclassified	vOTU_01568630	133370	Linear	0.9691	Putative	90.25	0	High-quality	245;242;3;20	r__Duplodnaviria;k__Heunggongvirae;p__Uroviricota;c__Caudoviricetes;;;;	geNomad	;;;;;;		geNomad v1.1.0 (10.5281/zenodo.7015982)	0.255814	vir207_00027
Methanothrix	IMGVR_UViG_3300037089_000135	3300037089	Ga0334820_000083	whole	Environmental;Terrestrial;Soil;Wetlands	vOTU_06684014	125715	Linear	0.9741	High-confidence	78.74	0	Genome fragment	223;217;6;43	r__Duplodnaviria;k__Heunggongvirae;p__Uroviricota;c__Caudoviricetes;;;;	geNomad	;;;;;;		geNomad v1.1.0 (10.5281/zenodo.7015982)	0.4	vir134_00026
Methanothrix	IMGVR_UViG_3300035208_005974	3300035208	Ga0376279_0000046	whole	Engineered;Solid waste;Landfill;Unclassified	vOTU_04938560	124607	Linear	0.9558	High-confidence	88.44	0	Genome fragment	188;186;1;29	r__Duplodnaviria;k__Heunggongvirae;p__Uroviricota;c__Caudoviricetes;;;;	geNomad	;;;;;;		geNomad v1.1.0 (10.5281/zenodo.7015982)	0.460905	vir134_00026
Methanothrix	IMGVR_UViG_3300006094_000039	3300006094	Ga0082037_1000060	whole	Environmental;Terrestrial;Oil reservoir;Oil	vOTU_01050316	86211	Linear	0.8812	High-confidence	100	0	High-quality	88;87;1;12	r__Duplodnaviria;k__Heunggongvirae;p__Uroviricota;c__Caudoviricetes;;;;	geNomad	;;;;;;		geNomad v1.1.0 (10.5281/zenodo.7015982)	0.420455	vir389_00038
Methanothrix	IMGVR_UViG_3300028602_000008	3300028602	Ga0265294_10000131	whole	Environmental;Aquatic;Deep subsurface;Groundwater	vOTU_04937576	85456	Linear	0.921	Putative	100	0	High-quality	121;121;0;18	r__Duplodnaviria;k__Heunggongvirae;p__Uroviricota;c__Caudoviricetes;;;;	geNomad	;;;;;;		geNomad v1.1.0 (10.5281/zenodo.7015982)	0.802326	vir375_00035
Methanothrix	IMGVR_UViG_3300028907_000003	3300028907	Ga0302252_1000148	whole	Engineered;Bioreactor;Anaerobic;Digestate	vOTU_00301402	84999	Linear	0.9745	High-confidence	79.5	0	Genome fragment	168;160;8;22	r__Duplodnaviria;k__Heunggongvirae;p__Uroviricota;c__Caudoviricetes;;;;	geNomad	;;;;;;		geNomad v1.1.0 (10.5281/zenodo.7015982)	0.392857	vir134_00026
Methanothrix	IMGVR_UViG_3300037067_026316	3300037067	Ga0378408_0000549	whole	Engineered;Solid waste;Landfill;Unclassified	vOTU_02857615	84926	Linear	0.8894	Putative	96.65	0	High-quality	111;111;0;15	r__Duplodnaviria;k__Heunggongvirae;p__Uroviricota;c__Caudoviricetes;;;;	geNomad	;;;;;;		geNomad v1.1.0 (10.5281/zenodo.7015982)	0.847107	vir375_00035
Methanothrix	IMGVR_UViG_3300002219_000010	3300002219	SCADCLC_10000832	whole	Engineered;Built environment;Tailings pond;Petrochemical	vOTU_00695762	75893	Linear	0.925	High-confidence	100	0	High-quality	116;115;1;16	r__Duplodnaviria;k__Heunggongvirae;p__Uroviricota;c__Caudoviricetes;;;;	geNomad	d__Archaea;p__Halobacteriota;c__Methanosarcinia;o__Methanotrichales;f__Methanotrichaceae;;	CRISPR spacer match	geNomad v1.1.0 (10.5281/zenodo.7015982)	0.841667	vir375_00035
Methanomicrobiales	IMGVR_UViG_3300038673_000745	3300038673	Ga0416707_000196	whole	Engineered;Bioreactor;Anaerobic;Unclassified	vOTU_07058575	75366	Linear	0.9448	High-confidence	74.8	0	Genome fragment	107;105;2;15	r__Duplodnaviria;k__Heunggongvirae;p__Uroviricota;c__Caudoviricetes;;;;	geNomad	d__Archaea;p__Halobacteriota;c__Methanomicrobia;o__Methanomicrobiales;f__Methanospirillaceae;g__Methanospirillum;	CRISPR spacer match	geNomad v1.1.0 (10.5281/zenodo.7015982)	0.344595	vir207_00027
Methanothrix	IMGVR_UViG_3300026198_000007	3300026198	Ga0209313_1000179	whole	Engineered;Bioreactor;Anaerobic;Unclassified	vOTU_00351859	74212	Linear	0.9276	Putative	100	0	High-quality	113;113;0;11	r__Duplodnaviria;k__Heunggongvirae;p__Uroviricota;c__Caudoviricetes;;;;	geNomad	;;;;;;		geNomad v1.1.0 (10.5281/zenodo.7015982)	0.82449	vir375_00035
Methanothrix	IMGVR_UViG_3300033630_000015	3300033630	Ga0373109_000204	whole	Environmental;Aquatic;Freshwater;Creek	vOTU_03834226	73788	Linear	0.9442	Putative	99.6	0	High-quality	111;111;0;13	r__Duplodnaviria;k__Heunggongvirae;p__Uroviricota;c__Caudoviricetes;;;;	geNomad	;;;;;;		geNomad v1.1.0 (10.5281/zenodo.7015982)	0.811475	vir375_00035
Methanothrix	IMGVR_UViG_3300010352_001474	3300010352	Ga0116247_10000611	whole	Engineered;Bioreactor;Anaerobic;Digestate	vOTU_00456871	70138	Linear	0.9663	High-confidence	49.78	0	Genome fragment	92;92;0;15	r__Duplodnaviria;k__Heunggongvirae;p__Uroviricota;c__Caudoviricetes;;;;	geNomad	;;;;;;		geNomad v1.1.0 (10.5281/zenodo.7015982)	0.446721	vir134_00026
Methanothrix	IMGVR_UViG_3300033175_000002	3300033175	Ga0334890_1000532	whole	Engineered;Bioreactor;Anaerobic;Unclassified	vOTU_06186065	66877	Linear	0.9239	High-confidence	100	0	High-quality	93;93;0;12	r__Duplodnaviria;k__Heunggongvirae;p__Uroviricota;c__Caudoviricetes;;;;	geNomad	;;;;;;		geNomad v1.1.0 (10.5281/zenodo.7015982)	0.536	vir134_00026
ANME-1	IMGVR_UViG_3300021563_000009	3300021563	Ga0190353_100001	whole	Environmental;Aquatic;Marine;Hydrothermal vents	vOTU_02767385	66547	Linear	0.939	High-confidence	36.62	55.67	Genome fragment	89;89;0;13	r__Duplodnaviria;k__Heunggongvirae;p__Uroviricota;c__Caudoviricetes;;;;	geNomad	d__Bacteria;p__Chloroflexota;c__Anaerolineae;o__SpSt-600;f__SpSt-600;;	CRISPR spacer match	geNomad v1.1.0 (10.5281/zenodo.7015982)	0.802752	GBV192_18
Methanothrix	IMGVR_UViG_3300049645_000091	3300049645	Ga0499523_000135	whole	Engineered;Bioreactor;Anaerobic;Sludge	vOTU_00675623	66336	Linear	0.9702	High-confidence	61.72	0	Genome fragment	93;92;1;17	r__Duplodnaviria;k__Heunggongvirae;p__Uroviricota;c__Caudoviricetes;;;;	geNomad	;;;;;;		geNomad v1.1.0 (10.5281/zenodo.7015982)	0.708171	vir375_00035
Methanothrix	IMGVR_UViG_3300010342_000201	3300010342	Ga0116252_10000635	whole	Engineered;Bioreactor;Anaerobic;Digestate	vOTU_02277666	66102	Linear	0.9771	Putative	76.04	0	Genome fragment	104;104;0;19	r__Duplodnaviria;k__Heunggongvirae;p__Uroviricota;c__Caudoviricetes;;;;	geNomad	;;;;;;		geNomad v1.1.0 (10.5281/zenodo.7015982)	0.437984	vir389_00038
Methanothrix	IMGVR_UViG_3300022664_000309	3300022664	Ga0247854_1000558	whole	Engineered;Bioreactor;Anaerobic;Soft drink wastewater	vOTU_04077465	65194	Linear	0.9301	High-confidence	88	0	Genome fragment	95;95;0;9	r__Duplodnaviria;k__Heunggongvirae;p__Uroviricota;c__Caudoviricetes;;;;	geNomad	d__Bacteria;p__Firmicutes;c__Bacilli;o__Lactobacillales;f__Streptococcaceae;g__Streptococcus;	CRISPR spacer match	geNomad v1.1.0 (10.5281/zenodo.7015982)	0.81362	vir134_00026
Methanomicrobiales	IMGVR_UViG_3300029959_000014	3300029959	Ga0272380_10001076	whole	Environmental;Aquatic;Deep subsurface;Groundwater	vOTU_00899959	64614	Linear	0.9784	High-confidence	45.06	0	Genome fragment	138;136;2;11	r__Duplodnaviria;k__Heunggongvirae;p__Uroviricota;c__Caudoviricetes;;;;	geNomad	;;;;;;		geNomad v1.1.0 (10.5281/zenodo.7015982)	0.363958	vir207_00027
Methanothrix	IMGVR_UViG_3300038673_000630	3300038673	Ga0416707_000275	whole	Engineered;Bioreactor;Anaerobic;Unclassified	vOTU_00456410	63686	Linear	0.9601	Putative	45.2	0	Genome fragment	86;84;1;13	r__Duplodnaviria;k__Heunggongvirae;p__Uroviricota;c__Caudoviricetes;;;;	geNomad	;;;;;;		geNomad v1.1.0 (10.5281/zenodo.7015982)	0.458678	vir134_00026
Methanomicrobiales	IMGVR_UViG_3300005326_000286	3300005326	Ga0074195_1000629	whole	Environmental;Aquatic;Deep subsurface;Groundwater	vOTU_01153583	63644	Linear	0.978	High-confidence	44.38	0	Genome fragment	94;94;0;17	r__Duplodnaviria;k__Heunggongvirae;p__Uroviricota;c__Caudoviricetes;;;;	geNomad	;;;;;;		geNomad v1.1.0 (10.5281/zenodo.7015982)	0.362676	vir207_00027
Methanothrix	IMGVR_UViG_3300040744_000188	3300040744	Ga0439198_0001199	whole	Environmental;Terrestrial;Soil;Unclassified	vOTU_07091684	63189	Linear	0.9635	Putative	100	0	High-quality	68;67;1;9	r__Duplodnaviria;k__Heunggongvirae;p__Uroviricota;c__Caudoviricetes;;;;	geNomad	;;;;;;		geNomad v1.1.0 (10.5281/zenodo.7015982)	0.428571	vir389_00038
Methanomicrobiales	IMGVR_UViG_3300033169_000001	3300033169	Ga0334887_1000507	whole	Engineered;Bioreactor;Anaerobic;Unclassified	vOTU_04941126	62248	Linear	0.9762	Putative	75.87	0	Genome fragment	111;110;1;12	r__Duplodnaviria;k__Heunggongvirae;p__Uroviricota;c__Caudoviricetes;;;;	geNomad	;;;;;;		geNomad v1.1.0 (10.5281/zenodo.7015982)	0.362989	vir071_00033
Methanothrix	IMGVR_UViG_3300037225_000134	3300037225	Ga0395714_000433	whole	Environmental;Terrestrial;Soil;Wetlands	vOTU_02880415	61939	Linear	0.9771	High-confidence	73.45	0	Genome fragment	102;100;2;22	r__Duplodnaviria;k__Heunggongvirae;p__Uroviricota;c__Caudoviricetes;;;;	geNomad	;;;;;;		geNomad v1.1.0 (10.5281/zenodo.7015982)	0.397004	vir134_00026
Methanothrix	IMGVR_UViG_3300033120_000819	3300033120	Ga0364481_10114	whole	Engineered;Wastewater;Sewage;Unclassified	vOTU_06123017	61879	Linear	0.9665	High-confidence	62.6	0	Genome fragment	100;100;0;23	r__Duplodnaviria;k__Heunggongvirae;p__Uroviricota;c__Caudoviricetes;;;;	geNomad	;;;;;;		geNomad v1.1.0 (10.5281/zenodo.7015982)	0.631579	vir099_00013
Methanothrix	IMGVR_UViG_3300038673_000799	3300038673	Ga0416707_000299	whole	Engineered;Bioreactor;Anaerobic;Unclassified	vOTU_00351688	60676	Linear	0.9221	High-confidence	81.9	0	Genome fragment	86;86;0;9	r__Duplodnaviria;k__Heunggongvirae;p__Uroviricota;c__Caudoviricetes;;;;	geNomad	;;;;;;		geNomad v1.1.0 (10.5281/zenodo.7015982)	0.808163	vir375_00035
Methanothrix	IMGVR_UViG_3300002821_000004	3300002821	Iso3TCLC_10000138	whole	Engineered;Lab enrichment;Defined media;Anaerobic media	vOTU_00928842	59835	Linear	0.958	High-confidence	100	0	High-quality	90;90;0;12	r__Duplodnaviria;k__Heunggongvirae;p__Uroviricota;c__Caudoviricetes;;;;	geNomad	d__Archaea;p__Halobacteriota;c__Methanosarcinia;o__Methanotrichales;f__Methanotrichaceae;g__Methanothrix;	CRISPR spacer match	geNomad v1.1.0 (10.5281/zenodo.7015982)	0.996403	vir134_00026
Methanothrix	IMGVR_UViG_3300010348_002526	3300010348	Ga0116255_10000742	whole	Engineered;Bioreactor;Anaerobic;Digestate	vOTU_02293958	58489	Linear	0.8805	High-confidence	93.65	4.99	High-quality	72;72;0;15	r__Duplodnaviria;k__Heunggongvirae;p__Uroviricota;c__Caudoviricetes;;;;	geNomad	;;;;;;		geNomad v1.1.0 (10.5281/zenodo.7015982)	0.440329	vir134_00026
Methanothrix	IMGVR_UViG_3300039154_000254	3300039154	Ga0245640_000104	whole	Engineered;Wastewater;Industrial wastewater;Unclassified	vOTU_02301208	57983	Linear	0.9106	Putative	78.27	0	Genome fragment	75;75;0;10	r__Duplodnaviria;k__Heunggongvirae;p__Uroviricota;c__Caudoviricetes;;;;	geNomad	;;;;;;		geNomad v1.1.0 (10.5281/zenodo.7015982)	0.827869	vir375_00035
Methanothrix	IMGVR_UViG_3300029959_000026	3300029959	Ga0272380_10001344	whole	Environmental;Aquatic;Deep subsurface;Groundwater	vOTU_00924991	56318	Linear	0.9445	High-confidence	85.18	0	Genome fragment	92;92;0;13	r__Duplodnaviria;k__Heunggongvirae;p__Uroviricota;c__Caudoviricetes;;;;	geNomad	;;;;;;		geNomad v1.1.0 (10.5281/zenodo.7015982)	0.472222	vir134_00026
Methanothrix	IMGVR_UViG_3300028634_000012	3300028634	Ga0302242_1000274	whole	Engineered;Bioreactor;Anaerobic;Digestate	vOTU_00546926	56120	Linear	0.9318	Putative	75.75	0	Genome fragment	100;100;0;10	r__Duplodnaviria;k__Heunggongvirae;p__Uroviricota;c__Caudoviricetes;;;;	geNomad	;;;;;;		geNomad v1.1.0 (10.5281/zenodo.7015982)	0.81362	vir134_00026
Methanothrix	IMGVR_UViG_3300040735_000051	3300040735	Ga0439195_000272	whole	Environmental;Terrestrial;Soil;Unclassified	vOTU_07091831	55863	Linear	0.9378	Putative	65.73	0	Genome fragment	80;80;0;11	r__Duplodnaviria;k__Heunggongvirae;p__Uroviricota;c__Caudoviricetes;;;;	geNomad	;;;;;;		geNomad v1.1.0 (10.5281/zenodo.7015982)	0.413284	vir389_00038
Methanothrix	IMGVR_UViG_3300016478_000138	3300016478	Ga0186807_101837	whole	Environmental;Aquatic;Freshwater;Unclassified	vOTU_02987454	52796	Linear	0.9781	Putative	76.48	0	Genome fragment	73;73;0;10	r__Duplodnaviria;k__Heunggongvirae;p__Uroviricota;c__Caudoviricetes;;;;	geNomad	;;;;;;		geNomad v1.1.0 (10.5281/zenodo.7015982)	0.594378	vir134_00026
Methanothrix	IMGVR_UViG_3300047491_000723	3300047491	Ga0485326_000258	whole	Environmental;Aquatic;Freshwater;Lake	vOTU_07157853	51256	Linear	0.9656	Putative	29.59	0	Genome fragment	70;70;0;10	r__Duplodnaviria;k__Heunggongvirae;p__Uroviricota;c__Caudoviricetes;;;;	geNomad	;;;;;;		geNomad v1.1.0 (10.5281/zenodo.7015982)	0.39823	vir134_00026
Methanomicrobiales	IMGVR_UViG_3300028635_000277	3300028635	Ga0302245_1000277	whole	Engineered;Bioreactor;Anaerobic;Digestate	vOTU_04946654	46826	Linear	0.9686	High-confidence	46.65	0	Genome fragment	75;75;0;16	r__Duplodnaviria;k__Heunggongvirae;p__Uroviricota;c__Caudoviricetes;;;;	geNomad	;;;;;;		geNomad v1.1.0 (10.5281/zenodo.7015982)	0.751938	vir071_00033
Methanothrix	IMGVR_UViG_3300033172_000003	3300033172	Ga0334888_1000784	whole	Engineered;Bioreactor;Anaerobic;Unclassified	vOTU_06186803	46784	Linear	0.9378	High-confidence	71.49	0	Genome fragment	59;59;0;9	r__Duplodnaviria;k__Heunggongvirae;p__Uroviricota;c__Caudoviricetes;;;;	geNomad	;;;;;;		geNomad v1.1.0 (10.5281/zenodo.7015982)	0.536	vir134_00026
Methanomicrobiales	IMGVR_UViG_3300033172_000004	3300033172	Ga0334888_1000786	whole	Engineered;Bioreactor;Anaerobic;Unclassified	vOTU_06186843	46721	Linear	0.9683	Putative	75.2	0	Genome fragment	85;84;1;6	r__Duplodnaviria;k__Heunggongvirae;p__Uroviricota;c__Caudoviricetes;;;;	geNomad	;;;;;;		geNomad v1.1.0 (10.5281/zenodo.7015982)	0.362989	vir071_00033
Methanomicrobiales	IMGVR_UViG_3300044580_000168	3300044580	Ga0485776_0001446	whole	Engineered;Bioreactor;Anaerobic;Settled granule	vOTU_05159291	46534	Linear	0.9703	Putative	32.45	0	Genome fragment	87;87;0;8	r__Duplodnaviria;k__Heunggongvirae;p__Uroviricota;c__Caudoviricetes;;;;	geNomad	;;;;;;		geNomad v1.1.0 (10.5281/zenodo.7015982)	0.309434	vir207_00027
Methanothrix	IMGVR_UViG_3300026255_000010	3300026255	Ga0209613_1000468	whole	Engineered;Bioreactor;Anaerobic;Unclassified	vOTU_00351806	46336	Linear	0.9549	High-confidence	58.67	0	Genome fragment	62;62;0;6	r__Duplodnaviria;k__Heunggongvirae;p__Uroviricota;c__Caudoviricetes;;;;	geNomad	d__Archaea;p__Halobacteriota;c__Methanosarcinia;o__Methanotrichales;f__Methanotrichaceae;g__Methanothrix;	CRISPR spacer match	geNomad v1.1.0 (10.5281/zenodo.7015982)	0.567347	vir134_00026
Methanothrix	IMGVR_UViG_3300025589_000009	3300025589	Ga0209409_1000388	whole	Engineered;Bioreactor;Anaerobic;Digestate	vOTU_00459300	46160	Linear	0.8843	High-confidence	32.76	0	Genome fragment	54;54;0;10	r__Duplodnaviria;k__Heunggongvirae;p__Uroviricota;c__Caudoviricetes;;;;	geNomad	;;;;;;		geNomad v1.1.0 (10.5281/zenodo.7015982)	0.59751	vir134_00026
Methanothrix	IMGVR_UViG_3300033120_001014	3300033120	Ga0364481_10836	whole	Engineered;Wastewater;Sewage;Unclassified	vOTU_06123538	44030	Linear	0.9569	Putative	30.28	0	Genome fragment	95;94;1;13	r__Duplodnaviria;k__Heunggongvirae;p__Uroviricota;c__Caudoviricetes;;;;	geNomad	;;;;;;		geNomad v1.1.0 (10.5281/zenodo.7015982)	0.464088	vir197_00031
Methanothrix	IMGVR_UViG_3300028916_000006	3300028916	Ga0310376_1000781	whole	Engineered;Artificial ecosystem;Soil microcosm;Contaminated soil	vOTU_03412991	43826	Linear	0.95	High-confidence	58.51	0	Genome fragment	65;65;0;13	r__Duplodnaviria;k__Heunggongvirae;p__Uroviricota;c__Caudoviricetes;;;;	geNomad	;;;;;;		geNomad v1.1.0 (10.5281/zenodo.7015982)	0.613636	vir116_00048
Methanothrix	IMGVR_UViG_3300026311_000037	3300026311	Ga0209723_1001142	whole	Engineered;Bioreactor;Anaerobic;Unclassified	vOTU_00351825	43638	Linear	0.9727	High-confidence	30.97	0	Genome fragment	57;57;0;9	r__Duplodnaviria;k__Heunggongvirae;p__Uroviricota;c__Caudoviricetes;;;;	geNomad	;;;;;;		geNomad v1.1.0 (10.5281/zenodo.7015982)	0.45679	vir134_00026
Methanomicrobiales	IMGVR_UViG_3300037067_012330	3300037067	Ga0378408_0001961	whole	Engineered;Solid waste;Landfill;Unclassified	vOTU_06732008	43460	Linear	0.9664	High-confidence	71.26	0	Genome fragment	72;72;0;18	r__Duplodnaviria;k__Heunggongvirae;p__Uroviricota;c__Caudoviricetes;;;;	geNomad	;;;;;;		geNomad v1.1.0 (10.5281/zenodo.7015982)	0.497976	vir387_00042
Methanomicrobiales	IMGVR_UViG_3300035454_000466	3300035454	Ga0394088_112526	whole	Engineered;Wastewater;Industrial wastewater;Petrochemical	vOTU_06510320	43316	Linear	0.9796	Putative	85.71	0	Genome fragment	90;90;0;10	r__Duplodnaviria;k__Heunggongvirae;p__Uroviricota;c__Caudoviricetes;;;;	geNomad	;;;;;;		geNomad v1.1.0 (10.5281/zenodo.7015982)	0.428016	vir071_00033
Methanomicrobiales	IMGVR_UViG_3300010429_001502	3300010429	Ga0116241_10001415	whole	Engineered;Bioreactor;Anaerobic;Digestate	vOTU_02322311	43209	Linear	0.9453	High-confidence	92.34	0	High-quality	90;90;0;10	r__Duplodnaviria;k__Heunggongvirae;p__Uroviricota;c__Caudoviricetes;;;;	geNomad	;;;;;;		geNomad v1.1.0 (10.5281/zenodo.7015982)	0.776423	vir207_00027
Methanothrix	IMGVR_UViG_3300009769_000005	3300009769	Ga0116184_10000546	whole	Engineered;Bioreactor;Anaerobic;Digestate	vOTU_02277637	42935	Linear	0.9706	Putative	55.55	0	Genome fragment	62;62;0;15	r__Duplodnaviria;k__Heunggongvirae;p__Uroviricota;c__Caudoviricetes;;;;	geNomad	;;;;;;		geNomad v1.1.0 (10.5281/zenodo.7015982)	0.437984	vir389_00038
Methanothrix	IMGVR_UViG_3300037067_016989	3300037067	Ga0378408_0002010	whole	Engineered;Solid waste;Landfill;Unclassified	vOTU_02848190	42933	Linear	0.9561	High-confidence	30.47	0	Genome fragment	54;54;0;7	r__Duplodnaviria;k__Heunggongvirae;p__Uroviricota;c__Caudoviricetes;;;;	geNomad	;;;;;;		geNomad v1.1.0 (10.5281/zenodo.7015982)	0.448905	vir384_00072
ANME-1	IMGVR_UViG_3300010332_000199	3300010332	Ga0116200_10000007	whole	Environmental;Aquatic;Marine;Hydrothermal vents	vOTU_02400844	42541	Linear	0.9108	Putative	27.82	0	Genome fragment	67;67;0;7	r__Duplodnaviria;k__Heunggongvirae;p__Uroviricota;c__Caudoviricetes;;;;	geNomad	;;;;;;		geNomad v1.1.0 (10.5281/zenodo.7015982)	0.892377	GBM163_37
ANME-1	IMGVR_UViG_3300021513_000010	3300021513	Ga0190315_1000167	whole	Environmental;Aquatic;Marine;Hydrothermal vents	vOTU_01134473	41516	Linear	0.8626	High-confidence	31.62	0	Genome fragment	67;67;0;8	r__Duplodnaviria;k__Heunggongvirae;p__Uroviricota;c__Caudoviricetes;;;;	geNomad	;;;;;;		geNomad v1.1.0 (10.5281/zenodo.7015982)	0.454545	GBM163_37
Methanothrix	IMGVR_UViG_3300040744_000386	3300040744	Ga0439198_0002001	whole	Environmental;Terrestrial;Soil;Unclassified	vOTU_07091998	40697	Linear	0.8448	Putative	47.5	0	Genome fragment	50;50;0;11	r__Duplodnaviria;k__Heunggongvirae;p__Uroviricota;c__Caudoviricetes;;;;	geNomad	;;;;;;		geNomad v1.1.0 (10.5281/zenodo.7015982)	0.545455	vir116_00048
Methanothrix	IMGVR_UViG_3300037067_016448	3300037067	Ga0378408_0002334	whole	Engineered;Solid waste;Landfill;Unclassified	vOTU_06748131	39678	Linear	0.9506	High-confidence	90.91	0	High-quality	71;70;1;26	r__Duplodnaviria;k__Heunggongvirae;p__Uroviricota;c__Caudoviricetes;;;;	geNomad	;;;;;;		geNomad v1.1.0 (10.5281/zenodo.7015982)	0.673469	vir134_00026
Methanomicrobiales	IMGVR_UViG_3300037067_009736	3300037067	Ga0378408_0002404	whole	Engineered;Solid waste;Landfill;Unclassified	vOTU_02867227	39111	Linear	0.9587	High-confidence	55.91	0	Genome fragment	69;69;0;12	r__Duplodnaviria;k__Heunggongvirae;p__Uroviricota;c__Caudoviricetes;;;;	geNomad	;;;;;;		geNomad v1.1.0 (10.5281/zenodo.7015982)	0.458167	vir207_00027
Methanothrix	IMGVR_UViG_3300035556_000082	3300035556	Ga0394028_14341	whole	Engineered;Wastewater;Industrial wastewater;Petrochemical	vOTU_06187047	39096	Linear	0.962	High-confidence	100	0	High-quality	62;62;0;10	r__Duplodnaviria;k__Heunggongvirae;p__Uroviricota;c__Caudoviricetes;;;;	geNomad	d__Archaea;p__Halobacteriota;c__Methanosarcinia;o__Methanotrichales;f__Methanotrichaceae;;	CRISPR spacer match	geNomad v1.1.0 (10.5281/zenodo.7015982)	0.439024	vir116_00048
Methanothrix	IMGVR_UViG_3300037067_025141	3300037067	Ga0378408_0002435	whole	Engineered;Solid waste;Landfill;Unclassified	vOTU_04938396	38834	Linear	0.8921	Putative	34.25	0	Genome fragment	55;55;0;3	r__Duplodnaviria;k__Heunggongvirae;p__Uroviricota;c__Caudoviricetes;;;;	geNomad	;;;;;;		geNomad v1.1.0 (10.5281/zenodo.7015982)	0.673554	vir375_00035
Methanothrix	IMGVR_UViG_3300047586_000182	3300047586	Ga0480572_0000592	whole	Environmental;Terrestrial;Soil;Wetlands	vOTU_08288990	38601	Linear	0.9591	High-confidence	79.89	0	Genome fragment	54;53;1;13	r__Duplodnaviria;k__Heunggongvirae;p__Uroviricota;c__Caudoviricetes;;;;	geNomad	;;;;;;		geNomad v1.1.0 (10.5281/zenodo.7015982)	0.393939	vir134_00026
Methanomicrobiales	IMGVR_UViG_3300006885_000005	3300006885	Ga0102512_100106	whole	Environmental;Terrestrial;Oil reservoir;Unclassified	vOTU_01568632	37992	Linear	0.9635	Putative	59.07	0	Genome fragment	62;62;0;10	r__Duplodnaviria;k__Heunggongvirae;p__Uroviricota;c__Caudoviricetes;;;;	geNomad	;;;;;;		geNomad v1.1.0 (10.5281/zenodo.7015982)	0.442857	vir207_00027
Methanothrix	IMGVR_UViG_3300010352_000526	3300010352	Ga0116247_10001776	whole	Engineered;Bioreactor;Anaerobic;Digestate	vOTU_02281744	37949	Linear	0.9754	High-confidence	55.33	0	Genome fragment	53;53;0;13	r__Duplodnaviria;k__Heunggongvirae;p__Uroviricota;c__Caudoviricetes;;;;	geNomad	;;;;;;		geNomad v1.1.0 (10.5281/zenodo.7015982)	0.791837	vir375_00035
Methanothrix	IMGVR_UViG_3300040744_000200	3300040744	Ga0439198_0002204	whole	Environmental;Terrestrial;Soil;Unclassified	vOTU_07091963	37801	Linear	0.9511	High-confidence	77.55	0	Genome fragment	58;58;0;13	r__Duplodnaviria;k__Heunggongvirae;p__Uroviricota;c__Caudoviricetes;;;;	geNomad	;;;;;;		geNomad v1.1.0 (10.5281/zenodo.7015982)	0.619469	vir134_00026
Methanothrix	IMGVR_UViG_3300040744_000212	3300040744	Ga0439198_0002216	whole	Environmental;Terrestrial;Soil;Unclassified	vOTU_07091999	37640	Linear	0.9506	Putative	48.9	0	Genome fragment	47;47;0;9	r__Duplodnaviria;k__Heunggongvirae;p__Uroviricota;c__Caudoviricetes;;;;	geNomad	;;;;;;		geNomad v1.1.0 (10.5281/zenodo.7015982)	0.413284	vir389_00038
Methanothrix	IMGVR_UViG_3300002446_000088	3300002446	NAPDCCLC_10014439	whole	Engineered;Lab enrichment;Defined media;Anaerobic media	vOTU_00696184	36211	Linear	0.9749	High-confidence	94	0	High-quality	56;56;0;14	r__Duplodnaviria;k__Heunggongvirae;p__Uroviricota;c__Caudoviricetes;;;;	geNomad	;;;;;;		geNomad v1.1.0 (10.5281/zenodo.7015982)	0.430303	vir116_00048
Methanothrix	IMGVR_UViG_3300037067_018776	3300037067	Ga0378408_0002750	whole	Engineered;Solid waste;Landfill;Unclassified	vOTU_06733036	36201	Linear	0.9249	Putative	24.9	0	Genome fragment	61;60;1;10	r__Duplodnaviria;k__Heunggongvirae;p__Uroviricota;c__Caudoviricetes;;;;	geNomad	;;;;;;		geNomad v1.1.0 (10.5281/zenodo.7015982)	0.738806	vir375_00035
Methanothrix	IMGVR_UViG_3300010356_003713	3300010356	Ga0116237_10002873	whole	Engineered;Bioreactor;Anaerobic;Digestate	vOTU_02446708	35906	Linear	0.8688	High-confidence	46.46	0	Genome fragment	52;51;1;4	r__Duplodnaviria;k__Heunggongvirae;p__Uroviricota;c__Caudoviricetes;;;;	geNomad	;;;;;;		geNomad v1.1.0 (10.5281/zenodo.7015982)	0.728033	vir375_00035
Methanothrix	IMGVR_UViG_3300036965_000225	3300036965	Ga0377224_000620	whole	Engineered;WWTP;Wastewater;Unclassified	vOTU_06692469	35698	Linear	0.9691	High-confidence	46.84	0	Genome fragment	39;39;0;12	r__Duplodnaviria;k__Heunggongvirae;p__Uroviricota;c__Caudoviricetes;;;;	geNomad	;;;;;;		geNomad v1.1.0 (10.5281/zenodo.7015982)	0.727626	vir375_00035
Methanothrix	IMGVR_UViG_3300022666_000086	3300022666	Ga0248168_1001206	whole	Engineered;Bioreactor;Anaerobic;Unclassified	vOTU_04079325	34444	Linear	0.9693	High-confidence	44.94	0	Genome fragment	43;43;0;8	r__Duplodnaviria;k__Heunggongvirae;p__Uroviricota;c__Caudoviricetes;;;;	geNomad	;;;;;;		geNomad v1.1.0 (10.5281/zenodo.7015982)	0.902527	vir134_00026
Methanothrix	IMGVR_UViG_3300033171_000014	3300033171	Ga0334895_1000930	whole	Engineered;Bioreactor;Anaerobic;Unclassified	vOTU_06184958	34332	Linear	0.9681	Putative	50.85	0	Genome fragment	47;47;0;5	r__Duplodnaviria;k__Heunggongvirae;p__Uroviricota;c__Caudoviricetes;;;;	geNomad	;;;;;;		geNomad v1.1.0 (10.5281/zenodo.7015982)	0.517647	vir134_00026
ANME-1	IMGVR_UViG_3300021590_000003	3300021590	Ga0190354_1000013	whole	Environmental;Aquatic;Marine;Hydrothermal vents	vOTU_03957903	34186	Linear	0.9467	High-confidence	42.44	0	Genome fragment	72;72;0;8	r__Duplodnaviria;k__Heunggongvirae;p__Uroviricota;c__Caudoviricetes;;;;	geNomad	d__Archaea;p__Halobacteriota;;;;;	CRISPR spacer match	geNomad v1.1.0 (10.5281/zenodo.7015982)	0.793578	GBV192_18
Methanothrix	IMGVR_UViG_3300030493_000038	3300030493	Ga0310040_1000547	whole	Environmental;Aquatic;Deep subsurface;Groundwater	vOTU_00899921	33938	Linear	0.9179	Putative	34.92	0	Genome fragment	38;38;0;5	r__Duplodnaviria;k__Heunggongvirae;p__Uroviricota;c__Caudoviricetes;;;;	geNomad	;;;;;;		geNomad v1.1.0 (10.5281/zenodo.7015982)	0.563786	vir134_00026
Methanomicrobiales	IMGVR_UViG_3300028633_000024	3300028633	Ga0302236_1000535	whole	Engineered;Bioreactor;Anaerobic;Digestate	vOTU_04946605	33881	Linear	0.9587	High-confidence	78.9	0	Genome fragment	60;60;0;14	r__Duplodnaviria;k__Heunggongvirae;p__Uroviricota;c__Caudoviricetes;;;;	geNomad	;;;;;;		geNomad v1.1.0 (10.5281/zenodo.7015982)	0.852459	vir207_00027
ANME-1	IMGVR_UViG_3300021509_000009	3300021509	Ga0190304_1000135	whole	Environmental;Aquatic;Marine;Hydrothermal vents	vOTU_03951177	33512	Linear	0.9558	Putative	28.46	0	Genome fragment	69;68;1;8	r__Duplodnaviria;k__Heunggongvirae;p__Uroviricota;c__Caudoviricetes;;;;	geNomad	d__Archaea;p__Thermoproteota;c__Thermoproteia;o__Thermofilales;f__B9-G17;;	k-mer match	geNomad v1.1.0 (10.5281/zenodo.7015982)	0.995495	GBV192_18
Methanothrix	IMGVR_UViG_3300002821_000051	3300002821	Iso3TCLC_10018471	whole	Engineered;Lab enrichment;Defined media;Anaerobic media	vOTU_00696364	33292	Linear	0.9753	High-confidence	86.43	0	Genome fragment	53;53;0;15	r__Duplodnaviria;k__Heunggongvirae;p__Uroviricota;c__Caudoviricetes;;;;	geNomad	;;;;;;		geNomad v1.1.0 (10.5281/zenodo.7015982)	0.45509	vir116_00048
Methanothrix	IMGVR_UViG_3300009157_000033	3300009157	Ga0105092_10000151	whole	Environmental;Aquatic;Freshwater;Lake	vOTU_02062263	33229	Linear	0.871	High-confidence	37.88	0	Genome fragment	40;40;0;10	r__Duplodnaviria;k__Heunggongvirae;p__Uroviricota;c__Caudoviricetes;;;;	geNomad	;;;;;;		geNomad v1.1.0 (10.5281/zenodo.7015982)	0.513158	vir116_00048
Methanomicrobiales	IMGVR_UViG_3300028602_000056	3300028602	Ga0265294_10001344	whole	Environmental;Aquatic;Deep subsurface;Groundwater	vOTU_04936489	33200	Linear	0.9703	Putative	24.83	0	Genome fragment	53;53;0;5	r__Duplodnaviria;k__Heunggongvirae;p__Uroviricota;c__Caudoviricetes;;;;	geNomad	;;;;;;		geNomad v1.1.0 (10.5281/zenodo.7015982)	0.359431	vir071_00033
Methanothrix	IMGVR_UViG_3300029959_000091	3300029959	Ga0272380_10002930	whole	Environmental;Aquatic;Deep subsurface;Groundwater	vOTU_04670459	33131	Linear	0.9366	High-confidence	55.17	0	Genome fragment	41;41;0;14	r__Duplodnaviria;k__Heunggongvirae;p__Uroviricota;c__Caudoviricetes;;;;	geNomad	;;;;;;		geNomad v1.1.0 (10.5281/zenodo.7015982)	0.641176	vir116_00048
Methanomicrobiales	IMGVR_UViG_3300014205_000520	3300014205	Ga0172380_10002041	whole	Engineered;Solid waste;Landfill;Unclassified	vOTU_02868512	32909	Linear	0.9506	High-confidence	76.63	0	Genome fragment	56;56;0;14	r__Duplodnaviria;k__Heunggongvirae;p__Uroviricota;c__Caudoviricetes;;;;	geNomad	;;;;;;		geNomad v1.1.0 (10.5281/zenodo.7015982)	0.574144	vir387_00042
Methanothrix	IMGVR_UViG_3300037088_000077	3300037088	Ga0334819_000821	whole	Environmental;Terrestrial;Soil;Wetlands	vOTU_06684261	32826	Linear	0.9781	High-confidence	33.16	0	Genome fragment	40;39;1;18	r__Duplodnaviria;k__Heunggongvirae;p__Uroviricota;c__Caudoviricetes;;;;	geNomad	;;;;;;		geNomad v1.1.0 (10.5281/zenodo.7015982)	0.434615	vir134_00026
Methanothrix	IMGVR_UViG_3300033072_000940	3300033072	Ga0364570_10280	whole	Engineered;WWTP;Wastewater;Unclassified	vOTU_06115092	32608	Linear	0.9615	High-confidence	45.82	0	Genome fragment	57;57;0;11	r__Duplodnaviria;k__Heunggongvirae;p__Uroviricota;c__Caudoviricetes;;;;	geNomad	;;;;;;		geNomad v1.1.0 (10.5281/zenodo.7015982)	0.691489	vir375_00035
Methanothrix	IMGVR_UViG_3300035446_000143	3300035446	Ga0394082_07845	whole	Engineered;Wastewater;Industrial wastewater;Petrochemical	vOTU_06512178	32483	Linear	0.9414	High-confidence	63.77	0	Genome fragment	48;48;0;13	r__Duplodnaviria;k__Heunggongvirae;p__Uroviricota;c__Caudoviricetes;;;;	geNomad	;;;;;;		geNomad v1.1.0 (10.5281/zenodo.7015982)	0.979339	vir375_00035
Methanothrix	IMGVR_UViG_3300028634_000024	3300028634	Ga0302242_1000639	whole	Engineered;Bioreactor;Anaerobic;Digestate	vOTU_00313137	32338	Linear	0.9603	Putative	37.99	0	Genome fragment	40;40;0;8	r__Duplodnaviria;k__Heunggongvirae;p__Uroviricota;c__Caudoviricetes;;;;	geNomad	;;;;;;		geNomad v1.1.0 (10.5281/zenodo.7015982)	0.661922	vir375_00035
Methanothrix	IMGVR_UViG_3300028916_000010	3300028916	Ga0310376_1001122	whole	Engineered;Artificial ecosystem;Soil microcosm;Contaminated soil	vOTU_03413022	32132	Linear	0.9196	High-confidence	36.63	0	Genome fragment	43;43;0;8	r__Duplodnaviria;k__Heunggongvirae;p__Uroviricota;c__Caudoviricetes;;;;	geNomad	;;;;;;		geNomad v1.1.0 (10.5281/zenodo.7015982)	0.545455	vir116_00048
Methanothrix	IMGVR_UViG_3300029959_000095	3300029959	Ga0272380_10003058	whole	Environmental;Aquatic;Deep subsurface;Groundwater	vOTU_04812428	32072	Linear	0.932	Putative	36.9	0	Genome fragment	39;39;0;4	r__Duplodnaviria;k__Heunggongvirae;p__Uroviricota;c__Caudoviricetes;;;;	geNomad	;;;;;;		geNomad v1.1.0 (10.5281/zenodo.7015982)	0.563786	vir134_00026
Methanomicrobiales	IMGVR_UViG_3300010338_000599	3300010338	Ga0116245_10002066	whole	Engineered;Bioreactor;Anaerobic;Digestate	vOTU_02294041	31968	Linear	0.9764	Putative	22.29	0	Genome fragment	48;48;0;9	r__Duplodnaviria;k__Heunggongvirae;p__Uroviricota;c__Caudoviricetes;;;;	geNomad	;;;;;;		geNomad v1.1.0 (10.5281/zenodo.7015982)	0.427083	vir207_00027
Methanothrix	IMGVR_UViG_3300010346_001120	3300010346	Ga0116239_10003085	whole	Engineered;Bioreactor;Anaerobic;Digestate	vOTU_00456403	31801	Linear	0.971	Putative	22.57	0	Genome fragment	43;43;0;10	r__Duplodnaviria;k__Heunggongvirae;p__Uroviricota;c__Caudoviricetes;;;;	geNomad	;;;;;;		geNomad v1.1.0 (10.5281/zenodo.7015982)	0.463115	vir134_00026
Methanomicrobiales	IMGVR_UViG_3300027715_000023	3300027715	Ga0208665_10000027	whole	Environmental;Terrestrial;Soil;Wetlands	vOTU_04702723	31453	Linear	0.8986	High-confidence	43.3	0	Genome fragment	53;51;2;10	r__Duplodnaviria;k__Heunggongvirae;p__Uroviricota;c__Caudoviricetes;;;;	geNomad	;;;;;;		geNomad v1.1.0 (10.5281/zenodo.7015982)	0.516014	vir387_00042
Methanomicrobiales	IMGVR_UViG_3300037067_010959	3300037067	Ga0378408_0003510	whole	Engineered;Solid waste;Landfill;Unclassified	vOTU_02867859	31208	Linear	0.9522	High-confidence	45.25	0	Genome fragment	56;56;0;9	r__Duplodnaviria;k__Heunggongvirae;p__Uroviricota;c__Caudoviricetes;;;;	geNomad	;;;;;;		geNomad v1.1.0 (10.5281/zenodo.7015982)	0.576336	vir387_00042
Methanomicrobiales	IMGVR_UViG_3300037067_010109	3300037067	Ga0378408_0003537	whole	Engineered;Solid waste;Landfill;Unclassified	vOTU_06735551	31086	Linear	0.9541	High-confidence	73.03	0	Genome fragment	47;47;0;15	r__Duplodnaviria;k__Heunggongvirae;p__Uroviricota;c__Caudoviricetes;;;;	geNomad	;;;;;;		geNomad v1.1.0 (10.5281/zenodo.7015982)	0.650485	vir207_00027
Methanothrix	IMGVR_UViG_3300035454_000937	3300035454	Ga0394088_018534	whole	Engineered;Wastewater;Industrial wastewater;Petrochemical	vOTU_00866774	30960	Linear	0.9711	High-confidence	80.37	0	Genome fragment	48;48;0;9	r__Duplodnaviria;k__Heunggongvirae;p__Uroviricota;c__Caudoviricetes;;;;	geNomad	;;;;;;		geNomad v1.1.0 (10.5281/zenodo.7015982)	0.439024	vir116_00048
ANME-1	IMGVR_UViG_3300005265_000782	3300005265	Ga0073580_101401	whole	Environmental;Aquatic;Marine;Oceanic	vOTU_01134218	30924	Linear	0.8374	Putative	19.7	0	Genome fragment	61;60;1;4	r__Duplodnaviria;k__Heunggongvirae;p__Uroviricota;c__Caudoviricetes;;;;	geNomad	;;;;;;		geNomad v1.1.0 (10.5281/zenodo.7015982)	0.54386	GBM163_37
Methanothrix	IMGVR_UViG_3300030493_000045	3300030493	Ga0310040_1000636	whole	Environmental;Aquatic;Deep subsurface;Groundwater	vOTU_00925128	30918	Linear	0.9391	High-confidence	51.06	0	Genome fragment	34;34;0;15	r__Duplodnaviria;k__Heunggongvirae;p__Uroviricota;c__Caudoviricetes;;;;	geNomad	;;;;;;		geNomad v1.1.0 (10.5281/zenodo.7015982)	0.617647	vir116_00048
Methanomicrobiales	IMGVR_UViG_3300021843_000213	3300021843	Ga0226657_10001851	whole	Engineered;Bioreactor;Anaerobic;Unclassified	vOTU_02412725	30788	Linear	0.9656	Putative	21.47	0	Genome fragment	46;46;0;8	r__Duplodnaviria;k__Heunggongvirae;p__Uroviricota;c__Caudoviricetes;;;;	geNomad	;;;;;;		geNomad v1.1.0 (10.5281/zenodo.7015982)	0.343137	vir207_00027
Methanothrix	IMGVR_UViG_3300037043_000179	3300037043	Ga0377233_003342	whole	Environmental;Aquatic;Deep subsurface;Groundwater	vOTU_06727232	30593	Linear	0.9452	High-confidence	42.81	0	Genome fragment	44;44;0;13	r__Duplodnaviria;k__Heunggongvirae;p__Uroviricota;c__Caudoviricetes;;;;	geNomad	;;;;;;		geNomad v1.1.0 (10.5281/zenodo.7015982)	0.542683	vir116_00048
Methanothrix	IMGVR_UViG_3300040733_000049	3300040733	Ga0439193_000869	whole	Environmental;Terrestrial;Soil;Unclassified	vOTU_07091644	30417	Linear	0.9606	Putative	37.42	0	Genome fragment	40;40;0;5	r__Duplodnaviria;k__Heunggongvirae;p__Uroviricota;c__Caudoviricetes;;;;	geNomad	;;;;;;		geNomad v1.1.0 (10.5281/zenodo.7015982)	0.503876	vir134_00026
Methanomicrobiales	IMGVR_UViG_3300021603_000044	3300021603	Ga0226659_10001300	whole	Engineered;Bioreactor;Anaerobic;Unclassified	vOTU_02287552	30370	Linear	0.9659	High-confidence	37.14	0	Genome fragment	56;56;0;13	r__Duplodnaviria;k__Heunggongvirae;p__Uroviricota;c__Caudoviricetes;;;;	geNomad	;;;;;;		geNomad v1.1.0 (10.5281/zenodo.7015982)	0.58952	vir071_00033
Methanothrix	IMGVR_UViG_3300002220_000049	3300002220	MLSBCLC_10001163	whole	Engineered;Wastewater;Industrial wastewater;Petrochemical	vOTU_00771088	29996	Linear	0.9615	Putative	77.61	0	Genome fragment	51;51;0;14	r__Duplodnaviria;k__Heunggongvirae;p__Uroviricota;c__Caudoviricetes;;;;	geNomad	;;;;;;		geNomad v1.1.0 (10.5281/zenodo.7015982)	0.904564	vir375_00035
Methanothrix	IMGVR_UViG_3300023207_001407	3300023207	Ga0255811_11471991	whole	Engineered;Bioreactor;Anaerobic;Unclassified	vOTU_03833709	29627	Linear	0.9329	High-confidence	22.15	53.38	Genome fragment	31;31;0;12	r__Duplodnaviria;k__Heunggongvirae;p__Uroviricota;c__Caudoviricetes;;;;	geNomad	;;;;;;		geNomad v1.1.0 (10.5281/zenodo.7015982)	0.787356	vir116_00048
Methanothrix	IMGVR_UViG_3300025393_000073	3300025393	Ga0208041_1000677	whole	Engineered;Bioreactor;Anaerobic;Digestate	vOTU_04482944	29343	Linear	0.8713	Putative	39.61	0	Genome fragment	58;58;0;7	r__Duplodnaviria;k__Heunggongvirae;p__Uroviricota;c__Caudoviricetes;;;;	geNomad	;;;;;;		geNomad v1.1.0 (10.5281/zenodo.7015982)	0.816327	vir375_00035
Methanomicrobiales	IMGVR_UViG_3300010311_000722	3300010311	Ga0116254_1001164	whole	Engineered;Bioreactor;Anaerobic;Digestate	vOTU_02259557	28846	Linear	0.9514	Putative	15.21	24.36	Genome fragment	43;43;0;5	r__Duplodnaviria;k__Heunggongvirae;p__Uroviricota;c__Caudoviricetes;;;;	geNomad	;;;;;;		geNomad v1.1.0 (10.5281/zenodo.7015982)	0.412969	vir207_00027
Methanomicrobiales	IMGVR_UViG_3300009838_000075	3300009838	Ga0116153_10001053	whole	Engineered;Bioreactor;Anaerobic;Digestate	vOTU_02321568	28328	Linear	0.9596	High-confidence	67.73	0	Genome fragment	53;53;0;8	r__Duplodnaviria;k__Heunggongvirae;p__Uroviricota;c__Caudoviricetes;;;;	geNomad	;;;;;;		geNomad v1.1.0 (10.5281/zenodo.7015982)	0.776423	vir207_00027
Methanothrix	IMGVR_UViG_3300031997_000050	3300031997	Ga0315278_10000749	whole	Environmental;Aquatic;Freshwater;Lake	vOTU_05625023	28326	Linear	0.9546	Putative	36.65	0	Genome fragment	35;35;0;6	r__Duplodnaviria;k__Heunggongvirae;p__Uroviricota;c__Caudoviricetes;;;;	geNomad	;;;;;;		geNomad v1.1.0 (10.5281/zenodo.7015982)	0.481633	vir134_00026
Methanomicrobiales	IMGVR_UViG_3300010348_002085	3300010348	Ga0116255_10002412	whole	Engineered;Bioreactor;Anaerobic;Digestate	vOTU_02417026	27886	Linear	0.8987	Putative	19.45	0	Genome fragment	46;46;0;6	r__Duplodnaviria;k__Heunggongvirae;p__Uroviricota;c__Caudoviricetes;;;;	geNomad	;;;;;;		geNomad v1.1.0 (10.5281/zenodo.7015982)	0.430421	vir207_00027
Methanothrix	IMGVR_UViG_3300037224_000012	3300037224	Ga0395705_000730	whole	Environmental;Terrestrial;Soil;Wetlands	vOTU_00664363	27431	Linear	0.976	High-confidence	31.87	0	Genome fragment	49;48;1;9	r__Duplodnaviria;k__Heunggongvirae;p__Uroviricota;c__Caudoviricetes;;;;	geNomad	;;;;;;		geNomad v1.1.0 (10.5281/zenodo.7015982)	0.393258	vir134_00026
Methanothrix	IMGVR_UViG_3300014204_000617	3300014204	Ga0172381_10001491	whole	Engineered;Solid waste;Landfill;Unclassified	vOTU_02860647	27317	Linear	0.9457	Putative	17.04	0	Genome fragment	37;37;0;4	r__Duplodnaviria;k__Heunggongvirae;p__Uroviricota;c__Caudoviricetes;;;;	geNomad	;;;;;;		geNomad v1.1.0 (10.5281/zenodo.7015982)	0.762295	vir134_00026
Methanothrix	IMGVR_UViG_3300001580_000074	3300001580	Draft_10001192	whole	Engineered;Wastewater;Industrial wastewater;Petrochemical	vOTU_00866556	27306	Linear	0.9553	High-confidence	57.35	0	Genome fragment	36;36;0;12	r__Duplodnaviria;k__Heunggongvirae;p__Uroviricota;c__Caudoviricetes;;;;	geNomad	d__Archaea;p__Halobacteriota;c__Methanosarcinia;o__Methanotrichales;f__Methanotrichaceae;;	CRISPR spacer match	geNomad v1.1.0 (10.5281/zenodo.7015982)	0.822581	vir375_00035
Methanothrix	IMGVR_UViG_3300029288_006450	3300029288	Ga0265297_10003654	whole	Engineered;Solid waste;Landfill;Unclassified	vOTU_02866399	27227	Linear	0.8927	Putative	35.91	0	Genome fragment	38;38;0;6	r__Duplodnaviria;k__Heunggongvirae;p__Uroviricota;c__Caudoviricetes;;;;	geNomad	;;;;;;		geNomad v1.1.0 (10.5281/zenodo.7015982)	0.810078	vir375_00035
Methanothrix	IMGVR_UViG_3300035436_000302	3300035436	Ga0394079_30110	whole	Engineered;Wastewater;Industrial wastewater;Petrochemical	vOTU_00867063	27101	Linear	0.8942	Putative	36.58	0	Genome fragment	50;50;0;6	r__Duplodnaviria;k__Heunggongvirae;p__Uroviricota;c__Caudoviricetes;;;;	geNomad	;;;;;;		geNomad v1.1.0 (10.5281/zenodo.7015982)	0.82449	vir375_00035
Methanothrix	IMGVR_UViG_3300027958_000012	3300027958	Ga0209749_1001108	whole	Environmental;Aquatic;Deep subsurface;Groundwater	vOTU_01153790	26743	Linear	0.9373	High-confidence	42.34	0	Genome fragment	28;28;0;15	r__Duplodnaviria;k__Heunggongvirae;p__Uroviricota;c__Caudoviricetes;;;;	geNomad	;;;;;;		geNomad v1.1.0 (10.5281/zenodo.7015982)	0.609195	vir116_00048
Methanomicrobiales	IMGVR_UViG_3300028635_000035	3300028635	Ga0302245_1000670	whole	Engineered;Bioreactor;Anaerobic;Digestate	vOTU_04947249	26646	Linear	0.9538	High-confidence	51.76	0	Genome fragment	50;50;0;9	r__Duplodnaviria;k__Heunggongvirae;p__Uroviricota;c__Caudoviricetes;;;;	geNomad	;;;;;;		geNomad v1.1.0 (10.5281/zenodo.7015982)	0.852459	vir207_00027
Methanothrix	IMGVR_UViG_3300033121_001791	3300033121	Ga0364571_10549	whole	Engineered;Wastewater;Activated Sludge;Unclassified	vOTU_06117371	26572	Linear	0.9605	High-confidence	37.34	0	Genome fragment	35;35;0;12	r__Duplodnaviria;k__Heunggongvirae;p__Uroviricota;c__Caudoviricetes;;;;	geNomad	;;;;;;		geNomad v1.1.0 (10.5281/zenodo.7015982)	0.691489	vir375_00035
Methanothrix	IMGVR_UViG_3300010352_001766	3300010352	Ga0116247_10003271	whole	Engineered;Bioreactor;Anaerobic;Digestate	vOTU_02421185	25147	Linear	0.9075	High-confidence	40.29	0	Genome fragment	47;47;0;8	r__Duplodnaviria;k__Heunggongvirae;p__Uroviricota;c__Caudoviricetes;;;;	geNomad	;;;;;;		geNomad v1.1.0 (10.5281/zenodo.7015982)	0.650442	vir134_00026
Methanothrix	IMGVR_UViG_3300029268_001604	3300029268	Ga0247842_10002848	whole	Environmental;Aquatic;Freshwater;Lake	vOTU_05070901	24640	Linear	0.9503	Putative	32.53	0	Genome fragment	26;26;0;6	r__Duplodnaviria;k__Heunggongvirae;p__Uroviricota;c__Caudoviricetes;;;;	geNomad	;;;;;;		geNomad v1.1.0 (10.5281/zenodo.7015982)	0.795367	vir375_00035
ANME-1	IMGVR_UViG_3300005098_000043	3300005098	Ga0072683_111213	whole	Environmental;Aquatic;Marine;Unclassified	vOTU_01134089	24026	Linear	0.827	Putative	24.24	0	Genome fragment	33;33;0;5	r__Duplodnaviria;k__Heunggongvirae;p__Uroviricota;c__Caudoviricetes;;;;	geNomad	;;;;;;		geNomad v1.1.0 (10.5281/zenodo.7015982)	0.506224	GBM163_37
Methanomicrobiales	IMGVR_UViG_3300009712_000660	3300009712	Ga0116165_1000969	whole	Engineered;Bioreactor;Anaerobic;Digestate	vOTU_02257073	23572	Linear	0.9324	Putative	16.44	0	Genome fragment	38;38;0;1	r__Duplodnaviria;k__Heunggongvirae;p__Uroviricota;c__Caudoviricetes;;;;	geNomad	;;;;;;		geNomad v1.1.0 (10.5281/zenodo.7015982)	0.427083	vir207_00027
Methanomicrobiales	IMGVR_UViG_3300025713_000558	3300025713	Ga0208195_1001672	whole	Engineered;Bioreactor;Anaerobic;Digestate	vOTU_02411100	23494	Linear	0.9685	Putative	6.07	57.43	Genome fragment	37;36;1;6	r__Duplodnaviria;k__Heunggongvirae;p__Uroviricota;c__Caudoviricetes;;;;	geNomad	;;;;;;		geNomad v1.1.0 (10.5281/zenodo.7015982)	0.421569	vir207_00027
Methanothrix	IMGVR_UViG_3300026198_000016	3300026198	Ga0209313_1000779	whole	Engineered;Bioreactor;Anaerobic;Unclassified	vOTU_00351766	23481	Linear	0.9469	High-confidence	45.45	0	Genome fragment	32;32;0;3	r__Duplodnaviria;k__Heunggongvirae;p__Uroviricota;c__Caudoviricetes;;;;	geNomad	d__Archaea;p__Halobacteriota;;;;;	CRISPR spacer match	geNomad v1.1.0 (10.5281/zenodo.7015982)	0.567347	vir134_00026
Methanothrix	IMGVR_UViG_3300035561_000067	3300035561	Ga0394202_000280	whole	Engineered;Lab enrichment;Defined media;Anaerobic media	vOTU_06532386	23176	Linear	0.9726	High-confidence	59.97	0	Genome fragment	38;38;0;14	r__Duplodnaviria;k__Heunggongvirae;p__Uroviricota;c__Caudoviricetes;;;;	geNomad	;;;;;;		geNomad v1.1.0 (10.5281/zenodo.7015982)	0.920833	vir375_00035
Methanothrix	IMGVR_UViG_3300035448_000040	3300035448	Ga0394086_07227	whole	Engineered;Wastewater;Industrial wastewater;Petrochemical	vOTU_06510445	23062	Linear	0.8794	Putative	44.7	0	Genome fragment	35;35;0;6	r__Duplodnaviria;k__Heunggongvirae;p__Uroviricota;c__Caudoviricetes;;;;	geNomad	;;;;;;		geNomad v1.1.0 (10.5281/zenodo.7015982)	0.979339	vir375_00035
Methanothrix	IMGVR_UViG_3300002821_000213	3300002821	Iso3TCLC_10012954	whole	Engineered;Lab enrichment;Defined media;Anaerobic media	vOTU_00994773	22650	Linear	0.8962	Putative	30.57	0	Genome fragment	46;45;1;3	r__Duplodnaviria;k__Heunggongvirae;p__Uroviricota;c__Caudoviricetes;;;;	geNomad	;;;;;;		geNomad v1.1.0 (10.5281/zenodo.7015982)	0.810714	vir134_00026
Methanothrix	IMGVR_UViG_3300035488_000130	3300035488	Ga0394027_11437	whole	Engineered;Wastewater;Industrial wastewater;Petrochemical	vOTU_06515522	22291	Linear	0.9247	High-confidence	39.52	0	Genome fragment	30;30;0;7	r__Duplodnaviria;k__Heunggongvirae;p__Uroviricota;c__Caudoviricetes;;;;	geNomad	d__Archaea;p__Halobacteriota;c__Methanosarcinia;o__Methanotrichales;f__Methanotrichaceae;g__Methanothrix;	CRISPR spacer match	geNomad v1.1.0 (10.5281/zenodo.7015982)	0.970833	vir375_00035
Methanothrix	IMGVR_UViG_3300010347_003292	3300010347	Ga0116238_10004340	whole	Engineered;Bioreactor;Anaerobic;Digestate	vOTU_02297157	22195	Linear	0.9126	Putative	44.97	0	Genome fragment	28;28;0;7	r__Duplodnaviria;k__Heunggongvirae;p__Uroviricota;c__Caudoviricetes;;;;	geNomad	;;;;;;		geNomad v1.1.0 (10.5281/zenodo.7015982)	0.448133	vir134_00026
Methanothrix	IMGVR_UViG_3300025867_000097	3300025867	Ga0209098_1001532	whole	Engineered;Bioreactor;Anaerobic;Digestate	vOTU_00454386	22024	Linear	0.9542	High-confidence	15.63	0	Genome fragment	31;31;0;4	r__Duplodnaviria;k__Heunggongvirae;p__Uroviricota;c__Caudoviricetes;;;;	geNomad	;;;;;;		geNomad v1.1.0 (10.5281/zenodo.7015982)	0.44856	vir134_00026
Methanothrix	IMGVR_UViG_3300005323_000100	3300005323	Ga0074198_1001022	whole	Environmental;Aquatic;Deep subsurface;Groundwater	vOTU_01153683	21851	Linear	0.9115	Putative	58.18	0	Genome fragment	25;25;0;4	r__Duplodnaviria;k__Heunggongvirae;p__Uroviricota;c__Caudoviricetes;;;;	geNomad	;;;;;;		geNomad v1.1.0 (10.5281/zenodo.7015982)	0.61991	vir134_00026
Methanothrix	IMGVR_UViG_3300028628_000043	3300028628	Ga0302249_1001001	whole	Engineered;Bioreactor;Anaerobic;Digestate	vOTU_04079298	21721	Linear	0.9654	High-confidence	23.26	0	Genome fragment	25;25;0;8	r__Duplodnaviria;k__Heunggongvirae;p__Uroviricota;c__Caudoviricetes;;;;	geNomad	;;;;;;		geNomad v1.1.0 (10.5281/zenodo.7015982)	0.661922	vir375_00035
Methanothrix	IMGVR_UViG_3300010365_001855	3300010365	Ga0116251_10004156	whole	Engineered;Bioreactor;Anaerobic;Digestate	vOTU_02262466	21707	Linear	0.9519	Putative	24.6	0	Genome fragment	28;28;0;3	r__Duplodnaviria;k__Heunggongvirae;p__Uroviricota;c__Caudoviricetes;;;;	geNomad	;;;;;;		geNomad v1.1.0 (10.5281/zenodo.7015982)	0.729084	vir375_00035
Methanothrix	IMGVR_UViG_3300038673_000475	3300038673	Ga0416707_001581	whole	Engineered;Bioreactor;Anaerobic;Unclassified	vOTU_02278671	21382	Linear	0.9656	High-confidence	55.51	0	Genome fragment	33;33;0;13	r__Duplodnaviria;k__Heunggongvirae;p__Uroviricota;c__Caudoviricetes;;;;	geNomad	;;;;;;		geNomad v1.1.0 (10.5281/zenodo.7015982)	0.482143	vir116_00048
Methanothrix	IMGVR_UViG_3300035558_000043	3300035558	Ga0394083_11420	whole	Engineered;Wastewater;Industrial wastewater;Petrochemical	vOTU_06510502	21315	Linear	0.9466	Putative	39.95	0	Genome fragment	28;28;0;5	r__Duplodnaviria;k__Heunggongvirae;p__Uroviricota;c__Caudoviricetes;;;;	geNomad	;;;;;;		geNomad v1.1.0 (10.5281/zenodo.7015982)	0.944444	vir375_00035
Methanothrix	IMGVR_UViG_3300010342_000916	3300010342	Ga0116252_10003584	whole	Engineered;Bioreactor;Anaerobic;Digestate	vOTU_02266492	21177	Linear	0.9479	Putative	25.64	0	Genome fragment	31;31;0;4	r__Duplodnaviria;k__Heunggongvirae;p__Uroviricota;c__Caudoviricetes;;;;	geNomad	;;;;;;		geNomad v1.1.0 (10.5281/zenodo.7015982)	0.7251	vir375_00035
Methanothrix	IMGVR_UViG_3300038974_000846	3300038974	Ga0416721_001752	whole	Engineered;Bioreactor;Anaerobic;Unclassified	vOTU_04077141	21020	Linear	0.8323	Putative	28.37	0	Genome fragment	31;31;0;6	r__Duplodnaviria;k__Heunggongvirae;p__Uroviricota;c__Caudoviricetes;;;;	geNomad	;;;;;;		geNomad v1.1.0 (10.5281/zenodo.7015982)	0.82449	vir375_00035
Methanothrix	IMGVR_UViG_3300005325_000063	3300005325	Ga0074199_1001424	whole	Environmental;Aquatic;Deep subsurface;Groundwater	vOTU_01153832	21005	Linear	0.9548	Putative	33.71	0	Genome fragment	27;27;0;5	r__Duplodnaviria;k__Heunggongvirae;p__Uroviricota;c__Caudoviricetes;;;;	geNomad	;;;;;;		geNomad v1.1.0 (10.5281/zenodo.7015982)	0.548523	vir134_00026
Methanothrix	IMGVR_UViG_3300010347_003325	3300010347	Ga0116238_10004694	whole	Engineered;Bioreactor;Anaerobic;Digestate	vOTU_02287851	20939	Linear	0.9172	Putative	25.86	0	Genome fragment	22;22;0;3	r__Duplodnaviria;k__Heunggongvirae;p__Uroviricota;c__Caudoviricetes;;;;	geNomad	;;;;;;		geNomad v1.1.0 (10.5281/zenodo.7015982)	0.482301	vir134_00026
Methanothrix	IMGVR_UViG_3300002220_006138	3300002220	MLSBCLC_10038057	whole	Engineered;Wastewater;Industrial wastewater;Petrochemical	vOTU_00932353	20795	Linear	0.8952	Putative	36.81	0	Genome fragment	33;33;0;3	r__Duplodnaviria;k__Heunggongvirae;p__Uroviricota;c__Caudoviricetes;;;;	geNomad	;;;;;;		geNomad v1.1.0 (10.5281/zenodo.7015982)	0.987342	vir375_00035
ANME-1	IMGVR_UViG_3300022188_000452	3300022188	Ga0190313_1000616	whole	Environmental;Aquatic;Marine;Hydrothermal vents	vOTU_03951902	20761	Linear	0.8806	Putative	13.23	0	Genome fragment	40;40;0;3	r__Duplodnaviria;k__Heunggongvirae;p__Uroviricota;c__Caudoviricetes;;;;	geNomad	;;;;;;		geNomad v1.1.0 (10.5281/zenodo.7015982)	0.521368	GBM163_37
Methanothrix	IMGVR_UViG_3300023207_000076	3300023207	Ga0255811_10333442	whole	Engineered;Bioreactor;Anaerobic;Unclassified	vOTU_03363250	20719	Linear	0.9505	High-confidence	32.33	0	Genome fragment	27;27;0;12	r__Duplodnaviria;k__Heunggongvirae;p__Uroviricota;c__Caudoviricetes;;;;	geNomad	;;;;;;		geNomad v1.1.0 (10.5281/zenodo.7015982)	0.818713	vir116_00048
ANME-1	IMGVR_UViG_3300014886_000033	3300014886	Ga0180300_10000316	whole	Environmental;Aquatic;Marine;Hydrothermal vents	vOTU_02917897	20705	Linear	0.9705	High-confidence	20.08	21.87	Genome fragment	20;20;0;5	r__Duplodnaviria;k__Heunggongvirae;p__Uroviricota;c__Caudoviricetes;;;;	geNomad	;;;;;;		geNomad v1.1.0 (10.5281/zenodo.7015982)	0.318584	GBM163_37
Methanothrix	IMGVR_UViG_3300038675_000553	3300038675	Ga0416708_001724	whole	Engineered;Bioreactor;Anaerobic;Unclassified	vOTU_07058270	20494	Linear	0.9524	High-confidence	32.78	0	Genome fragment	31;31;0;6	r__Duplodnaviria;k__Heunggongvirae;p__Uroviricota;c__Caudoviricetes;;;;	geNomad	;;;;;;		geNomad v1.1.0 (10.5281/zenodo.7015982)	0.934783	vir134_00026
ANME-1	IMGVR_UViG_3300021492_000046	3300021492	Ga0190336_1000063	whole	Environmental;Aquatic;Marine;Hydrothermal vents	vOTU_03951362	20186	Linear	0.923	High-confidence	25.06	0	Genome fragment	16;16;0;6	r__Duplodnaviria;k__Heunggongvirae;p__Uroviricota;c__Caudoviricetes;;;;	geNomad	;;;;;;		geNomad v1.1.0 (10.5281/zenodo.7015982)	0.386667	GBM163_37
ANME-1	IMGVR_UViG_3300033156_001000	3300033156	Ga0366836_1003272	whole	Environmental;Aquatic;Marine;Hydrothermal vents	vOTU_06184154	20154	Linear	0.8336	Putative	12.84	0	Genome fragment	36;36;0;3	r__Duplodnaviria;k__Heunggongvirae;p__Uroviricota;c__Caudoviricetes;;;;	geNomad	;;;;;;		geNomad v1.1.0 (10.5281/zenodo.7015982)	0.521368	GBM163_37
ANME-1	IMGVR_UViG_3300016457_000437	3300016457	Ga0186713_137566	whole	Environmental;Aquatic;Marine;Hydrothermal vents	vOTU_02978539	19973	Linear	0.9493	Putative	NA	0	Unsure	38;37;1;5	r__Duplodnaviria;k__Heunggongvirae;p__Uroviricota;c__Caudoviricetes;;;;	geNomad	;;;;;;		geNomad v1.1.0 (10.5281/zenodo.7015982)	0.798165	GBV192_18
Methanothrix	IMGVR_UViG_3300037067_020962	3300037067	Ga0378408_0007215	whole	Engineered;Solid waste;Landfill;Unclassified	vOTU_06729253	19868	Linear	0.9259	High-confidence	26.19	0	Genome fragment	31;31;0;8	r__Duplodnaviria;k__Heunggongvirae;p__Uroviricota;c__Caudoviricetes;;;;	geNomad	;;;;;;		geNomad v1.1.0 (10.5281/zenodo.7015982)	0.79845	vir375_00035
Methanothrix	IMGVR_UViG_3300025589_000929	3300025589	Ga0209409_1001521	whole	Engineered;Bioreactor;Anaerobic;Digestate	vOTU_02257412	19673	Linear	0.8886	Putative	13.41	0	Genome fragment	26;26;0;4	r__Duplodnaviria;k__Heunggongvirae;p__Uroviricota;c__Caudoviricetes;;;;	geNomad	;;;;;;		geNomad v1.1.0 (10.5281/zenodo.7015982)	0.448718	vir134_00026
Methanothrix	IMGVR_UViG_3300010352_000749	3300010352	Ga0116247_10004717	whole	Engineered;Bioreactor;Anaerobic;Digestate	vOTU_02279957	19578	Linear	0.9744	High-confidence	25.33	0	Genome fragment	27;27;0;5	r__Duplodnaviria;k__Heunggongvirae;p__Uroviricota;c__Caudoviricetes;;;;	geNomad	;;;;;;		geNomad v1.1.0 (10.5281/zenodo.7015982)	0.530435	vir134_00026
Methanothrix	IMGVR_UViG_3300003667_000104	3300003667	LSCM3L_1000781	whole	Environmental;Aquatic;Freshwater;Groundwater	vOTU_00370247	19322	Linear	0.9656	Putative	24.32	0	Genome fragment	24;24;0;5	r__Duplodnaviria;k__Heunggongvirae;p__Uroviricota;c__Caudoviricetes;;;;	geNomad	;;;;;;		geNomad v1.1.0 (10.5281/zenodo.7015982)	0.669039	vir375_00035
Methanothrix	IMGVR_UViG_3300028241_000991	3300028241	Ga0302357_1287378	whole	Engineered;Bioreactor;Anaerobic;Unclassified	vOTU_00302673	19206	Linear	0.9735	Putative	13.63	0	Genome fragment	33;33;0;6	r__Duplodnaviria;k__Heunggongvirae;p__Uroviricota;c__Caudoviricetes;;;;	geNomad	;;;;;;		geNomad v1.1.0 (10.5281/zenodo.7015982)	0.420339	vir384_00072
Methanothrix	IMGVR_UViG_3300035557_000086	3300035557	Ga0394029_14828	whole	Engineered;Wastewater;Industrial wastewater;Petrochemical	vOTU_00696626	19196	Linear	0.9785	High-confidence	49.5	0	Genome fragment	31;31;0;9	r__Duplodnaviria;k__Heunggongvirae;p__Uroviricota;c__Caudoviricetes;;;;	geNomad	;;;;;;		geNomad v1.1.0 (10.5281/zenodo.7015982)	0.439024	vir116_00048
ANME-1	IMGVR_UViG_3300021488_000005	3300021488	Ga0190305_1000149	whole	Environmental;Aquatic;Marine;Hydrothermal vents	vOTU_03951175	18732	Linear	0.9091	Putative	23.25	0	Genome fragment	24;24;0;3	r__Duplodnaviria;k__Heunggongvirae;p__Uroviricota;c__Caudoviricetes;;;;	geNomad	;;;;;;		geNomad v1.1.0 (10.5281/zenodo.7015982)	0.995495	GBV192_18
Methanothrix	IMGVR_UViG_3300028602_002220	3300028602	Ga0265294_10003947	whole	Environmental;Aquatic;Deep subsurface;Groundwater	vOTU_02866144	18700	Linear	0.9437	Putative	13.57	0	Genome fragment	29;29;0;4	r__Duplodnaviria;k__Heunggongvirae;p__Uroviricota;c__Caudoviricetes;;;;	geNomad	;;;;;;		geNomad v1.1.0 (10.5281/zenodo.7015982)	0.765957	vir375_00035
Methanothrix	IMGVR_UViG_3300042261_001422	3300042261	Ga0451520_0005007	whole	Environmental;Aquatic;Freshwater;Lake	vOTU_07158912	18504	Linear	0.941	Putative	10.21	0	Genome fragment	35;35;0;6	r__Duplodnaviria;k__Heunggongvirae;p__Uroviricota;c__Caudoviricetes;;;;	geNomad	;;;;;;		geNomad v1.1.0 (10.5281/zenodo.7015982)	0.39823	vir134_00026
Methanothrix	IMGVR_UViG_3300050015_000068	3300050015	Ga0494705_0001682	whole	Environmental;Terrestrial;Soil;Peat	vOTU_08453173	18503	Linear	0.9795	High-confidence	38.73	0	Genome fragment	26;26;0;7	r__Duplodnaviria;k__Heunggongvirae;p__Uroviricota;c__Caudoviricetes;;;;	geNomad	;;;;;;		geNomad v1.1.0 (10.5281/zenodo.7015982)	0.596	vir134_00026
Methanothrix	IMGVR_UViG_3300018489_000058	3300018489	Ga0192804_1000516	whole	Engineered;Built environment;Oil refinery;Petroleum sludge	vOTU_03380026	18482	Linear	0.9713	High-confidence	26.93	0	Genome fragment	29;29;0;9	r__Duplodnaviria;k__Heunggongvirae;p__Uroviricota;c__Caudoviricetes;;;;	geNomad	;;;;;;		geNomad v1.1.0 (10.5281/zenodo.7015982)	0.531746	vir134_00026
Methanothrix	IMGVR_UViG_3300035208_002765	3300035208	Ga0376279_0002307	whole	Engineered;Solid waste;Landfill;Unclassified	vOTU_06492406	18471	Linear	0.9683	Putative	11.18	0	Genome fragment	25;25;0;5	r__Duplodnaviria;k__Heunggongvirae;p__Uroviricota;c__Caudoviricetes;;;;	geNomad	;;;;;;		geNomad v1.1.0 (10.5281/zenodo.7015982)	0.765432	vir134_00026
Methanothrix	IMGVR_UViG_3300040734_000021	3300040734	Ga0439194_0001384	whole	Environmental;Terrestrial;Soil;Unclassified	vOTU_07091751	18447	Linear	0.9595	High-confidence	29.33	0	Genome fragment	31;31;0;11	r__Duplodnaviria;k__Heunggongvirae;p__Uroviricota;c__Caudoviricetes;;;;	geNomad	;;;;;;		geNomad v1.1.0 (10.5281/zenodo.7015982)	0.684444	vir134_00026
Methanothrix	IMGVR_UViG_3300029959_001494	3300029959	Ga0272380_10006403	whole	Environmental;Aquatic;Deep subsurface;Groundwater	vOTU_00925001	18280	Linear	0.7448	Putative	16.68	0	Genome fragment	37;37;0;4	r__Duplodnaviria;k__Heunggongvirae;p__Uroviricota;c__Caudoviricetes;;;;	geNomad	;;;;;;		geNomad v1.1.0 (10.5281/zenodo.7015982)	0.6	vir389_00038
Methanothrix	IMGVR_UViG_3300009673_000044	3300009673	Ga0116185_1002234	whole	Engineered;Bioreactor;Anaerobic;Digestate	vOTU_02266466	18195	Linear	0.9534	High-confidence	33.84	28.13	Genome fragment	24;24;0;5	r__Duplodnaviria;k__Heunggongvirae;p__Uroviricota;c__Caudoviricetes;;;;	geNomad	d__Archaea;p__Halobacteriota;c__Methanosarcinia;o__Methanotrichales;f__Methanotrichaceae;;	k-mer match	geNomad v1.1.0 (10.5281/zenodo.7015982)	0.443137	vir134_00026
Methanothrix	IMGVR_UViG_3300033072_000595	3300033072	Ga0364570_10504	whole	Engineered;WWTP;Wastewater;Unclassified	vOTU_06115283	18156	Linear	0.9729	High-confidence	28.16	0	Genome fragment	26;26;0;6	r__Duplodnaviria;k__Heunggongvirae;p__Uroviricota;c__Caudoviricetes;;;;	geNomad	;;;;;;		geNomad v1.1.0 (10.5281/zenodo.7015982)	0.530488	vir116_00048
Methanothrix	IMGVR_UViG_3300040744_000126	3300040744	Ga0439198_0005049	whole	Environmental;Terrestrial;Soil;Unclassified	vOTU_07091788	18113	Linear	0.9591	High-confidence	35.55	0	Genome fragment	25;25;0;6	r__Duplodnaviria;k__Heunggongvirae;p__Uroviricota;c__Caudoviricetes;;;;	geNomad	;;;;;;		geNomad v1.1.0 (10.5281/zenodo.7015982)	0.65873	vir134_00026
Methanomicrobiales	IMGVR_UViG_3300005323_000239	3300005323	Ga0074198_1001248	whole	Environmental;Aquatic;Deep subsurface;Groundwater	vOTU_01153561	18075	Linear	0.9679	Putative	24.25	0	Genome fragment	26;26;0;4	r__Duplodnaviria;k__Heunggongvirae;p__Uroviricota;c__Caudoviricetes;;;;	geNomad	;;;;;;		geNomad v1.1.0 (10.5281/zenodo.7015982)	0.362676	vir207_00027
Methanothrix	IMGVR_UViG_3300037067_025269	3300037067	Ga0378408_0008442	whole	Engineered;Solid waste;Landfill;Unclassified	vOTU_06741834	17943	Linear	0.8841	Putative	31.62	0	Genome fragment	28;28;0;5	r__Duplodnaviria;k__Heunggongvirae;p__Uroviricota;c__Caudoviricetes;;;;	geNomad	;;;;;;		geNomad v1.1.0 (10.5281/zenodo.7015982)	0.765957	vir375_00035
Methanothrix	IMGVR_UViG_3300036886_000014	3300036886	Ga0334826_001727	whole	Environmental;Terrestrial;Soil;Wetlands	vOTU_06684403	17775	Linear	0.9805	Putative	12.62	0	Genome fragment	23;23;0;10	r__Duplodnaviria;k__Heunggongvirae;p__Uroviricota;c__Caudoviricetes;;;;	geNomad	;;;;;;		geNomad v1.1.0 (10.5281/zenodo.7015982)	0.4	vir134_00026
Methanothrix	IMGVR_UViG_3300038459_000009	3300038459	Ga0436658_0000931	whole	Environmental;Terrestrial;Soil;Wetlands	vOTU_02880402	17706	Linear	0.977	High-confidence	27.05	0	Genome fragment	21;21;0;5	r__Duplodnaviria;k__Heunggongvirae;p__Uroviricota;c__Caudoviricetes;;;;	geNomad	;;;;;;		geNomad v1.1.0 (10.5281/zenodo.7015982)	0.397004	vir134_00026
Methanomicrobiales	IMGVR_UViG_3300010365_001221	3300010365	Ga0116251_10005596	whole	Engineered;Bioreactor;Anaerobic;Digestate	vOTU_02265447	17528	Linear	0.966	Putative	8.4	31.25	Genome fragment	27;26;1;4	r__Duplodnaviria;k__Heunggongvirae;p__Uroviricota;c__Caudoviricetes;;;;	geNomad	;;;;;;		geNomad v1.1.0 (10.5281/zenodo.7015982)	0.334471	vir207_00027
Methanothrix	IMGVR_UViG_3300028602_000144	3300028602	Ga0265294_10004508	whole	Environmental;Aquatic;Deep subsurface;Groundwater	vOTU_02870752	17384	Linear	0.9582	Putative	15.55	0	Genome fragment	23;23;0;6	r__Duplodnaviria;k__Heunggongvirae;p__Uroviricota;c__Caudoviricetes;;;;	geNomad	;;;;;;		geNomad v1.1.0 (10.5281/zenodo.7015982)	0.396313	vir134_00026
Methanothrix	IMGVR_UViG_3300021603_000972	3300021603	Ga0226659_10003510	whole	Engineered;Bioreactor;Anaerobic;Unclassified	vOTU_03961174	17349	Linear	0.8651	High-confidence	33.66	0	Genome fragment	18;18;0;4	r__Duplodnaviria;k__Heunggongvirae;p__Uroviricota;c__Caudoviricetes;;;;	geNomad	;;;;;;		geNomad v1.1.0 (10.5281/zenodo.7015982)	0.761111	vir116_00048
Methanothrix	IMGVR_UViG_3300037088_000193	3300037088	Ga0334819_002203	whole	Environmental;Terrestrial;Soil;Wetlands	vOTU_02880406	17258	Linear	0.9763	High-confidence	24.65	0	Genome fragment	25;25;0;6	r__Duplodnaviria;k__Heunggongvirae;p__Uroviricota;c__Caudoviricetes;;;;	geNomad	;;;;;;		geNomad v1.1.0 (10.5281/zenodo.7015982)	0.397004	vir134_00026
Methanothrix	IMGVR_UViG_3300025589_000068	3300025589	Ga0209409_1001847	whole	Engineered;Bioreactor;Anaerobic;Digestate	vOTU_04503041	17124	Linear	0.947	Putative	18.34	0	Genome fragment	22;22;0;3	r__Duplodnaviria;k__Heunggongvirae;p__Uroviricota;c__Caudoviricetes;;;;	geNomad	;;;;;;		geNomad v1.1.0 (10.5281/zenodo.7015982)	0.545894	vir134_00026
Methanothrix	IMGVR_UViG_3300025408_000075	3300025408	Ga0208462_1001365	whole	Engineered;Bioreactor;Anaerobic;Digestate	vOTU_04484771	16894	Linear	0.8653	Putative	22.8	0	Genome fragment	29;29;0;7	r__Duplodnaviria;k__Heunggongvirae;p__Uroviricota;c__Caudoviricetes;;;;	geNomad	;;;;;;		geNomad v1.1.0 (10.5281/zenodo.7015982)	0.816327	vir375_00035
Methanothrix	IMGVR_UViG_3300018490_000201	3300018490	Ga0193584_1070618	whole	Engineered;Built environment;Oil refinery;Petroleum sludge	vOTU_03380155	16829	Linear	0.9379	High-confidence	11.94	0	Genome fragment	30;30;0;6	r__Duplodnaviria;k__Heunggongvirae;p__Uroviricota;c__Caudoviricetes;;;;	geNomad	;;;;;;		geNomad v1.1.0 (10.5281/zenodo.7015982)	0.901639	vir134_00026
Methanomicrobiales	IMGVR_UViG_3300028626_000043	3300028626	Ga0302244_1001213	whole	Engineered;Bioreactor;Anaerobic;Digestate	vOTU_04946959	16801	Linear	0.9568	High-confidence	35.73	0	Genome fragment	32;32;0;9	r__Duplodnaviria;k__Heunggongvirae;p__Uroviricota;c__Caudoviricetes;;;;	geNomad	;;;;;;		geNomad v1.1.0 (10.5281/zenodo.7015982)	0.852459	vir207_00027
Methanothrix	IMGVR_UViG_3300010345_000264	3300010345	Ga0116253_10005461	whole	Engineered;Bioreactor;Anaerobic;Digestate	vOTU_02277509	16771	Linear	0.9757	Putative	11.9	0	Genome fragment	21;21;0;3	r__Duplodnaviria;k__Heunggongvirae;p__Uroviricota;c__Caudoviricetes;;;;	geNomad	;;;;;;		geNomad v1.1.0 (10.5281/zenodo.7015982)	0.403361	vir389_00038
Methanothrix	IMGVR_UViG_3300020814_000233	3300020814	Ga0214088_1810543	whole	Engineered;Bioreactor;Anaerobic;Unclassified	vOTU_03834216	16767	Linear	0.9712	High-confidence	43.53	0	Genome fragment	25;25;0;9	r__Duplodnaviria;k__Heunggongvirae;p__Uroviricota;c__Caudoviricetes;;;;	geNomad	;;;;;;		geNomad v1.1.0 (10.5281/zenodo.7015982)	0.820312	vir197_00031
Methanomicrobiales	IMGVR_UViG_3300009711_000057	3300009711	Ga0116166_1002165	whole	Engineered;Bioreactor;Anaerobic;Digestate	vOTU_02257502	16747	Linear	0.9702	Putative	14.27	0	Genome fragment	24;24;0;4	r__Duplodnaviria;k__Heunggongvirae;p__Uroviricota;c__Caudoviricetes;;;;	geNomad	;;;;;;		geNomad v1.1.0 (10.5281/zenodo.7015982)	0.362416	vir207_00027
ANME-1	IMGVR_UViG_3300021509_000223	3300021509	Ga0190304_1000618	whole	Environmental;Aquatic;Marine;Hydrothermal vents	vOTU_03952582	16583	Linear	0.8687	Putative	24.81	0	Genome fragment	28;28;0;2	r__Duplodnaviria;k__Heunggongvirae;p__Uroviricota;c__Caudoviricetes;;;;	geNomad	;;;;;;		geNomad v1.1.0 (10.5281/zenodo.7015982)	0.93578	GBV192_18
Methanothrix	IMGVR_UViG_3300018425_000112	3300018425	Ga0193580_1060266	whole	Engineered;Built environment;Oil refinery;Petroleum sludge	vOTU_03363162	16520	Linear	0.9672	High-confidence	33.47	0	Genome fragment	28;28;0;3	r__Duplodnaviria;k__Heunggongvirae;p__Uroviricota;c__Caudoviricetes;;;;	geNomad	;;;;;;		geNomad v1.1.0 (10.5281/zenodo.7015982)	0.428571	vir389_00038
Methanothrix	IMGVR_UViG_3300028630_000050	3300028630	Ga0302247_1001666	whole	Engineered;Bioreactor;Anaerobic;Digestate	vOTU_04947479	16498	Linear	0.9575	Putative	17.67	0	Genome fragment	18;18;0;4	r__Duplodnaviria;k__Heunggongvirae;p__Uroviricota;c__Caudoviricetes;;;;	geNomad	;;;;;;		geNomad v1.1.0 (10.5281/zenodo.7015982)	0.661922	vir375_00035
Methanothrix	IMGVR_UViG_3300035636_000084	3300035636	Ga0394026_06464	whole	Engineered;Wastewater;Industrial wastewater;Petrochemical	vOTU_06534368	16361	Linear	0.9644	High-confidence	34.44	0	Genome fragment	27;27;0;8	r__Duplodnaviria;k__Heunggongvirae;p__Uroviricota;c__Caudoviricetes;;;;	geNomad	;;;;;;		geNomad v1.1.0 (10.5281/zenodo.7015982)	0.993631	vir375_00035
ANME-1	IMGVR_UViG_3300005099_000426	3300005099	Ga0072682_102506	whole	Environmental;Aquatic;Marine;Unclassified	vOTU_01134487	15914	Linear	0.8598	Putative	16.86	14.69	Genome fragment	24;24;0;3	r__Duplodnaviria;k__Heunggongvirae;p__Uroviricota;c__Caudoviricetes;;;;	geNomad	;;;;;;		geNomad v1.1.0 (10.5281/zenodo.7015982)	1	GBV192_18
ANME-1	IMGVR_UViG_3300028891_000005	3300028891	Ga0309840_100790	whole	Environmental;Aquatic;Marine;Ocean trench	vOTU_02917840	15870	Linear	0.9731	High-confidence	19.7	0	Genome fragment	14;14;0;5	r__Duplodnaviria;k__Heunggongvirae;p__Uroviricota;c__Caudoviricetes;;;;	geNomad	;;;;;;		geNomad v1.1.0 (10.5281/zenodo.7015982)	0.342222	GBM163_37
Methanothrix	IMGVR_UViG_3300029959_000200	3300029959	Ga0272380_10007834	whole	Environmental;Aquatic;Deep subsurface;Groundwater	vOTU_05185388	15658	Linear	0.942	Putative	11.11	0	Genome fragment	26;26;0;5	r__Duplodnaviria;k__Heunggongvirae;p__Uroviricota;c__Caudoviricetes;;;;	geNomad	;;;;;;		geNomad v1.1.0 (10.5281/zenodo.7015982)	0.330739	vir099_00013
ANME-1	IMGVR_UViG_3300021482_000010	3300021482	Ga0190333_1000115	whole	Environmental;Aquatic;Marine;Hydrothermal vents	vOTU_03950967	15653	Linear	0.893	Putative	19.43	0	Genome fragment	18;18;0;1	r__Duplodnaviria;k__Heunggongvirae;p__Uroviricota;c__Caudoviricetes;;;;	geNomad	;;;;;;		geNomad v1.1.0 (10.5281/zenodo.7015982)	0.798165	GBV192_18
Methanothrix	IMGVR_UViG_3300028626_000051	3300028626	Ga0302244_1001318	whole	Engineered;Bioreactor;Anaerobic;Digestate	vOTU_04947023	15649	Linear	0.9642	Putative	14.67	0	Genome fragment	19;19;0;4	r__Duplodnaviria;k__Heunggongvirae;p__Uroviricota;c__Caudoviricetes;;;;	geNomad	;;;;;;		geNomad v1.1.0 (10.5281/zenodo.7015982)	0.661922	vir375_00035
Methanothrix	IMGVR_UViG_3300019861_000015	3300019861	Ga0206388_1183126	whole	Engineered;Artificial ecosystem;Soil microcosm;Contaminated soil	vOTU_03413010	15466	Linear	0.9628	High-confidence	35.21	0	Genome fragment	27;26;1;6	r__Duplodnaviria;k__Heunggongvirae;p__Uroviricota;c__Caudoviricetes;;;;	geNomad	;;;;;;		geNomad v1.1.0 (10.5281/zenodo.7015982)	0.58296	vir134_00026
Methanothrix	IMGVR_UViG_3300018425_000127	3300018425	Ga0193580_1065991	whole	Engineered;Built environment;Oil refinery;Petroleum sludge	vOTU_03363039	15379	Linear	0.9638	Putative	10.92	0	Genome fragment	31;31;0;5	r__Duplodnaviria;k__Heunggongvirae;p__Uroviricota;c__Caudoviricetes;;;;	geNomad	;;;;;;		geNomad v1.1.0 (10.5281/zenodo.7015982)	0.901639	vir134_00026
ANME-1	IMGVR_UViG_3300017593_001225	3300017593	Ga0187538_141637	whole	Environmental;Aquatic;Marine;Hydrothermal vents	vOTU_03009023	15369	Linear	0.9261	Putative	13.19	30.87	Genome fragment	22;22;0;3	r__Duplodnaviria;k__Heunggongvirae;p__Uroviricota;c__Caudoviricetes;;;;	geNomad	;;;;;;		geNomad v1.1.0 (10.5281/zenodo.7015982)	0.802752	GBV192_18
Methanomicrobiales	IMGVR_UViG_3300035208_007343	3300035208	Ga0376279_0003110	whole	Engineered;Solid waste;Landfill;Unclassified	vOTU_06489786	15366	Linear	0.9007	Putative	10.72	0	Genome fragment	28;28;0;1	r__Duplodnaviria;k__Heunggongvirae;p__Uroviricota;c__Caudoviricetes;;;;	geNomad	;;;;;;		geNomad v1.1.0 (10.5281/zenodo.7015982)	0.335616	vir207_00027
Methanomicrobiales	IMGVR_UViG_3300010338_001463	3300010338	Ga0116245_10005619	whole	Engineered;Bioreactor;Anaerobic;Digestate	vOTU_02294228	15249	Linear	0.9559	Putative	12.01	0	Genome fragment	20;20;0;4	r__Duplodnaviria;k__Heunggongvirae;p__Uroviricota;c__Caudoviricetes;;;;	geNomad	;;;;;;		geNomad v1.1.0 (10.5281/zenodo.7015982)	0.362416	vir207_00027
Methanomicrobiales	IMGVR_UViG_3300002220_000572	3300002220	MLSBCLC_10031719	whole	Engineered;Wastewater;Industrial wastewater;Petrochemical	vOTU_00771098	14924	Linear	0.931	Putative	16.94	0	Genome fragment	22;22;0;7	r__Duplodnaviria;k__Heunggongvirae;p__Uroviricota;c__Caudoviricetes;;;;	geNomad	;;;;;;		geNomad v1.1.0 (10.5281/zenodo.7015982)	0.386454	vir071_00033
Methanothrix	IMGVR_UViG_3300028641_000048	3300028641	Ga0302239_1001661	whole	Engineered;Bioreactor;Anaerobic;Digestate	vOTU_00312735	14852	Linear	0.9505	Putative	15.9	0	Genome fragment	20;20;0;3	r__Duplodnaviria;k__Heunggongvirae;p__Uroviricota;c__Caudoviricetes;;;;	geNomad	;;;;;;		geNomad v1.1.0 (10.5281/zenodo.7015982)	0.661922	vir375_00035
Methanomicrobiales	IMGVR_UViG_3300001605_000523	3300001605	Draft_10005292	whole	Engineered;Wastewater;Industrial wastewater;Petrochemical	vOTU_00771975	14760	Linear	0.9551	High-confidence	36.3	0	Genome fragment	21;20;1;9	r__Duplodnaviria;k__Heunggongvirae;p__Uroviricota;c__Caudoviricetes;;;;	geNomad	;;;;;;		geNomad v1.1.0 (10.5281/zenodo.7015982)	0.407692	vir071_00033
Methanothrix	IMGVR_UViG_3300035558_000029	3300035558	Ga0394083_02014	whole	Engineered;Wastewater;Industrial wastewater;Petrochemical	vOTU_06510518	14742	Linear	0.9564	High-confidence	38.14	0	Genome fragment	21;21;0;7	r__Duplodnaviria;k__Heunggongvirae;p__Uroviricota;c__Caudoviricetes;;;;	geNomad	;;;;;;		geNomad v1.1.0 (10.5281/zenodo.7015982)	0.920833	vir375_00035
Methanothrix	IMGVR_UViG_3300021603_000129	3300021603	Ga0226659_10004512	whole	Engineered;Bioreactor;Anaerobic;Unclassified	vOTU_02446598	14665	Linear	0.9748	High-confidence	22.85	0	Genome fragment	21;21;0;12	r__Duplodnaviria;k__Heunggongvirae;p__Uroviricota;c__Caudoviricetes;;;;	geNomad	;;;;;;		geNomad v1.1.0 (10.5281/zenodo.7015982)	0.478528	vir116_00048
Methanomicrobiales	IMGVR_UViG_3300033170_000045	3300033170	Ga0334884_1004376	whole	Engineered;Bioreactor;Anaerobic;Unclassified	vOTU_02870609	14658	Linear	0.9728	Putative	7.9	0	Genome fragment	12;12;0;4	r__Duplodnaviria;k__Heunggongvirae;p__Uroviricota;c__Caudoviricetes;;;;	geNomad	;;;;;;		geNomad v1.1.0 (10.5281/zenodo.7015982)	0.377778	vir071_00033
Methanothrix	IMGVR_UViG_3300010236_000020	3300010236	Ga0136246_10000768	whole	Environmental;Terrestrial;Oil reservoir;Unclassified	vOTU_02380066	14633	Linear	0.9697	High-confidence	37.72	0	Genome fragment	19;19;0;5	r__Duplodnaviria;k__Heunggongvirae;p__Uroviricota;c__Caudoviricetes;;;;	geNomad	d__Archaea;p__Halobacteriota;c__Methanosarcinia;o__Methanotrichales;f__Methanotrichaceae;g__Methanothrix_A;	CRISPR spacer match	geNomad v1.1.0 (10.5281/zenodo.7015982)	0.736626	vir375_00035
Methanomicrobiales	IMGVR_UViG_3300035208_003808	3300035208	Ga0376279_0003351	whole	Engineered;Solid waste;Landfill;Unclassified	vOTU_02857833	14620	Linear	0.9513	High-confidence	21.11	0	Genome fragment	21;21;0;5	r__Duplodnaviria;k__Heunggongvirae;p__Uroviricota;c__Caudoviricetes;;;;	geNomad	;;;;;;		geNomad v1.1.0 (10.5281/zenodo.7015982)	0.773333	vir207_00027
Methanothrix	IMGVR_UViG_3300028903_000047	3300028903	Ga0302250_1001855	whole	Engineered;Bioreactor;Anaerobic;Digestate	vOTU_00458515	14554	Linear	0.9699	Putative	8.78	0	Genome fragment	18;18;0;2	r__Duplodnaviria;k__Heunggongvirae;p__Uroviricota;c__Caudoviricetes;;;;	geNomad	;;;;;;		geNomad v1.1.0 (10.5281/zenodo.7015982)	0.44186	vir134_00026
Methanothrix	IMGVR_UViG_3300009671_000072	3300009671	Ga0123334_1004367	whole	Engineered;Bioreactor;Anaerobic;Unclassified	vOTU_02265724	14462	Linear	0.9622	High-confidence	28.08	0	Genome fragment	20;20;0;7	r__Duplodnaviria;k__Heunggongvirae;p__Uroviricota;c__Caudoviricetes;;;;	geNomad	;;;;;;		geNomad v1.1.0 (10.5281/zenodo.7015982)	0.920863	vir134_00026
Methanothrix	IMGVR_UViG_3300040744_000073	3300040744	Ga0439198_0006511	whole	Environmental;Terrestrial;Soil;Unclassified	vOTU_07092000	14436	Linear	0.9692	High-confidence	22.9	0	Genome fragment	23;23;0;9	r__Duplodnaviria;k__Heunggongvirae;p__Uroviricota;c__Caudoviricetes;;;;	geNomad	;;;;;;		geNomad v1.1.0 (10.5281/zenodo.7015982)	0.684444	vir134_00026
Methanomicrobiales	IMGVR_UViG_3300028622_000034	3300028622	Ga0302253_1001430	whole	Engineered;Bioreactor;Anaerobic;Digestate	vOTU_04946571	14405	Linear	0.9307	Putative	17.67	0	Genome fragment	34;33;1;5	r__Duplodnaviria;k__Heunggongvirae;p__Uroviricota;c__Caudoviricetes;;;;	geNomad	;;;;;;		geNomad v1.1.0 (10.5281/zenodo.7015982)	0.469231	vir071_00033
Methanomicrobiales	IMGVR_UViG_3300030394_000049	3300030394	Ga0246690_1000649	whole	Engineered;Bioreactor;Anaerobic;Unclassified	vOTU_05367245	14339	Linear	0.9661	High-confidence	25.86	0	Genome fragment	28;28;0;4	r__Duplodnaviria;k__Heunggongvirae;p__Uroviricota;c__Caudoviricetes;;;;	geNomad	;;;;;;		geNomad v1.1.0 (10.5281/zenodo.7015982)	0.753138	vir207_00027
Methanothrix	IMGVR_UViG_3300037067_001607	3300037067	Ga0378408_0012149	whole	Engineered;Solid waste;Landfill;Unclassified	vOTU_06741121	14301	Linear	0.9785	High-confidence	30.78	0	Genome fragment	20;20;0;5	r__Duplodnaviria;k__Heunggongvirae;p__Uroviricota;c__Caudoviricetes;;;;	geNomad	;;;;;;		geNomad v1.1.0 (10.5281/zenodo.7015982)	0.61435	vir134_00026
Methanomicrobiales	IMGVR_UViG_3300010348_000967	3300010348	Ga0116255_10006555	whole	Engineered;Bioreactor;Anaerobic;Digestate	vOTU_02299291	14164	Linear	0.9477	High-confidence	27.52	0	Genome fragment	31;31;0;5	r__Duplodnaviria;k__Heunggongvirae;p__Uroviricota;c__Caudoviricetes;;;;	geNomad	;;;;;;		geNomad v1.1.0 (10.5281/zenodo.7015982)	0.802419	vir207_00027
Methanothrix	IMGVR_UViG_3300027419_000122	3300027419	Ga0209340_1001772	whole	Environmental;Aquatic;Deep subsurface;Groundwater	vOTU_00900065	14136	Linear	0.9704	High-confidence	22.56	0	Genome fragment	18;18;0;7	r__Duplodnaviria;k__Heunggongvirae;p__Uroviricota;c__Caudoviricetes;;;;	geNomad	;;;;;;		geNomad v1.1.0 (10.5281/zenodo.7015982)	0.54661	vir134_00026
Methanothrix	IMGVR_UViG_3300042808_000033	3300042808	Ga0482147_0000180	whole	Environmental;Terrestrial;Soil;Wetlands	vOTU_01615179	14008	Linear	0.9709	High-confidence	27.51	0	Genome fragment	19;19;0;7	r__Duplodnaviria;k__Heunggongvirae;p__Uroviricota;c__Caudoviricetes;;;;	geNomad	;;;;;;		geNomad v1.1.0 (10.5281/zenodo.7015982)	0.672535	vir375_00035
Methanothrix	IMGVR_UViG_3300033163_000021	3300033163	Ga0334899_1002617	whole	Engineered;Bioreactor;Anaerobic;Unclassified	vOTU_06185337	13999	Linear	0.974	Putative	18.11	0	Genome fragment	16;16;0;3	r__Duplodnaviria;k__Heunggongvirae;p__Uroviricota;c__Caudoviricetes;;;;	geNomad	;;;;;;		geNomad v1.1.0 (10.5281/zenodo.7015982)	0.517647	vir134_00026
Methanothrix	IMGVR_UViG_3300025902_000090	3300025902	Ga0209202_1001560	whole	Engineered;Bioreactor;Anaerobic;Digestate	vOTU_04553599	13882	Linear	0.9798	Putative	8.93	0	Genome fragment	19;19;0;4	r__Duplodnaviria;k__Heunggongvirae;p__Uroviricota;c__Caudoviricetes;;;;	geNomad	;;;;;;		geNomad v1.1.0 (10.5281/zenodo.7015982)	0.44186	vir134_00026
Methanomicrobiales	IMGVR_UViG_3300046006_005669	3300046006	Ga0485181_002550	whole	Environmental;Aquatic;Freshwater;Lake	vOTU_08014898	13850	Linear	0.8345	Putative	22.21	0	Genome fragment	22;22;0;4	r__Duplodnaviria;k__Heunggongvirae;p__Uroviricota;c__Caudoviricetes;;;;	geNomad	;;;;;;		geNomad v1.1.0 (10.5281/zenodo.7015982)	0.532967	vir387_00095
Methanothrix	IMGVR_UViG_3300032156_000154	3300032156	Ga0315295_10003341	whole	Environmental;Aquatic;Freshwater;Lake	vOTU_05819167	13663	Linear	0.9755	High-confidence	19.03	0	Genome fragment	22;22;0;7	r__Duplodnaviria;k__Heunggongvirae;p__Uroviricota;c__Caudoviricetes;;;;	geNomad	;;;;;;		geNomad v1.1.0 (10.5281/zenodo.7015982)	0.82716	vir375_00035
Methanothrix	IMGVR_UViG_3300037067_001121	3300037067	Ga0378408_0013062	whole	Engineered;Solid waste;Landfill;Unclassified	vOTU_02869888	13659	Linear	0.9791	High-confidence	26.79	0	Genome fragment	17;17;0;7	r__Duplodnaviria;k__Heunggongvirae;p__Uroviricota;c__Caudoviricetes;;;;	geNomad	;;;;;;		geNomad v1.1.0 (10.5281/zenodo.7015982)	0.587444	vir134_00026
Methanomicrobiales	IMGVR_UViG_3300022553_000868	3300022553	Ga0212124_10002871	whole	Environmental;Aquatic;Freshwater;Lake	vOTU_02757112	13655	Linear	0.9329	High-confidence	20.34	0	Genome fragment	21;21;0;4	r__Duplodnaviria;k__Heunggongvirae;p__Uroviricota;c__Caudoviricetes;;;;	geNomad	;;;;;;		geNomad v1.1.0 (10.5281/zenodo.7015982)	0.54023	vir207_00027
ANME-1	IMGVR_UViG_3300021587_000015	3300021587	Ga0190351_1000040	whole	Environmental;Aquatic;Marine;Hydrothermal vents	vOTU_03951342	13254	Linear	0.7896	Putative	21.32	0	Genome fragment	27;27;0;3	;;;;;;;		;;;;;;		geNomad v1.1.0 (10.5281/zenodo.7015982)	0.559091	GBV192_18
ANME-1	IMGVR_UViG_3300021587_000020	3300021587	Ga0190351_1000042	whole	Environmental;Aquatic;Marine;Hydrothermal vents	vOTU_03957823	13175	Linear	0.7955	Putative	NA	0	Unsure	27;27;0;1	r__Duplodnaviria;k__Heunggongvirae;p__Uroviricota;c__Caudoviricetes;;;;	geNomad	;;;;;;		geNomad v1.1.0 (10.5281/zenodo.7015982)	0.780899	GBV192_18
Methanothrix	IMGVR_UViG_3300028570_000107	3300028570	Ga0255341_1005159	whole	Engineered;WWTP;Wastewater;Unclassified	vOTU_04908909	13076	Linear	0.9505	Putative	9.28	0	Genome fragment	20;20;0;2	r__Duplodnaviria;k__Heunggongvirae;p__Uroviricota;c__Caudoviricetes;;;;	geNomad	;;;;;;		geNomad v1.1.0 (10.5281/zenodo.7015982)	0.458678	vir134_00026
Methanothrix	IMGVR_UViG_3300026177_000060	3300026177	Ga0265451_126381	whole	Engineered;Bioreactor;Anaerobic;Unclassified	vOTU_00456950	13054	Linear	0.9751	Putative	9.27	0	Genome fragment	19;19;0;4	r__Duplodnaviria;k__Heunggongvirae;p__Uroviricota;c__Caudoviricetes;;;;	geNomad	;;;;;;		geNomad v1.1.0 (10.5281/zenodo.7015982)	0.420339	vir384_00072
Methanothrix	IMGVR_UViG_3300025784_000845	3300025784	Ga0209200_1003692	whole	Engineered;Bioreactor;Anaerobic;Digestate	vOTU_04574410	12996	Linear	0.8889	Putative	17.54	0	Genome fragment	23;23;0;5	r__Duplodnaviria;k__Heunggongvirae;p__Uroviricota;c__Caudoviricetes;;;;	geNomad	;;;;;;		geNomad v1.1.0 (10.5281/zenodo.7015982)	0.836066	vir375_00035
Methanothrix	IMGVR_UViG_3300015615_000433	3300015615	Ga0183872_10254628	whole	Engineered;Bioreactor;DHS reactor;Wastewater	vOTU_02970569	12951	Linear	0.9433	High-confidence	13.15	0	Genome fragment	18;18;0;4	r__Duplodnaviria;k__Heunggongvirae;p__Uroviricota;c__Caudoviricetes;;;;	geNomad	;;;;;;		geNomad v1.1.0 (10.5281/zenodo.7015982)	0.508772	vir116_00048
Methanothrix	IMGVR_UViG_3300036951_000527	3300036951	Ga0377208_003228	whole	Engineered;WWTP;Wastewater;Unclassified	vOTU_06693327	12910	Linear	0.9568	Putative	12.28	0	Genome fragment	16;16;0;4	r__Duplodnaviria;k__Heunggongvirae;p__Uroviricota;c__Caudoviricetes;;;;	geNomad	;;;;;;		geNomad v1.1.0 (10.5281/zenodo.7015982)	0.727626	vir375_00035
Methanothrix	IMGVR_UViG_3300040744_000321	3300040744	Ga0439198_0007369	whole	Environmental;Terrestrial;Soil;Unclassified	vOTU_07092077	12859	Linear	0.8946	Putative	16.53	0	Genome fragment	25;25;0;3	r__Duplodnaviria;k__Heunggongvirae;p__Uroviricota;c__Caudoviricetes;;;;	geNomad	;;;;;;		geNomad v1.1.0 (10.5281/zenodo.7015982)	0.569106	vir134_00026
Methanothrix	IMGVR_UViG_3300025859_001125	3300025859	Ga0209096_1003800	whole	Engineered;Bioreactor;Anaerobic;Digestate	vOTU_04590543	12804	Linear	0.8352	Putative	6.95	0	Genome fragment	22;21;1;2	r__Duplodnaviria;k__Heunggongvirae;p__Uroviricota;c__Caudoviricetes;;;;	geNomad	;;;;;;		geNomad v1.1.0 (10.5281/zenodo.7015982)	0.726141	vir375_00035
Methanothrix	IMGVR_UViG_3300035488_000071	3300035488	Ga0394027_05507	whole	Engineered;Wastewater;Industrial wastewater;Petrochemical	vOTU_06515497	12697	Linear	0.9711	High-confidence	26.86	0	Genome fragment	21;21;0;7	r__Duplodnaviria;k__Heunggongvirae;p__Uroviricota;c__Caudoviricetes;;;;	geNomad	;;;;;;		geNomad v1.1.0 (10.5281/zenodo.7015982)	0.510791	vir134_00026
Methanomicrobiales	IMGVR_UViG_3300028570_000601	3300028570	Ga0255341_1005458	whole	Engineered;WWTP;Wastewater;Unclassified	vOTU_04913704	12525	Linear	0.9679	Putative	6.07	26.4	Genome fragment	21;20;1;3	r__Duplodnaviria;k__Heunggongvirae;p__Uroviricota;c__Caudoviricetes;;;;	geNomad	;;;;;;		geNomad v1.1.0 (10.5281/zenodo.7015982)	0.418301	vir207_00027
Methanothrix	IMGVR_UViG_3300032070_000053	3300032070	Ga0315279_10008439	whole	Environmental;Aquatic;Freshwater;Lake	vOTU_05781095	12475	Linear	0.9254	High-confidence	18.73	0	Genome fragment	11;11;0;8	r__Duplodnaviria;k__Heunggongvirae;p__Uroviricota;c__Caudoviricetes;;;;	geNomad	;;;;;;		geNomad v1.1.0 (10.5281/zenodo.7015982)	0.629412	vir116_00048
ANME-1	IMGVR_UViG_3300021469_000075	3300021469	Ga0190361_1000780	whole	Environmental;Aquatic;Marine;Hydrothermal vents	vOTU_02772260	12461	Linear	0.9494	Putative	NA	0	Unsure	28;28;0;2	r__Duplodnaviria;k__Heunggongvirae;p__Uroviricota;c__Caudoviricetes;;;;	geNomad	;;;;;;		geNomad v1.1.0 (10.5281/zenodo.7015982)	0.471963	GBV192_18
Methanomicrobiales	IMGVR_UViG_3300010338_001241	3300010338	Ga0116245_10007316	whole	Engineered;Bioreactor;Anaerobic;Digestate	vOTU_02257037	12448	Linear	0.9623	Putative	22.45	0	Genome fragment	22;22;0;5	r__Duplodnaviria;k__Heunggongvirae;p__Uroviricota;c__Caudoviricetes;;;;	geNomad	;;;;;;		geNomad v1.1.0 (10.5281/zenodo.7015982)	0.767677	vir207_00027
Methanomicrobiales	IMGVR_UViG_3300010342_001052	3300010342	Ga0116252_10007608	whole	Engineered;Bioreactor;Anaerobic;Digestate	vOTU_02277512	12421	Linear	0.9497	High-confidence	13.86	0	Genome fragment	24;24;0;5	r__Duplodnaviria;k__Heunggongvirae;p__Uroviricota;c__Caudoviricetes;;;;	geNomad	;;;;;;		geNomad v1.1.0 (10.5281/zenodo.7015982)	0.542969	vir071_00033
Methanothrix	IMGVR_UViG_3300009671_000092	3300009671	Ga0123334_1005403	whole	Engineered;Bioreactor;Anaerobic;Unclassified	vOTU_02265665	12367	Linear	0.9751	Putative	10.01	0	Genome fragment	21;21;0;6	r__Duplodnaviria;k__Heunggongvirae;p__Uroviricota;c__Caudoviricetes;;;;	geNomad	;;;;;;		geNomad v1.1.0 (10.5281/zenodo.7015982)	0.732558	vir375_00035
Methanothrix	IMGVR_UViG_3300042808_000014	3300042808	Ga0482147_0000257	whole	Environmental;Terrestrial;Soil;Wetlands	vOTU_01615202	12135	Linear	0.9781	High-confidence	23.48	0	Genome fragment	18;18;0;7	r__Duplodnaviria;k__Heunggongvirae;p__Uroviricota;c__Caudoviricetes;;;;	geNomad	;;;;;;		geNomad v1.1.0 (10.5281/zenodo.7015982)	0.680851	vir375_00035
Methanothrix	IMGVR_UViG_3300025631_000951	3300025631	Ga0209204_1003307	whole	Engineered;Bioreactor;Anaerobic;Digestate	vOTU_02256956	12012	Linear	0.9156	Putative	17.82	0	Genome fragment	16;16;0;2	r__Duplodnaviria;k__Heunggongvirae;p__Uroviricota;c__Caudoviricetes;;;;	geNomad	d__Archaea;p__Halobacteriota;c__Methanosarcinia;o__Methanotrichales;f__Methanotrichaceae;;	k-mer match	geNomad v1.1.0 (10.5281/zenodo.7015982)	0.550725	vir134_00026
Methanomicrobiales	IMGVR_UViG_3300001580_000278	3300001580	Draft_10005640	whole	Engineered;Wastewater;Industrial wastewater;Petrochemical	vOTU_00866797	11735	Linear	0.974	High-confidence	23.67	0	Genome fragment	18;18;0;4	r__Duplodnaviria;k__Heunggongvirae;p__Uroviricota;c__Caudoviricetes;;;;	geNomad	;;;;;;		geNomad v1.1.0 (10.5281/zenodo.7015982)	0.427481	vir071_00033
Methanothrix	IMGVR_UViG_3300037067_002009	3300037067	Ga0378408_0016898	whole	Engineered;Solid waste;Landfill;Unclassified	vOTU_06738009	11624	Linear	0.9776	High-confidence	25.02	0	Genome fragment	23;23;0;7	r__Duplodnaviria;k__Heunggongvirae;p__Uroviricota;c__Caudoviricetes;;;;	geNomad	;;;;;;		geNomad v1.1.0 (10.5281/zenodo.7015982)	0.613333	vir134_00026
Methanothrix	IMGVR_UViG_3300021603_000636	3300021603	Ga0226659_10006464	whole	Engineered;Bioreactor;Anaerobic;Unclassified	vOTU_03834050	11570	Linear	0.9679	Putative	8.21	0	Genome fragment	19;19;0;3	r__Duplodnaviria;k__Heunggongvirae;p__Uroviricota;c__Caudoviricetes;;;;	geNomad	;;;;;;		geNomad v1.1.0 (10.5281/zenodo.7015982)	0.46281	vir134_00026
ANME-1	IMGVR_UViG_3300021498_000016	3300021498	Ga0190309_1000480	whole	Environmental;Aquatic;Marine;Hydrothermal vents	vOTU_03951640	11377	Linear	0.9451	High-confidence	14.12	0	Genome fragment	12;12;0;2	r__Duplodnaviria;k__Heunggongvirae;p__Uroviricota;c__Caudoviricetes;;;;	geNomad	;;;;;;		geNomad v1.1.0 (10.5281/zenodo.7015982)	0.328889	GBM163_37
Methanothrix	IMGVR_UViG_3300025713_000883	3300025713	Ga0208195_1004365	whole	Engineered;Bioreactor;Anaerobic;Digestate	vOTU_04553112	11183	Linear	0.9284	Putative	11.98	0	Genome fragment	14;14;0;2	r__Duplodnaviria;k__Heunggongvirae;p__Uroviricota;c__Caudoviricetes;;;;	geNomad	;;;;;;		geNomad v1.1.0 (10.5281/zenodo.7015982)	0.892308	vir375_00035
Methanomicrobiales	IMGVR_UViG_3300009712_000780	3300009712	Ga0116165_1003140	whole	Engineered;Bioreactor;Anaerobic;Digestate	vOTU_02294947	11151	Linear	0.9277	Putative	9.9	0	Genome fragment	11;11;0;2	r__Duplodnaviria;k__Heunggongvirae;p__Uroviricota;c__Caudoviricetes;;;;	geNomad	;;;;;;		geNomad v1.1.0 (10.5281/zenodo.7015982)	0.305825	vir207_00027
Methanomicrobiales	IMGVR_UViG_3300010348_000839	3300010348	Ga0116255_10009621	whole	Engineered;Bioreactor;Anaerobic;Digestate	vOTU_02293480	10947	Linear	0.9691	Putative	7.63	0	Genome fragment	17;17;0;2	r__Duplodnaviria;k__Heunggongvirae;p__Uroviricota;c__Caudoviricetes;;;;	geNomad	;;;;;;		geNomad v1.1.0 (10.5281/zenodo.7015982)	0.416382	vir207_00027
Methanothrix	IMGVR_UViG_3300006599_000483	3300006599	Ga0079103_1037961	whole	Engineered;Bioreactor;Anaerobic;Digestate	vOTU_00300884	10846	Linear	0.8888	Putative	7.7	0	Genome fragment	20;20;0;2	r__Duplodnaviria;k__Heunggongvirae;p__Uroviricota;c__Caudoviricetes;;;;	geNomad	;;;;;;		geNomad v1.1.0 (10.5281/zenodo.7015982)	0.45679	vir134_00026
Methanomicrobiales	IMGVR_UViG_3300022664_000225	3300022664	Ga0247854_1005776	whole	Engineered;Bioreactor;Anaerobic;Soft drink wastewater	vOTU_04077625	10831	Linear	0.96	Putative	8.56	0	Genome fragment	15;15;0;4	r__Duplodnaviria;k__Heunggongvirae;p__Uroviricota;c__Caudoviricetes;;;;	geNomad	;;;;;;		geNomad v1.1.0 (10.5281/zenodo.7015982)	0.424242	vir207_00027
Methanothrix	IMGVR_UViG_3300014498_000013	3300014498	Ga0182019_10001864	whole	Environmental;Terrestrial;Soil;Wetlands	vOTU_02880892	10740	Linear	0.978	High-confidence	16.41	0	Genome fragment	16;16;0;3	r__Duplodnaviria;k__Heunggongvirae;p__Uroviricota;c__Caudoviricetes;;;;	geNomad	;;;;;;		geNomad v1.1.0 (10.5281/zenodo.7015982)	0.395522	vir134_00026
Methanothrix	IMGVR_UViG_3300033757_000411	3300033757	Ga0373404_0004485	whole	Engineered;Bioreactor;Anaerobic;Unclassified	vOTU_06239830	10735	Linear	0.8172	Putative	13.11	0	Genome fragment	16;16;0;2	r__Duplodnaviria;k__Heunggongvirae;p__Uroviricota;c__Caudoviricetes;;;;	geNomad	;;;;;;		geNomad v1.1.0 (10.5281/zenodo.7015982)	0.805882	vir116_00048
Methanothrix	IMGVR_UViG_3300037067_018992	3300037067	Ga0378408_0019170	whole	Engineered;Solid waste;Landfill;Unclassified	vOTU_02866076	10707	Linear	0.9099	Putative	21.74	0	Genome fragment	19;19;0;2	r__Duplodnaviria;k__Heunggongvirae;p__Uroviricota;c__Caudoviricetes;;;;	geNomad	;;;;;;		geNomad v1.1.0 (10.5281/zenodo.7015982)	0.919414	vir134_00026
Methanothrix	IMGVR_UViG_3300028625_000063	3300028625	Ga0302251_1002014	whole	Engineered;Bioreactor;Anaerobic;Digestate	vOTU_04946910	10693	Linear	0.9643	High-confidence	14.8	0	Genome fragment	17;17;0;5	r__Duplodnaviria;k__Heunggongvirae;p__Uroviricota;c__Caudoviricetes;;;;	geNomad	;;;;;;		geNomad v1.1.0 (10.5281/zenodo.7015982)	0.707143	vir375_00035
Methanomicrobiales	IMGVR_UViG_3300028567_000633	3300028567	Ga0255342_1006438	whole	Engineered;WWTP;Wastewater;Unclassified	vOTU_04910741	10677	Linear	0.9671	Putative	5.25	0	Genome fragment	14;13;1;4	r__Duplodnaviria;k__Heunggongvirae;p__Uroviricota;c__Caudoviricetes;;;;	geNomad	;;;;;;		geNomad v1.1.0 (10.5281/zenodo.7015982)	0.284404	vir207_00027
Methanothrix	IMGVR_UViG_3300040734_000048	3300040734	Ga0439194_0002557	whole	Environmental;Terrestrial;Soil;Unclassified	vOTU_07091813	10666	Linear	0.9556	Putative	26.09	0	Genome fragment	20;20;0;7	r__Duplodnaviria;k__Heunggongvirae;p__Uroviricota;c__Caudoviricetes;;;;	geNomad	;;;;;;		geNomad v1.1.0 (10.5281/zenodo.7015982)	0.621212	vir116_00048
Methanothrix	IMGVR_UViG_3300037067_022230	3300037067	Ga0378408_0019641	whole	Engineered;Solid waste;Landfill;Unclassified	vOTU_06748170	10551	Linear	0.9341	Putative	13.93	0	Genome fragment	18;18;0;7	r__Duplodnaviria;k__Heunggongvirae;p__Uroviricota;c__Caudoviricetes;;;;	geNomad	;;;;;;		geNomad v1.1.0 (10.5281/zenodo.7015982)	0.79845	vir375_00035
Methanothrix	IMGVR_UViG_3300010347_003283	3300010347	Ga0116238_10011360	whole	Engineered;Bioreactor;Anaerobic;Digestate	vOTU_02261021	10528	Linear	0.8813	Putative	7.47	0	Genome fragment	12;12;0;2	r__Duplodnaviria;k__Heunggongvirae;p__Uroviricota;c__Caudoviricetes;;;;	geNomad	;;;;;;		geNomad v1.1.0 (10.5281/zenodo.7015982)	0.889868	vir134_00026
Methanothrix	IMGVR_UViG_3300029255_000035	3300029255	Ga0168097_1001894	whole	Engineered;Wastewater;Industrial wastewater;Unclassified	vOTU_05061745	10376	Linear	0.9797	High-confidence	22.33	0	Genome fragment	17;17;0;6	r__Duplodnaviria;k__Heunggongvirae;p__Uroviricota;c__Caudoviricetes;;;;	geNomad	d__Archaea;p__Halobacteriota;c__Methanosarcinia;o__Methanotrichales;f__Methanotrichaceae;g__Methanothrix;	k-mer match	geNomad v1.1.0 (10.5281/zenodo.7015982)	0.725	vir375_00035
Methanothrix	IMGVR_UViG_3300033068_001532	3300033068	Ga0364484_12268	whole	Engineered;WWTP;Wastewater;Unclassified	vOTU_06113441	10104	Linear	0.9713	Putative	7.13	0	Genome fragment	16;16;0;3	r__Duplodnaviria;k__Heunggongvirae;p__Uroviricota;c__Caudoviricetes;;;;	geNomad	;;;;;;		geNomad v1.1.0 (10.5281/zenodo.7015982)	0.415162	vir134_00026
Methanomicrobiales	IMGVR_UViG_3300033757_000396	3300033757	Ga0373404_0004815	whole	Engineered;Bioreactor;Anaerobic;Unclassified	vOTU_01057821	10076	Linear	0.9237	Putative	6.13	0	Genome fragment	12;12;0;3	r__Duplodnaviria;k__Heunggongvirae;p__Uroviricota;c__Caudoviricetes;;;;	geNomad	;;;;;;		geNomad v1.1.0 (10.5281/zenodo.7015982)	0.409556	vir207_00027
Methanothrix	IMGVR_UViG_3300025605_000134	3300025605	Ga0209720_1003892	whole	Engineered;Bioreactor;Anaerobic;Digestate	vOTU_00457965	9932	Linear	0.9122	High-confidence	11.12	0	Genome fragment	17;17;0;9	r__Duplodnaviria;k__Heunggongvirae;p__Uroviricota;c__Caudoviricetes;;;;	geNomad	;;;;;;		geNomad v1.1.0 (10.5281/zenodo.7015982)	0.536364	vir134_00026
Methanomicrobiales	IMGVR_UViG_3300010356_002494	3300010356	Ga0116237_10017863	whole	Engineered;Bioreactor;Anaerobic;Digestate	vOTU_02446569	9887	Linear	0.9542	Putative	6.83	0	Genome fragment	12;12;0;3	r__Duplodnaviria;k__Heunggongvirae;p__Uroviricota;c__Caudoviricetes;;;;	geNomad	;;;;;;		geNomad v1.1.0 (10.5281/zenodo.7015982)	0.35082	vir207_00027
Methanomicrobiales	IMGVR_UViG_3300028241_002626	3300028241	Ga0302357_1587027	whole	Engineered;Bioreactor;Anaerobic;Unclassified	vOTU_04862480	9833	Linear	0.9099	Putative	23.65	0	Genome fragment	23;23;0;2	r__Duplodnaviria;k__Heunggongvirae;p__Uroviricota;c__Caudoviricetes;;;;	geNomad	;;;;;;		geNomad v1.1.0 (10.5281/zenodo.7015982)	0.518519	vir387_00042
Methanothrix	IMGVR_UViG_3300037104_000168	3300037104	Ga0395706_004452	whole	Environmental;Terrestrial;Soil;Wetlands	vOTU_06776958	9765	Linear	0.9749	High-confidence	13.65	0	Genome fragment	17;17;0;6	r__Duplodnaviria;k__Heunggongvirae;p__Uroviricota;c__Caudoviricetes;;;;	geNomad	;;;;;;		geNomad v1.1.0 (10.5281/zenodo.7015982)	0.548263	vir134_00026
Methanothrix	IMGVR_UViG_3300020072_000295	3300020072	Ga0180031_1278625	whole	Engineered;Bioreactor;Anaerobic;Unclassified	vOTU_00459090	9688	Linear	0.9133	Putative	18.45	0	Genome fragment	13;13;0;2	r__Duplodnaviria;k__Heunggongvirae;p__Uroviricota;c__Caudoviricetes;;;;	geNomad	;;;;;;		geNomad v1.1.0 (10.5281/zenodo.7015982)	0.948529	vir134_00026
Methanothrix	IMGVR_UViG_3300010338_002534	3300010338	Ga0116245_10010049	whole	Engineered;Bioreactor;Anaerobic;Digestate	vOTU_00458747	9683	Linear	0.8754	Putative	5.53	0	Genome fragment	16;16;0;3	r__Duplodnaviria;k__Heunggongvirae;p__Uroviricota;c__Caudoviricetes;;;;	geNomad	;;;;;;		geNomad v1.1.0 (10.5281/zenodo.7015982)	0.595041	vir134_00026
Methanomicrobiales	IMGVR_UViG_3300010346_001571	3300010346	Ga0116239_10015520	whole	Engineered;Bioreactor;Anaerobic;Digestate	vOTU_02413398	9610	Linear	0.9579	Putative	8.48	0	Genome fragment	12;12;0;2	r__Duplodnaviria;k__Heunggongvirae;p__Uroviricota;c__Caudoviricetes;;;;	geNomad	;;;;;;		geNomad v1.1.0 (10.5281/zenodo.7015982)	0.334471	vir207_00027
Methanothrix	IMGVR_UViG_3300038675_000368	3300038675	Ga0416708_005347	whole	Engineered;Bioreactor;Anaerobic;Unclassified	vOTU_07060187	9486	Linear	0.9703	Putative	21.21	0	Genome fragment	19;19;0;3	r__Duplodnaviria;k__Heunggongvirae;p__Uroviricota;c__Caudoviricetes;;;;	geNomad	;;;;;;		geNomad v1.1.0 (10.5281/zenodo.7015982)	0.448	vir134_00026
Methanothrix	IMGVR_UViG_3300010351_000843	3300010351	Ga0116248_10015754	whole	Engineered;Bioreactor;Anaerobic;Digestate	vOTU_02419695	9467	Linear	0.9343	Putative	8.42	0	Genome fragment	25;25;0;4	r__Duplodnaviria;k__Heunggongvirae;p__Uroviricota;c__Caudoviricetes;;;;	geNomad	;;;;;;		geNomad v1.1.0 (10.5281/zenodo.7015982)	0.79918	vir375_00035
Methanothrix	IMGVR_UViG_3300035208_007802	3300035208	Ga0376279_0006674	whole	Engineered;Solid waste;Landfill;Unclassified	vOTU_06492574	9404	Linear	0.9167	Putative	12.41	0	Genome fragment	15;15;0;6	r__Duplodnaviria;k__Heunggongvirae;p__Uroviricota;c__Caudoviricetes;;;;	geNomad	;;;;;;		geNomad v1.1.0 (10.5281/zenodo.7015982)	0.79845	vir375_00035
Methanothrix	IMGVR_UViG_3300005326_000442	3300005326	Ga0074195_1005616	whole	Environmental;Aquatic;Deep subsurface;Groundwater	vOTU_01154005	9266	Linear	0.955	High-confidence	19.94	0	Genome fragment	13;13;0;4	r__Duplodnaviria;k__Heunggongvirae;p__Uroviricota;c__Caudoviricetes;;;;	geNomad	;;;;;;		geNomad v1.1.0 (10.5281/zenodo.7015982)	0.556075	vir134_00026
Methanomicrobiales	IMGVR_UViG_3300028641_000076	3300028641	Ga0302239_1003283	whole	Engineered;Bioreactor;Anaerobic;Digestate	vOTU_04948469	9258	Linear	0.9109	High-confidence	19.2	0	Genome fragment	17;17;0;5	r__Duplodnaviria;k__Heunggongvirae;p__Uroviricota;c__Caudoviricetes;;;;	geNomad	;;;;;;		geNomad v1.1.0 (10.5281/zenodo.7015982)	0.835341	vir207_00027
Methanomicrobiales	IMGVR_UViG_3300001605_004518	3300001605	Draft_10011509	whole	Engineered;Wastewater;Industrial wastewater;Petrochemical	vOTU_00772884	9158	Linear	0.8927	Putative	6.72	0	Genome fragment	20;19;1;2	r__Duplodnaviria;k__Heunggongvirae;p__Uroviricota;c__Caudoviricetes;;;;	geNomad	;;;;;;		geNomad v1.1.0 (10.5281/zenodo.7015982)	0.412214	vir071_00033
Methanothrix	IMGVR_UViG_3300035454_001295	3300035454	Ga0394088_048446	whole	Engineered;Wastewater;Industrial wastewater;Petrochemical	vOTU_06512572	9111	Linear	0.9642	Putative	16.07	0	Genome fragment	15;15;0;3	r__Duplodnaviria;k__Heunggongvirae;p__Uroviricota;c__Caudoviricetes;;;;	geNomad	;;;;;;		geNomad v1.1.0 (10.5281/zenodo.7015982)	0.920578	vir134_00026
Methanothrix	IMGVR_UViG_3300040744_000156	3300040744	Ga0439198_0010913	whole	Environmental;Terrestrial;Soil;Unclassified	vOTU_07092110	9050	Linear	0.9571	Putative	20.09	0	Genome fragment	18;18;0;5	r__Duplodnaviria;k__Heunggongvirae;p__Uroviricota;c__Caudoviricetes;;;;	geNomad	;;;;;;		geNomad v1.1.0 (10.5281/zenodo.7015982)	0.621212	vir116_00048
Methanomicrobiales	IMGVR_UViG_3300010348_001142	3300010348	Ga0116255_10012771	whole	Engineered;Bioreactor;Anaerobic;Digestate	vOTU_02417002	9044	Linear	0.958	High-confidence	16.31	0	Genome fragment	17;17;0;3	r__Duplodnaviria;k__Heunggongvirae;p__Uroviricota;c__Caudoviricetes;;;;	geNomad	;;;;;;		geNomad v1.1.0 (10.5281/zenodo.7015982)	0.790055	vir207_00027
Methanothrix	IMGVR_UViG_3300027958_000030	3300027958	Ga0209749_1003293	whole	Environmental;Aquatic;Deep subsurface;Groundwater	vOTU_04812449	9033	Linear	0.9389	Putative	14.38	0	Genome fragment	12;12;0;3	r__Duplodnaviria;k__Heunggongvirae;p__Uroviricota;c__Caudoviricetes;;;;	geNomad	;;;;;;		geNomad v1.1.0 (10.5281/zenodo.7015982)	0.550847	vir134_00026
Methanomicrobiales	IMGVR_UViG_3300001580_001803	3300001580	Draft_10008600	whole	Engineered;Wastewater;Industrial wastewater;Petrochemical	vOTU_00866924	8999	Linear	0.6804	Putative	7.61	0	Genome fragment	16;16;0;2	r__Duplodnaviria;k__Heunggongvirae;p__Uroviricota;c__Caudoviricetes;;;;	geNomad	;;;;;;		geNomad v1.1.0 (10.5281/zenodo.7015982)	0.417582	vir071_00033
Methanomicrobiales	IMGVR_UViG_3300010311_000406	3300010311	Ga0116254_1005597	whole	Engineered;Bioreactor;Anaerobic;Digestate	vOTU_02260648	8981	Linear	0.9587	High-confidence	16.81	0	Genome fragment	19;19;0;7	r__Duplodnaviria;k__Heunggongvirae;p__Uroviricota;c__Caudoviricetes;;;;	geNomad	;;;;;;		geNomad v1.1.0 (10.5281/zenodo.7015982)	0.848361	vir207_00027
Methanothrix	IMGVR_UViG_3300018490_000182	3300018490	Ga0193584_1055145	whole	Engineered;Built environment;Oil refinery;Petroleum sludge	vOTU_03363025	8876	Linear	0.9379	Putative	6.68	0	Genome fragment	15;15;0;3	r__Duplodnaviria;k__Heunggongvirae;p__Uroviricota;c__Caudoviricetes;;;;	geNomad	;;;;;;		geNomad v1.1.0 (10.5281/zenodo.7015982)	0.816327	vir375_00035
Methanomicrobiales	IMGVR_UViG_3300035637_000098	3300035637	Ga0394078_25868	whole	Engineered;Wastewater;Industrial wastewater;Petrochemical	vOTU_06534464	8795	Linear	0.9573	High-confidence	16.48	0	Genome fragment	11;11;0;3	r__Duplodnaviria;k__Heunggongvirae;p__Uroviricota;c__Caudoviricetes;;;;	geNomad	;;;;;;		geNomad v1.1.0 (10.5281/zenodo.7015982)	0.423664	vir071_00033
Methanothrix	IMGVR_UViG_3300010348_002610	3300010348	Ga0116255_10013334	whole	Engineered;Bioreactor;Anaerobic;Digestate	vOTU_02417636	8761	Linear	0.799	Putative	6.22	0	Genome fragment	13;13;0;1	;;;;;;;		;;;;;;		geNomad v1.1.0 (10.5281/zenodo.7015982)	0.329317	vir134_00026
Methanomicrobiales	IMGVR_UViG_3300028564_000965	3300028564	Ga0255344_1008382	whole	Engineered;WWTP;Wastewater;Unclassified	vOTU_04512774	8713	Linear	0.9249	Putative	9.88	0	Genome fragment	16;16;0;2	r__Duplodnaviria;k__Heunggongvirae;p__Uroviricota;c__Caudoviricetes;;;;	geNomad	;;;;;;		geNomad v1.1.0 (10.5281/zenodo.7015982)	0.418301	vir207_00027
Methanothrix	IMGVR_UViG_3300046710_000479	3300046710	Ga0494753_0003490	whole	Environmental;Terrestrial;Soil;Peat	vOTU_08125432	8670	Linear	0.8913	Putative	8.33	0	Genome fragment	16;16;0;2	r__Duplodnaviria;k__Heunggongvirae;p__Uroviricota;c__Caudoviricetes;;;;	geNomad	;;;;;;		geNomad v1.1.0 (10.5281/zenodo.7015982)	0.508772	vir116_00048
Methanomicrobiales	IMGVR_UViG_3300009664_000182	3300009664	Ga0116146_1006046	whole	Engineered;Bioreactor;Anaerobic;Digestate	vOTU_02260829	8655	Linear	0.8974	Putative	9.61	0	Genome fragment	14;14;0;3	r__Duplodnaviria;k__Heunggongvirae;p__Uroviricota;c__Caudoviricetes;;;;	geNomad	;;;;;;		geNomad v1.1.0 (10.5281/zenodo.7015982)	0.542969	vir071_00033
Methanomicrobiales	IMGVR_UViG_3300042808_000131	3300042808	Ga0482147_0000583	whole	Environmental;Terrestrial;Soil;Wetlands	vOTU_07419614	8621	Linear	0.9251	Putative	17.64	0	Genome fragment	23;21;2;3	r__Duplodnaviria;k__Heunggongvirae;p__Uroviricota;c__Caudoviricetes;;;;	geNomad	;;;;;;		geNomad v1.1.0 (10.5281/zenodo.7015982)	0.516014	vir387_00042
Methanomicrobiales	IMGVR_UViG_3300044580_000190	3300044580	Ga0485776_0008258	whole	Engineered;Bioreactor;Anaerobic;Settled granule	vOTU_07710076	8592	Linear	0.9561	High-confidence	18.53	0	Genome fragment	14;14;0;5	r__Duplodnaviria;k__Heunggongvirae;p__Uroviricota;c__Caudoviricetes;;;;	geNomad	;;;;;;		geNomad v1.1.0 (10.5281/zenodo.7015982)	0.839506	vir207_00027
Methanothrix	IMGVR_UViG_3300038988_000365	3300038988	Ga0416724_05446	whole	Engineered;Bioreactor;Anaerobic;Unclassified	vOTU_07074412	8584	Linear	0.9305	High-confidence	13.77	0	Genome fragment	15;15;0;8	r__Duplodnaviria;k__Heunggongvirae;p__Uroviricota;c__Caudoviricetes;;;;	geNomad	;;;;;;		geNomad v1.1.0 (10.5281/zenodo.7015982)	0.96	vir134_00026
ANME-1	IMGVR_UViG_3300022552_000329	3300022552	Ga0212118_10005230	whole	Environmental;Aquatic;Marine;Hydrothermal vents	vOTU_04063845	8571	Linear	0.9395	Putative	10.64	0	Genome fragment	13;13;0;2	r__Duplodnaviria;k__Heunggongvirae;p__Uroviricota;c__Caudoviricetes;;;;	geNomad	;;;;;;		geNomad v1.1.0 (10.5281/zenodo.7015982)	0.807339	GBV192_18
Methanomicrobiales	IMGVR_UViG_3300002220_004944	3300002220	MLSBCLC_10000670	whole	Engineered;Wastewater;Industrial wastewater;Petrochemical	vOTU_00930676	8568	Linear	0.9411	Putative	11.38	0	Genome fragment	19;19;0;3	r__Duplodnaviria;k__Heunggongvirae;p__Uroviricota;c__Caudoviricetes;;;;	geNomad	;;;;;;		geNomad v1.1.0 (10.5281/zenodo.7015982)	0.431907	vir071_00033
Methanothrix	IMGVR_UViG_3300009716_000939	3300009716	Ga0116191_1005765	whole	Engineered;Bioreactor;Anaerobic;Digestate	vOTU_02296456	8551	Linear	0.8906	Putative	7.9	0	Genome fragment	14;14;0;1	;;;;;;;		;;;;;;		geNomad v1.1.0 (10.5281/zenodo.7015982)	0.495726	vir389_00038
Methanomicrobiales	IMGVR_UViG_3300037067_019104	3300037067	Ga0378408_0027274	whole	Engineered;Solid waste;Landfill;Unclassified	vOTU_06749128	8523	Linear	0.9443	Putative	7.61	0	Genome fragment	14;13;1;2	r__Duplodnaviria;k__Heunggongvirae;p__Uroviricota;c__Caudoviricetes;;;;	geNomad	;;;;;;		geNomad v1.1.0 (10.5281/zenodo.7015982)	0.335616	vir207_00027
Methanothrix	IMGVR_UViG_3300037067_017143	3300037067	Ga0378408_0027904	whole	Engineered;Solid waste;Landfill;Unclassified	vOTU_02849176	8397	Linear	0.9489	Putative	11.11	0	Genome fragment	13;13;0;4	r__Duplodnaviria;k__Heunggongvirae;p__Peploviricota;c__Herviviricetes;o__Herpesvirales;;;	vOTU consensus	;;;;;;		geNomad v1.1.0 (10.5281/zenodo.7015982)	0.79845	vir375_00035
Methanothrix	IMGVR_UViG_3300026311_000698	3300026311	Ga0209723_1009265	whole	Engineered;Bioreactor;Anaerobic;Unclassified	vOTU_04644246	8281	Linear	0.8567	Putative	12.54	0	Genome fragment	15;15;0;2	;;;;;;;		;;;;;;		geNomad v1.1.0 (10.5281/zenodo.7015982)	0.671429	vir375_00035
Methanothrix	IMGVR_UViG_3300010346_000545	3300010346	Ga0116239_10018923	whole	Engineered;Bioreactor;Anaerobic;Digestate	vOTU_02413258	8266	Linear	0.976	Putative	13.24	0	Genome fragment	18;18;0;2	r__Duplodnaviria;k__Heunggongvirae;p__Uroviricota;c__Caudoviricetes;;;;	geNomad	;;;;;;		geNomad v1.1.0 (10.5281/zenodo.7015982)	0.422764	vir134_00026
ANME-1	IMGVR_UViG_3300021507_000083	3300021507	Ga0190316_1001226	whole	Environmental;Aquatic;Marine;Hydrothermal vents	vOTU_03952262	8182	Linear	0.8616	Putative	NA	0	Unsure	13;13;0;2	r__Duplodnaviria;k__Heunggongvirae;p__Uroviricota;c__Caudoviricetes;;;;	geNomad	d__Bacteria;p__Desulfobacterota;c__Dissulfuribacteria;o__Dissulfuribacterales;f__UBA3076;;	k-mer match	geNomad v1.1.0 (10.5281/zenodo.7015982)	0.454545	GBM163_37
Methanomicrobiales	IMGVR_UViG_3300013755_000014	3300013755	Ga0117777_1000326	whole	Environmental;Terrestrial;Oil reservoir;Unclassified	vOTU_02823547	8175	Linear	0.8984	Putative	9.07	0	Genome fragment	17;17;0;3	r__Duplodnaviria;k__Heunggongvirae;p__Uroviricota;c__Caudoviricetes;;;;	geNomad	;;;;;;		geNomad v1.1.0 (10.5281/zenodo.7015982)	0.523438	vir071_00033
Methanothrix	IMGVR_UViG_3300038673_000536	3300038673	Ga0416707_005865	whole	Engineered;Bioreactor;Anaerobic;Unclassified	vOTU_07058318	8112	Linear	0.9574	Putative	12.24	0	Genome fragment	12;12;0;2	r__Duplodnaviria;k__Heunggongvirae;p__Uroviricota;c__Caudoviricetes;;;;	NR (doi:10.5281/zenodo.6574914)	;;;;;;		geNomad v1.1.0 (10.5281/zenodo.7015982)	0.843537	vir134_00026
Methanothrix	IMGVR_UViG_3300019217_000158	3300019217	Ga0179946_1142379	whole	Engineered;Bioreactor;Anaerobic;Digestate	vOTU_00456083	8059	Linear	0.9378	Putative	11.71	0	Genome fragment	12;12;0;2	r__Duplodnaviria;k__Heunggongvirae;p__Uroviricota;c__Caudoviricetes;;;;	geNomad	;;;;;;		geNomad v1.1.0 (10.5281/zenodo.7015982)	0.895307	vir134_00026
Methanomicrobiales	IMGVR_UViG_3300025689_001002	3300025689	Ga0209407_1007230	whole	Engineered;Bioreactor;Anaerobic;Digestate	vOTU_02259631	8037	Linear	0.8511	Putative	14.49	0	Genome fragment	15;15;0;1	r__Duplodnaviria;k__Heunggongvirae;p__Uroviricota;c__Caudoviricetes;;;;	geNomad	;;;;;;		geNomad v1.1.0 (10.5281/zenodo.7015982)	0.778226	vir207_00027
Methanothrix	IMGVR_UViG_3300009566_000011	3300009566	Ga0130025_1085702	whole	Environmental;Terrestrial;Deep subsurface;Aquifer	vOTU_02237642	8010	Linear	0.9735	High-confidence	12.73	0	Genome fragment	12;12;0;5	r__Duplodnaviria;k__Heunggongvirae;p__Uroviricota;c__Caudoviricetes;;;;	geNomad	;;;;;;		geNomad v1.1.0 (10.5281/zenodo.7015982)	0.552743	vir134_00026
ANME-1	IMGVR_UViG_3300021489_000025	3300021489	Ga0190335_1000427	whole	Environmental;Aquatic;Marine;Hydrothermal vents	vOTU_03947608	7957	Linear	0.8955	Putative	9.88	0	Genome fragment	10;10;0;1	r__Duplodnaviria;k__Heunggongvirae;p__Uroviricota;c__Caudoviricetes;;;;	geNomad	;;;;;;		geNomad v1.1.0 (10.5281/zenodo.7015982)	0.798165	GBV192_18
Methanomicrobiales	IMGVR_UViG_3300035454_002124	3300035454	Ga0394088_007447	whole	Engineered;Wastewater;Industrial wastewater;Petrochemical	vOTU_06512752	7943	Linear	0.8324	Putative	6.72	0	Genome fragment	14;14;0;2	r__Duplodnaviria;k__Heunggongvirae;p__Uroviricota;c__Caudoviricetes;;;;	geNomad	;;;;;;		geNomad v1.1.0 (10.5281/zenodo.7015982)	0.423664	vir071_00033
Methanothrix	IMGVR_UViG_3300000568_000296	3300000568	Draft_10015796	whole	Engineered;Built environment;Tailings pond;Petrochemical	vOTU_00774885	7852	Linear	0.9482	High-confidence	13.38	0	Genome fragment	11;11;0;2	r__Duplodnaviria;k__Heunggongvirae;p__Uroviricota;c__Caudoviricetes;;;;	geNomad	;;;;;;		geNomad v1.1.0 (10.5281/zenodo.7015982)	0.804795	vir134_00026
Methanomicrobiales	IMGVR_UViG_3300029288_005684	3300029288	Ga0265297_10017635	whole	Engineered;Solid waste;Landfill;Unclassified	vOTU_05077075	7827	Linear	0.9117	Putative	9.5	22.05	Genome fragment	7;7;0;2	r__Duplodnaviria;k__Heunggongvirae;p__Uroviricota;c__Caudoviricetes;;;;	geNomad	;;;;;;		geNomad v1.1.0 (10.5281/zenodo.7015982)	0.646617	vir071_00033
Methanothrix	IMGVR_UViG_3300029959_000571	3300029959	Ga0272380_10018565	whole	Environmental;Aquatic;Deep subsurface;Groundwater	vOTU_05185584	7794	Linear	0.9715	High-confidence	16.77	0	Genome fragment	15;15;0;4	r__Duplodnaviria;k__Heunggongvirae;p__Uroviricota;c__Caudoviricetes;;;;	geNomad	;;;;;;		geNomad v1.1.0 (10.5281/zenodo.7015982)	0.600897	vir134_00026
Methanomicrobiales	IMGVR_UViG_3300036958_000592	3300036958	Ga0377216_007340	whole	Engineered;WWTP;Wastewater;Unclassified	vOTU_04909352	7787	Linear	0.9525	Putative	6.91	0	Genome fragment	13;13;0;2	r__Duplodnaviria;k__Heunggongvirae;p__Uroviricota;c__Caudoviricetes;;;;	geNomad	;;;;;;		geNomad v1.1.0 (10.5281/zenodo.7015982)	0.414384	vir207_00027
Methanomicrobiales	IMGVR_UViG_3300002446_000585	3300002446	NAPDCCLC_10050098	whole	Engineered;Lab enrichment;Defined media;Anaerobic media	vOTU_00956265	7720	Linear	0.9412	Putative	10.99	0	Genome fragment	18;18;0;2	r__Duplodnaviria;k__Heunggongvirae;p__Uroviricota;c__Caudoviricetes;;;;	geNomad	;;;;;;		geNomad v1.1.0 (10.5281/zenodo.7015982)	0.431907	vir071_00033
Methanothrix	IMGVR_UViG_3300010365_001734	3300010365	Ga0116251_10016106	whole	Engineered;Bioreactor;Anaerobic;Digestate	vOTU_02262085	7680	Linear	0.9516	Putative	11.69	0	Genome fragment	9;9;0;2	r__Duplodnaviria;k__Heunggongvirae;p__Uroviricota;c__Caudoviricetes;;;;	geNomad	;;;;;;		geNomad v1.1.0 (10.5281/zenodo.7015982)	0.751037	vir375_00035
Methanomicrobiales	IMGVR_UViG_3300025691_000265	3300025691	Ga0208826_1005534	whole	Engineered;Bioreactor;Anaerobic;Digestate	vOTU_04546141	7670	Linear	0.9694	Putative	6.78	0	Genome fragment	8;7;1;3	r__Duplodnaviria;k__Heunggongvirae;p__Uroviricota;c__Caudoviricetes;;;;	geNomad	;;;;;;		geNomad v1.1.0 (10.5281/zenodo.7015982)	0.327869	vir207_00027
Methanothrix	IMGVR_UViG_3300009690_000248	3300009690	Ga0116143_10009765	whole	Engineered;Bioreactor;Anaerobic;Digestate	vOTU_02274799	7664	Linear	0.9645	Putative	7.27	0	Genome fragment	15;15;0;4	r__Duplodnaviria;k__Heunggongvirae;p__Uroviricota;c__Caudoviricetes;;;;	geNomad	;;;;;;		geNomad v1.1.0 (10.5281/zenodo.7015982)	0.529183	vir134_00026
Methanothrix	IMGVR_UViG_3300001580_001710	3300001580	Draft_10010962	whole	Engineered;Wastewater;Industrial wastewater;Petrochemical	vOTU_00866757	7662	Linear	0.8592	Putative	13.43	0	Genome fragment	17;17;0;3	r__Duplodnaviria;k__Heunggongvirae;p__Uroviricota;c__Caudoviricetes;;;;	geNomad	;;;;;;		geNomad v1.1.0 (10.5281/zenodo.7015982)	0.987342	vir375_00035
Methanothrix	IMGVR_UViG_3300033889_000514	3300033889	Ga0373411_0004057	whole	Engineered;Bioreactor;Anaerobic;Leachate	vOTU_06243081	7649	Linear	0.8381	Putative	NA	0	Unsure	12;12;0;1	r__Duplodnaviria;k__Heunggongvirae;p__Uroviricota;c__Caudoviricetes;;;;	NR (doi:10.5281/zenodo.6574914)	;;;;;;		geNomad v1.1.0 (10.5281/zenodo.7015982)	0.428571	vir389_00038
Methanothrix	IMGVR_UViG_3300005263_000058	3300005263	Ga0071346_1048075	whole	Environmental;Aquatic;Freshwater;Sediment	vOTU_01146703	7644	Linear	0.8984	Putative	NA	0	Unsure	12;12;0;1	;;;;;;;		;;;;;;		geNomad v1.1.0 (10.5281/zenodo.7015982)	0.837398	vir375_00035
Methanothrix	IMGVR_UViG_3300009687_000615	3300009687	Ga0116144_10009916	whole	Engineered;Bioreactor;Anaerobic;Digestate	vOTU_02276578	7594	Linear	0.9662	Putative	7.81	0	Genome fragment	13;13;0;3	r__Duplodnaviria;k__Heunggongvirae;p__Uroviricota;c__Caudoviricetes;;;;	geNomad	;;;;;;		geNomad v1.1.0 (10.5281/zenodo.7015982)	0.529183	vir134_00026
Methanothrix	IMGVR_UViG_3300025713_000156	3300025713	Ga0208195_1007151	whole	Engineered;Bioreactor;Anaerobic;Digestate	vOTU_02262258	7575	Linear	0.9777	High-confidence	28.94	0	Genome fragment	15;15;0;7	r__Duplodnaviria;k__Heunggongvirae;p__Uroviricota;c__Caudoviricetes;;;;	geNomad	d__Archaea;p__Halobacteriota;;;;;	k-mer match	geNomad v1.1.0 (10.5281/zenodo.7015982)	0.478528	vir116_00048
Methanothrix	IMGVR_UViG_3300029781_000109	3300029781	Ga0167330_1001940	whole	Engineered;Wastewater;Industrial wastewater;Unclassified	vOTU_05153356	7548	Linear	0.9738	Putative	16.24	0	Genome fragment	11;11;0;3	r__Duplodnaviria;k__Heunggongvirae;p__Uroviricota;c__Caudoviricetes;;;;	geNomad	d__Archaea;p__Halobacteriota;c__Methanosarcinia;o__Methanotrichales;f__Methanotrichaceae;g__Methanothrix;	k-mer match	geNomad v1.1.0 (10.5281/zenodo.7015982)	0.803279	vir375_00035
Methanothrix	IMGVR_UViG_3300038849_000203	3300038849	Ga0246691_002404	whole	Engineered;Bioreactor;Anaerobic;Unclassified	vOTU_07071473	7371	Linear	0.8744	High-confidence	12.63	0	Genome fragment	12;12;0;4	r__Duplodnaviria;k__Heunggongvirae;p__Uroviricota;c__Caudoviricetes;;;;	geNomad	;;;;;;		geNomad v1.1.0 (10.5281/zenodo.7015982)	0.927798	vir134_00026
Methanothrix	IMGVR_UViG_3300028567_001052	3300028567	Ga0255342_1010442	whole	Engineered;WWTP;Wastewater;Unclassified	vOTU_04910927	7357	Linear	0.8859	Putative	6.01	0	Genome fragment	11;11;0;1	r__Duplodnaviria;k__Heunggongvirae;p__Uroviricota;c__Caudoviricetes;;;;	geNomad	;;;;;;		geNomad v1.1.0 (10.5281/zenodo.7015982)	0.458678	vir134_00026
Methanothrix	IMGVR_UViG_3300014204_006948	3300014204	Ga0172381_10014749	whole	Engineered;Solid waste;Landfill;Unclassified	vOTU_02856347	7281	Linear	0.9635	High-confidence	15.67	0	Genome fragment	17;17;0;4	r__Duplodnaviria;k__Heunggongvirae;p__Uroviricota;c__Caudoviricetes;;;;	geNomad	;;;;;;		geNomad v1.1.0 (10.5281/zenodo.7015982)	0.864469	vir134_00026
Methanomicrobiales	IMGVR_UViG_3300009769_000108	3300009769	Ga0116184_10008613	whole	Engineered;Bioreactor;Anaerobic;Digestate	vOTU_02299604	7271	Linear	0.8961	Putative	8.07	0	Genome fragment	14;14;0;3	r__Duplodnaviria;k__Heunggongvirae;p__Uroviricota;c__Caudoviricetes;;;;	geNomad	;;;;;;		geNomad v1.1.0 (10.5281/zenodo.7015982)	0.556485	vir071_00033
Methanothrix	IMGVR_UViG_3300038675_000881	3300038675	Ga0416708_007668	whole	Engineered;Bioreactor;Anaerobic;Unclassified	vOTU_07059956	7235	Linear	0.922	Putative	7.47	0	Genome fragment	14;14;0;3	r__Duplodnaviria;k__Heunggongvirae;p__Uroviricota;c__Caudoviricetes;;;;	geNomad	;;;;;;		geNomad v1.1.0 (10.5281/zenodo.7015982)	0.727626	vir375_00035
Methanomicrobiales	IMGVR_UViG_3300014205_004304	3300014205	Ga0172380_10016323	whole	Engineered;Solid waste;Landfill;Unclassified	vOTU_02863005	7195	Linear	0.9556	High-confidence	12.5	0	Genome fragment	14;14;0;4	r__Duplodnaviria;k__Heunggongvirae;p__Uroviricota;c__Caudoviricetes;;;;	geNomad	;;;;;;		geNomad v1.1.0 (10.5281/zenodo.7015982)	0.456349	vir207_00027
Methanothrix	IMGVR_UViG_3300035701_002510	3300035701	Ga0373625_0038132	whole	Environmental;Aquatic;Freshwater;Lake	vOTU_06599486	7168	Linear	0.969	High-confidence	10.73	0	Genome fragment	19;19;0;5	r__Duplodnaviria;k__Heunggongvirae;p__Uroviricota;c__Caudoviricetes;;;;	geNomad	;;;;;;		geNomad v1.1.0 (10.5281/zenodo.7015982)	0.8	vir134_00026
Methanothrix	IMGVR_UViG_3300028601_000949	3300028601	Ga0265295_1014841	whole	Engineered;Solid waste;Landfill;Unclassified	vOTU_04935494	7152	Linear	0.9157	Putative	10.82	0	Genome fragment	17;17;0;2	r__Duplodnaviria;k__Heunggongvirae;p__Uroviricota;c__Caudoviricetes;;;;	geNomad	;;;;;;		geNomad v1.1.0 (10.5281/zenodo.7015982)	0.914591	vir134_00026
Methanothrix	IMGVR_UViG_3300047552_001644	3300047552	Ga0485239_003170	whole	Environmental;Aquatic;Freshwater;River	vOTU_08270076	7135	Linear	0.9622	Putative	10.58	0	Genome fragment	16;16;0;2	r__Duplodnaviria;k__Heunggongvirae;p__Uroviricota;c__Caudoviricetes;;;;	geNomad	;;;;;;		geNomad v1.1.0 (10.5281/zenodo.7015982)	0.665505	vir375_00035
Methanothrix	IMGVR_UViG_3300010365_000431	3300010365	Ga0116251_10017748	whole	Engineered;Bioreactor;Anaerobic;Digestate	vOTU_02450889	7120	Linear	0.9727	High-confidence	12.33	0	Genome fragment	12;12;0;8	r__Duplodnaviria;k__Heunggongvirae;p__Uroviricota;c__Caudoviricetes;;;;	geNomad	d__Archaea;p__Halobacteriota;;;;;	k-mer match	geNomad v1.1.0 (10.5281/zenodo.7015982)	0.47561	vir116_00048
Methanothrix	IMGVR_UViG_3300014204_001975	3300014204	Ga0172381_10015510	whole	Engineered;Solid waste;Landfill;Unclassified	vOTU_02853689	7074	Linear	0.9637	High-confidence	11.45	0	Genome fragment	16;16;0;7	r__Duplodnaviria;k__Heunggongvirae;p__Uroviricota;c__Caudoviricetes;;;;	geNomad	;;;;;;		geNomad v1.1.0 (10.5281/zenodo.7015982)	0.883817	vir375_00035
Methanomicrobiales	IMGVR_UViG_3300010348_001447	3300010348	Ga0116255_10018417	whole	Engineered;Bioreactor;Anaerobic;Digestate	vOTU_02416875	7059	Linear	0.9348	High-confidence	12.73	0	Genome fragment	14;14;0;2	r__Duplodnaviria;k__Heunggongvirae;p__Uroviricota;c__Caudoviricetes;;;;	geNomad	;;;;;;		geNomad v1.1.0 (10.5281/zenodo.7015982)	0.7625	vir207_00027
Methanothrix	IMGVR_UViG_3300031997_002673	3300031997	Ga0315278_10015986	whole	Environmental;Aquatic;Freshwater;Lake	vOTU_05720546	7038	Linear	0.8458	High-confidence	8.08	0	Genome fragment	12;12;0;3	r__Duplodnaviria;k__Heunggongvirae;p__Uroviricota;c__Caudoviricetes;;;;	geNomad	;;;;;;		geNomad v1.1.0 (10.5281/zenodo.7015982)	0.54491	vir116_00048
Methanothrix	IMGVR_UViG_3300009542_000388	3300009542	Ga0116234_1245367	whole	Engineered;Bioreactor;Anaerobic;Unclassified	vOTU_00351799	6986	Linear	0.868	Putative	8.59	0	Genome fragment	13;13;0;2	r__Duplodnaviria;k__Heunggongvirae;p__Uroviricota;c__Caudoviricetes;;;;	geNomad	;;;;;;		geNomad v1.1.0 (10.5281/zenodo.7015982)	0.842975	vir375_00035
Methanothrix	IMGVR_UViG_3300009666_001087	3300009666	Ga0116182_1010558	whole	Engineered;Bioreactor;Anaerobic;Digestate	vOTU_02262642	6978	Linear	0.9155	Putative	NA	0	Unsure	11;11;0;1	;;;;;;;		;;;;;;		geNomad v1.1.0 (10.5281/zenodo.7015982)	0.729084	vir375_00035
Methanomicrobiales	IMGVR_UViG_3300025597_000667	3300025597	Ga0208825_1005114	whole	Engineered;Bioreactor;Anaerobic;Digestate	vOTU_04505093	6940	Linear	0.8878	Putative	5.14	0	Genome fragment	10;10;0;1	r__Duplodnaviria;k__Heunggongvirae;p__Uroviricota;c__Caudoviricetes;;;;	geNomad	;;;;;;		geNomad v1.1.0 (10.5281/zenodo.7015982)	0.409091	vir207_00027
Methanothrix	IMGVR_UViG_3300036972_000540	3300036972	Ga0377232_006296	whole	Engineered;WWTP;Wastewater;Unclassified	vOTU_06697056	6902	Linear	0.888	Putative	8.49	0	Genome fragment	13;13;0;2	r__Duplodnaviria;k__Heunggongvirae;p__Uroviricota;c__Caudoviricetes;;;;	geNomad	;;;;;;		geNomad v1.1.0 (10.5281/zenodo.7015982)	0.788462	vir375_00035
Methanomicrobiales	IMGVR_UViG_3300037067_021231	3300037067	Ga0378408_0038104	whole	Engineered;Solid waste;Landfill;Unclassified	vOTU_06743761	6895	Linear	0.935	Putative	4.81	0	Genome fragment	10;9;1;1	r__Duplodnaviria;k__Heunggongvirae;p__Uroviricota;c__Caudoviricetes;;;;	geNomad	;;;;;;		geNomad v1.1.0 (10.5281/zenodo.7015982)	0.492806	vir207_00027
Methanothrix	IMGVR_UViG_3300037067_001851	3300037067	Ga0378408_0038308	whole	Engineered;Solid waste;Landfill;Unclassified	vOTU_02858636	6875	Linear	0.9781	Putative	5.32	0	Genome fragment	11;11;0;4	r__Duplodnaviria;k__Heunggongvirae;p__Uroviricota;c__Caudoviricetes;;;;	geNomad	;;;;;;		geNomad v1.1.0 (10.5281/zenodo.7015982)	0.959091	vir134_00026
Methanothrix	IMGVR_UViG_3300014204_010936	3300014204	Ga0172381_10016364	whole	Engineered;Solid waste;Landfill;Unclassified	vOTU_02861010	6853	Linear	0.9282	Putative	9.04	0	Genome fragment	12;12;0;4	r__Duplodnaviria;k__Heunggongvirae;p__Uroviricota;c__Caudoviricetes;;;;	geNomad	;;;;;;		geNomad v1.1.0 (10.5281/zenodo.7015982)	0.795367	vir375_00035
Methanothrix	IMGVR_UViG_3300037067_022434	3300037067	Ga0378408_0038575	whole	Engineered;Solid waste;Landfill;Unclassified	vOTU_06733569	6844	Linear	0.9087	High-confidence	4.86	0	Genome fragment	11;11;0;1	r__Duplodnaviria;k__Heunggongvirae;p__Uroviricota;c__Caudoviricetes;;;;	geNomad	;;;;;;		geNomad v1.1.0 (10.5281/zenodo.7015982)	0.40856	vir134_00026
Methanomicrobiales	IMGVR_UViG_3300005645_000355	3300005645	Ga0077109_1005117	whole	Environmental;Aquatic;Non-marine Saline and Alkaline;Saline	vOTU_01238155	6813	Linear	0.9555	High-confidence	14.32	0	Genome fragment	13;12;1;3	r__Duplodnaviria;k__Heunggongvirae;p__Uroviricota;c__Caudoviricetes;;;;	geNomad	;;;;;;		geNomad v1.1.0 (10.5281/zenodo.7015982)	0.511111	vir207_00027
Methanothrix	IMGVR_UViG_3300035636_000131	3300035636	Ga0394026_00871	whole	Engineered;Wastewater;Industrial wastewater;Petrochemical	vOTU_06534354	6777	Linear	0.8659	Putative	11.93	0	Genome fragment	12;12;0;4	r__Duplodnaviria;k__Heunggongvirae;p__Uroviricota;c__Caudoviricetes;;;;	geNomad	;;;;;;		geNomad v1.1.0 (10.5281/zenodo.7015982)	0.82449	vir375_00035
Methanothrix	IMGVR_UViG_3300009157_000247	3300009157	Ga0105092_10005463	whole	Environmental;Aquatic;Freshwater;Lake	vOTU_02062366	6731	Linear	0.9595	Putative	6.83	0	Genome fragment	10;10;0;5	r__Duplodnaviria;k__Heunggongvirae;p__Uroviricota;c__Caudoviricetes;;;;	geNomad	d__Archaea;p__Halobacteriota;c__Methanosarcinia;o__Methanotrichales;f__Methanotrichaceae;;	k-mer match	geNomad v1.1.0 (10.5281/zenodo.7015982)	0.6	vir116_00048
Methanothrix	IMGVR_UViG_3300026179_000394	3300026179	Ga0265406_1009918	whole	Engineered;Bioreactor;Anaerobic;Unclassified	vOTU_04635859	6728	Linear	0.9098	High-confidence	7.04	0	Genome fragment	9;9;0;4	r__Duplodnaviria;k__Heunggongvirae;p__Uroviricota;c__Caudoviricetes;;;;	geNomad	;;;;;;		geNomad v1.1.0 (10.5281/zenodo.7015982)	0.564935	vir116_00048
Methanothrix	IMGVR_UViG_3300010344_001909	3300010344	Ga0116243_10022260	whole	Engineered;Bioreactor;Anaerobic;Digestate	vOTU_02410745	6720	Linear	0.8997	Putative	4.77	0	Genome fragment	11;11;0;1	r__Duplodnaviria;k__Heunggongvirae;p__Uroviricota;c__Caudoviricetes;;;;	geNomad	;;;;;;		geNomad v1.1.0 (10.5281/zenodo.7015982)	0.45082	vir134_00026
Methanomicrobiales	IMGVR_UViG_3300009670_001152	3300009670	Ga0116183_1012722	whole	Engineered;Bioreactor;Anaerobic;Digestate	vOTU_02265308	6708	Linear	0.8626	Putative	4.68	0	Genome fragment	11;11;0;	r__Duplodnaviria;k__Heunggongvirae;p__Uroviricota;c__Caudoviricetes;;;;	NR (doi:10.5281/zenodo.6574914)	;;;;;;		geNomad v1.1.0 (10.5281/zenodo.7015982)	0.337884	vir207_00027
Methanothrix	IMGVR_UViG_3300035454_001027	3300035454	Ga0394088_185693	whole	Engineered;Wastewater;Industrial wastewater;Petrochemical	vOTU_06513217	6622	Linear	0.9717	Putative	14.25	0	Genome fragment	11;11;0;3	r__Duplodnaviria;k__Heunggongvirae;p__Uroviricota;c__Caudoviricetes;;;;	geNomad	;;;;;;		geNomad v1.1.0 (10.5281/zenodo.7015982)	0.945848	vir134_00026
Methanothrix	IMGVR_UViG_3300028602_002599	3300028602	Ga0265294_10021468	whole	Environmental;Aquatic;Deep subsurface;Groundwater	vOTU_04937661	6607	Linear	0.9203	Putative	11.55	0	Genome fragment	15;15;0;1	r__Duplodnaviria;k__Heunggongvirae;p__Uroviricota;c__Caudoviricetes;;;;	geNomad	;;;;;;		geNomad v1.1.0 (10.5281/zenodo.7015982)	0.517045	vir134_00026
Methanothrix	IMGVR_UViG_3300035447_000074	3300035447	Ga0394084_01951	whole	Engineered;Wastewater;Industrial wastewater;Petrochemical	vOTU_06512254	6535	Linear	0.9197	High-confidence	16.91	0	Genome fragment	13;13;0;3	r__Duplodnaviria;k__Heunggongvirae;p__Uroviricota;c__Caudoviricetes;;;;	geNomad	;;;;;;		geNomad v1.1.0 (10.5281/zenodo.7015982)	0.970588	vir375_00035
Methanothrix	IMGVR_UViG_3300009642_000174	3300009642	Ga0123331_1006385	whole	Engineered;Bioreactor;Anaerobic;Unclassified	vOTU_00351711	6489	Linear	0.9315	Putative	10.68	0	Genome fragment	11;11;0;1	r__Duplodnaviria;k__Heunggongvirae;p__Uroviricota;c__Caudoviricetes;;;;	geNomad	;;;;;;		geNomad v1.1.0 (10.5281/zenodo.7015982)	0.945055	vir134_00026
Methanomicrobiales	IMGVR_UViG_3300014204_007561	3300014204	Ga0172381_10018085	whole	Engineered;Solid waste;Landfill;Unclassified	vOTU_02857462	6474	Linear	0.9496	High-confidence	13.44	0	Genome fragment	10;10;0;3	r__Duplodnaviria;k__Heunggongvirae;p__Uroviricota;c__Caudoviricetes;;;;	geNomad	;;;;;;		geNomad v1.1.0 (10.5281/zenodo.7015982)	0.769912	vir207_00027
ANME-1	IMGVR_UViG_3300016457_001366	3300016457	Ga0186713_167415	whole	Environmental;Aquatic;Marine;Hydrothermal vents	vOTU_02978409	6428	Linear	0.7703	Putative	7.98	0	Genome fragment	9;9;0;1	r__Duplodnaviria;k__Heunggongvirae;p__Uroviricota;c__Caudoviricetes;;;;	geNomad	;;;;;;		geNomad v1.1.0 (10.5281/zenodo.7015982)	0.821101	GBV192_18
Methanothrix	IMGVR_UViG_3300009566_000049	3300009566	Ga0130025_1105818	whole	Environmental;Terrestrial;Deep subsurface;Aquifer	vOTU_02237674	6418	Linear	0.8862	Putative	12.36	0	Genome fragment	7;7;0;1	r__Duplodnaviria;k__Heunggongvirae;p__Uroviricota;c__Caudoviricetes;;;;	geNomad	;;;;;;		geNomad v1.1.0 (10.5281/zenodo.7015982)	0.559406	vir134_00026
Methanomicrobiales	IMGVR_UViG_3300025631_000831	3300025631	Ga0209204_1007369	whole	Engineered;Bioreactor;Anaerobic;Digestate	vOTU_04513814	6392	Linear	0.8926	Putative	11.53	0	Genome fragment	17;17;0;1	r__Duplodnaviria;k__Heunggongvirae;p__Uroviricota;c__Caudoviricetes;;;;	geNomad	;;;;;;		geNomad v1.1.0 (10.5281/zenodo.7015982)	0.760163	vir207_00027
Methanothrix	IMGVR_UViG_3300029255_000221	3300029255	Ga0168097_1003677	whole	Engineered;Wastewater;Industrial wastewater;Unclassified	vOTU_05061787	6376	Linear	0.8634	Putative	3.61	0	Genome fragment	7;7;0;2	r__Duplodnaviria;k__Heunggongvirae;p__Uroviricota;c__Caudoviricetes;;;;	geNomad	;;;;;;		geNomad v1.1.0 (10.5281/zenodo.7015982)	0.726619	vir375_00035
Methanothrix	IMGVR_UViG_3300033170_000334	3300033170	Ga0334884_1011778	whole	Engineered;Bioreactor;Anaerobic;Unclassified	vOTU_06186431	6306	Linear	0.8998	Putative	9.55	0	Genome fragment	11;11;0;	;;;;;;;		;;;;;;		geNomad v1.1.0 (10.5281/zenodo.7015982)	0.517647	vir134_00026
Methanothrix	IMGVR_UViG_3300028625_000058	3300028625	Ga0302251_1003667	whole	Engineered;Bioreactor;Anaerobic;Digestate	vOTU_04946883	6296	Linear	0.9739	Putative	5.03	0	Genome fragment	10;10;0;2	r__Duplodnaviria;k__Heunggongvirae;p__Uroviricota;c__Caudoviricetes;;;;	geNomad	;;;;;;		geNomad v1.1.0 (10.5281/zenodo.7015982)	0.44186	vir134_00026
Methanothrix	IMGVR_UViG_3300022664_000121	3300022664	Ga0247854_1011752	whole	Engineered;Bioreactor;Anaerobic;Soft drink wastewater	vOTU_00458510	6280	Linear	0.9701	Putative	NA	0	Unsure	14;14;0;3	r__Duplodnaviria;k__Heunggongvirae;p__Uroviricota;c__Caudoviricetes;;;;	geNomad	;;;;;;		geNomad v1.1.0 (10.5281/zenodo.7015982)	0.440299	vir134_00026
Methanothrix	IMGVR_UViG_3300036886_000047	3300036886	Ga0334826_005946	whole	Environmental;Terrestrial;Soil;Wetlands	vOTU_06684584	6278	Linear	0.9778	Putative	9.92	0	Genome fragment	13;13;0;3	r__Duplodnaviria;k__Heunggongvirae;p__Uroviricota;c__Caudoviricetes;;;;	geNomad	;;;;;;		geNomad v1.1.0 (10.5281/zenodo.7015982)	0.548263	vir134_00026
Methanothrix	IMGVR_UViG_3300005326_000358	3300005326	Ga0074195_1008664	whole	Environmental;Aquatic;Deep subsurface;Groundwater	vOTU_01153883	6277	Linear	0.97	Putative	10.04	0	Genome fragment	10;10;0;2	r__Duplodnaviria;k__Heunggongvirae;p__Uroviricota;c__Caudoviricetes;;;;	geNomad	;;;;;;		geNomad v1.1.0 (10.5281/zenodo.7015982)	0.548523	vir134_00026
Methanothrix	IMGVR_UViG_3300035311_000265	3300035311	Ga0393749_01248	whole	Engineered;Wastewater;Industrial wastewater;Petrochemical	vOTU_06503612	6188	Linear	0.8979	Putative	8.35	0	Genome fragment	13;13;0;4	r__Duplodnaviria;k__Heunggongvirae;p__Uroviricota;c__Caudoviricetes;;;;	geNomad	;;;;;;		geNomad v1.1.0 (10.5281/zenodo.7015982)	0.82449	vir375_00035
Methanothrix	IMGVR_UViG_3300000558_002126	3300000558	Draft_10065173	whole	Engineered;Wastewater;Industrial wastewater;Petrochemical	vOTU_00771241	6159	Linear	0.9443	Putative	3.37	0	Genome fragment	13;13;0;3	r__Duplodnaviria;k__Heunggongvirae;p__Uroviricota;c__Caudoviricetes;;;;	geNomad	;;;;;;		geNomad v1.1.0 (10.5281/zenodo.7015982)	0.97561	vir375_00035
ANME-1	IMGVR_UViG_3300021502_000049	3300021502	Ga0190307_1001517	whole	Environmental;Aquatic;Marine;Hydrothermal vents	vOTU_03951389	6112	Linear	0.9564	High-confidence	7.59	0	Genome fragment	7;7;0;1	r__Duplodnaviria;k__Heunggongvirae;p__Uroviricota;c__Caudoviricetes;;;;	geNomad	;;;;;;		geNomad v1.1.0 (10.5281/zenodo.7015982)	0.457778	GBM163_37
Methanothrix	IMGVR_UViG_3300009642_000254	3300009642	Ga0123331_1006968	whole	Engineered;Bioreactor;Anaerobic;Unclassified	vOTU_02255283	6065	Linear	0.8319	Putative	9.77	0	Genome fragment	10;10;0;1	;;;;;;;		;;;;;;		geNomad v1.1.0 (10.5281/zenodo.7015982)	0.669039	vir375_00035
Methanothrix	IMGVR_UViG_3300009692_000713	3300009692	Ga0116171_10014686	whole	Engineered;Bioreactor;Anaerobic;Digestate	vOTU_02279681	6044	Linear	0.9672	Putative	10.06	0	Genome fragment	13;13;0;2	r__Duplodnaviria;k__Heunggongvirae;p__Uroviricota;c__Caudoviricetes;;;;	geNomad	;;;;;;		geNomad v1.1.0 (10.5281/zenodo.7015982)	0.528384	vir134_00026
Methanothrix	IMGVR_UViG_3300038974_000289	3300038974	Ga0416721_011225	whole	Engineered;Bioreactor;Anaerobic;Unclassified	vOTU_07073997	6013	Linear	0.9753	Putative	4.07	0	Genome fragment	9;9;0;4	r__Duplodnaviria;k__Heunggongvirae;p__Uroviricota;c__Caudoviricetes;;;;	geNomad	;;;;;;		geNomad v1.1.0 (10.5281/zenodo.7015982)	0.715909	vir375_00035
Methanothrix	IMGVR_UViG_3300038975_000180	3300038975	Ga0416723_07452	whole	Engineered;Bioreactor;Anaerobic;Unclassified	vOTU_07074287	5968	Linear	0.9172	Putative	9.6	0	Genome fragment	11;11;0;1	;;;;;;;		;;;;;;		geNomad v1.1.0 (10.5281/zenodo.7015982)	0.712121	vir375_00035
Methanomicrobiales	IMGVR_UViG_3300003667_000067	3300003667	LSCM3L_1002836	whole	Environmental;Aquatic;Freshwater;Groundwater	vOTU_01057793	5967	Linear	0.9653	High-confidence	12.03	0	Genome fragment	11;11;0;4	r__Duplodnaviria;k__Heunggongvirae;p__Uroviricota;c__Caudoviricetes;;;;	geNomad	;;;;;;		geNomad v1.1.0 (10.5281/zenodo.7015982)	0.850746	vir207_00027
Methanothrix	IMGVR_UViG_3300009769_000774	3300009769	Ga0116184_10011805	whole	Engineered;Bioreactor;Anaerobic;Digestate	vOTU_02299865	5947	Linear	0.8483	Putative	8.03	0	Genome fragment	12;12;0;3	r__Duplodnaviria;k__Heunggongvirae;p__Uroviricota;c__Caudoviricetes;;;;	geNomad	;;;;;;		geNomad v1.1.0 (10.5281/zenodo.7015982)	0.8	vir375_00035
Methanomicrobiales	IMGVR_UViG_3300010355_001799	3300010355	Ga0116242_10038281	whole	Engineered;Bioreactor;Anaerobic;Digestate	vOTU_02305259	5884	Linear	0.7744	High-confidence	14.15	0	Genome fragment	12;12;0;2	r__Duplodnaviria;k__Heunggongvirae;p__Uroviricota;c__Caudoviricetes;;;;	geNomad	;;;;;;		geNomad v1.1.0 (10.5281/zenodo.7015982)	0.535849	vir387_00042
Methanothrix	IMGVR_UViG_3300028907_000076	3300028907	Ga0302252_1003837	whole	Engineered;Bioreactor;Anaerobic;Digestate	vOTU_00459523	5880	Linear	0.9713	Putative	NA	0	Unsure	11;11;0;2	r__Duplodnaviria;k__Heunggongvirae;p__Uroviricota;c__Caudoviricetes;;;;	geNomad	;;;;;;		geNomad v1.1.0 (10.5281/zenodo.7015982)	0.440299	vir134_00026
ANME-1	IMGVR_UViG_3300021491_000084	3300021491	Ga0190332_1001192	whole	Environmental;Aquatic;Marine;Hydrothermal vents	vOTU_03951013	5844	Linear	0.8363	Putative	8.98	0	Genome fragment	9;9;0;1	r__Duplodnaviria;k__Heunggongvirae;p__Uroviricota;c__Caudoviricetes;;;;	geNomad	;;;;;;		geNomad v1.1.0 (10.5281/zenodo.7015982)	0.805556	GBV192_18
ANME-1	IMGVR_UViG_3300021590_000019	3300021590	Ga0190354_1000796	whole	Environmental;Aquatic;Marine;Hydrothermal vents	vOTU_03957920	5837	Linear	0.935	High-confidence	7.25	0	Genome fragment	8;8;0;1	r__Duplodnaviria;k__Heunggongvirae;p__Uroviricota;c__Caudoviricetes;;;;	geNomad	;;;;;;		geNomad v1.1.0 (10.5281/zenodo.7015982)	0.386667	GBM163_37
Methanothrix	IMGVR_UViG_3300028601_000318	3300028601	Ga0265295_1018908	whole	Engineered;Solid waste;Landfill;Unclassified	vOTU_04935959	5837	Linear	0.9809	High-confidence	15.15	0	Genome fragment	12;12;0;6	r__Duplodnaviria;k__Heunggongvirae;p__Uroviricota;c__Caudoviricetes;;;;	geNomad	;;;;;;		geNomad v1.1.0 (10.5281/zenodo.7015982)	0.72314	vir375_00035
Methanomicrobiales	IMGVR_UViG_3300003667_000149	3300003667	LSCM3L_1002920	whole	Environmental;Aquatic;Freshwater;Groundwater	vOTU_01057794	5827	Linear	0.8621	Putative	8.51	19.05	Genome fragment	15;15;0;1	r__Duplodnaviria;k__Heunggongvirae;p__Uroviricota;c__Caudoviricetes;;;;	geNomad	;;;;;;		geNomad v1.1.0 (10.5281/zenodo.7015982)	0.772	vir207_00027
Methanothrix	IMGVR_UViG_3300037048_000127	3300037048	Ga0377240_021083	whole	Environmental;Aquatic;Deep subsurface;Groundwater	vOTU_06728145	5812	Linear	0.9209	Putative	19.19	0	Genome fragment	11;11;0;1	r__Duplodnaviria;k__Heunggongvirae;p__Uroviricota;c__Caudoviricetes;;;;	geNomad	;;;;;;		geNomad v1.1.0 (10.5281/zenodo.7015982)	0.52439	vir116_00048
Methanomicrobiales	IMGVR_UViG_3300010346_001505	3300010346	Ga0116239_10030559	whole	Engineered;Bioreactor;Anaerobic;Digestate	vOTU_02413650	5753	Linear	0.9505	Putative	10.87	0	Genome fragment	17;17;0;2	r__Duplodnaviria;k__Heunggongvirae;p__Uroviricota;c__Caudoviricetes;;;;	geNomad	;;;;;;		geNomad v1.1.0 (10.5281/zenodo.7015982)	0.837989	vir207_00027
Methanothrix	IMGVR_UViG_3300014204_011584	3300014204	Ga0172381_10022272	whole	Engineered;Solid waste;Landfill;Unclassified	vOTU_02851901	5747	Linear	0.9085	High-confidence	7.89	20.5	Genome fragment	10;10;0;1	r__Duplodnaviria;k__Heunggongvirae;p__Uroviricota;c__Caudoviricetes;;;;	geNomad	;;;;;;		geNomad v1.1.0 (10.5281/zenodo.7015982)	0.908425	vir134_00026
Methanothrix	IMGVR_UViG_3300026161_000608	3300026161	Ga0265425_1048525	whole	Engineered;Bioreactor;Anaerobic;Unclassified	vOTU_04633912	5741	Linear	0.9088	High-confidence	9.21	0	Genome fragment	8;8;0;3	r__Duplodnaviria;k__Heunggongvirae;p__Uroviricota;c__Caudoviricetes;;;;	geNomad	;;;;;;		geNomad v1.1.0 (10.5281/zenodo.7015982)	0.564935	vir116_00048
Methanothrix	IMGVR_UViG_3300029781_000258	3300029781	Ga0167330_1002774	whole	Engineered;Wastewater;Industrial wastewater;Unclassified	vOTU_05153405	5689	Linear	0.9243	Putative	NA	0	Unsure	9;9;0;2	r__Duplodnaviria;k__Heunggongvirae;p__Uroviricota;c__Caudoviricetes;;;;	geNomad	;;;;;;		geNomad v1.1.0 (10.5281/zenodo.7015982)	0.726619	vir375_00035
Methanomicrobiales	IMGVR_UViG_3300010365_002104	3300010365	Ga0116251_10023539	whole	Engineered;Bioreactor;Anaerobic;Digestate	vOTU_02451560	5684	Linear	0.8512	Putative	10.25	0	Genome fragment	14;14;0;1	r__Duplodnaviria;k__Heunggongvirae;p__Uroviricota;c__Caudoviricetes;;;;	geNomad	;;;;;;		geNomad v1.1.0 (10.5281/zenodo.7015982)	0.76494	vir207_00027
Methanothrix	IMGVR_UViG_3300037067_000461	3300037067	Ga0378408_0052086	whole	Engineered;Solid waste;Landfill;Unclassified	vOTU_06748019	5637	Linear	0.9809	Putative	14.63	0	Genome fragment	14;14;0;6	r__Duplodnaviria;k__Heunggongvirae;p__Uroviricota;c__Caudoviricetes;;;;	geNomad	;;;;;;		geNomad v1.1.0 (10.5281/zenodo.7015982)	0.473684	vir116_00048
Methanomicrobiales	IMGVR_UViG_3300025638_000782	3300025638	Ga0208198_1008412	whole	Engineered;Bioreactor;Anaerobic;Digestate	vOTU_04516339	5619	Linear	0.9289	Putative	4.51	0	Genome fragment	10;10;0;1	r__Duplodnaviria;k__Heunggongvirae;p__Uroviricota;c__Caudoviricetes;;;;	geNomad	;;;;;;		geNomad v1.1.0 (10.5281/zenodo.7015982)	0.413793	vir207_00027
Methanothrix	IMGVR_UViG_3300009607_000314	3300009607	Ga0123327_1009793	whole	Engineered;Bioreactor;Anaerobic;Unclassified	vOTU_02249549	5546	Linear	0.9368	High-confidence	9.24	0	Genome fragment	11;11;0;8	r__Duplodnaviria;k__Heunggongvirae;p__Uroviricota;c__Caudoviricetes;;;;	geNomad	;;;;;;		geNomad v1.1.0 (10.5281/zenodo.7015982)	0.922131	vir375_00035
ANME-1	IMGVR_UViG_3300021492_000069	3300021492	Ga0190336_1001165	whole	Environmental;Aquatic;Marine;Hydrothermal vents	vOTU_03951309	5515	Linear	0.8155	Putative	3.63	0	Genome fragment	8;8;0;1	r__Duplodnaviria;k__Heunggongvirae;p__Uroviricota;c__Caudoviricetes;;;;	geNomad	;;;;;;		geNomad v1.1.0 (10.5281/zenodo.7015982)	0.798165	GBV192_18
ANME-1	IMGVR_UViG_3300021513_000116	3300021513	Ga0190315_1003540	whole	Environmental;Aquatic;Marine;Hydrothermal vents	vOTU_03953166	5476	Linear	0.8881	Putative	NA	0	Unsure	9;9;0;1	r__Duplodnaviria;k__Heunggongvirae;p__Uroviricota;c__Caudoviricetes;;;;	geNomad	;;;;;;		geNomad v1.1.0 (10.5281/zenodo.7015982)	0.811927	GBV192_18
Methanomicrobiales	IMGVR_UViG_3300010348_002032	3300010348	Ga0116255_10026738	whole	Engineered;Bioreactor;Anaerobic;Digestate	vOTU_02417542	5474	Linear	0.9263	Putative	5.58	0	Genome fragment	7;7;0;2	r__Duplodnaviria;k__Heunggongvirae;p__Uroviricota;c__Caudoviricetes;;;;	geNomad	;;;;;;		geNomad v1.1.0 (10.5281/zenodo.7015982)	0.386441	vir207_00027
Methanomicrobiales	IMGVR_UViG_3300033757_000149	3300033757	Ga0373404_0009916	whole	Engineered;Bioreactor;Anaerobic;Unclassified	vOTU_06239851	5466	Linear	0.971	Putative	6.07	0	Genome fragment	8;8;0;3	r__Duplodnaviria;k__Heunggongvirae;p__Uroviricota;c__Caudoviricetes;;;;	geNomad	;;;;;;		geNomad v1.1.0 (10.5281/zenodo.7015982)	0.632184	vir071_00033
ANME-1	IMGVR_UViG_3300021512_000303	3300021512	Ga0190303_1003979	whole	Environmental;Aquatic;Marine;Hydrothermal vents	vOTU_03952941	5428	Linear	0.8346	Putative	6.74	0	Genome fragment	4;4;0;	r__Duplodnaviria;k__Heunggongvirae;p__Uroviricota;c__Caudoviricetes;;;;	NR (doi:10.5281/zenodo.6574914)	;;;;;;		geNomad v1.1.0 (10.5281/zenodo.7015982)	0.426316	GBM163_37
Methanothrix	IMGVR_UViG_3300009694_000962	3300009694	Ga0116170_10018153	whole	Engineered;Bioreactor;Anaerobic;Digestate	vOTU_02281233	5414	Linear	0.9454	Putative	8.03	0	Genome fragment	11;11;0;2	r__Duplodnaviria;k__Heunggongvirae;p__Uroviricota;c__Caudoviricetes;;;;	geNomad	;;;;;;		geNomad v1.1.0 (10.5281/zenodo.7015982)	0.791837	vir375_00035
Methanothrix	IMGVR_UViG_3300010429_002380	3300010429	Ga0116241_10030153	whole	Engineered;Bioreactor;Anaerobic;Digestate	vOTU_02488869	5376	Linear	0.9201	Putative	NA	0	Unsure	14;14;0;1	r__Duplodnaviria;k__Heunggongvirae;p__Uroviricota;c__Caudoviricetes;;;;	NR (doi:10.5281/zenodo.6574914)	;;;;;;		geNomad v1.1.0 (10.5281/zenodo.7015982)	0.718861	vir375_00035
Methanothrix	IMGVR_UViG_3300037067_018110	3300037067	Ga0378408_0056552	whole	Engineered;Solid waste;Landfill;Unclassified	vOTU_06733601	5351	Linear	0.9298	Putative	7.94	0	Genome fragment	10;10;0;2	r__Duplodnaviria;k__Heunggongvirae;p__Uroviricota;c__Caudoviricetes;;;;	geNomad	;;;;;;		geNomad v1.1.0 (10.5281/zenodo.7015982)	0.885417	vir134_00026
ANME-1	IMGVR_UViG_3300021590_000020	3300021590	Ga0190354_1000972	whole	Environmental;Aquatic;Marine;Hydrothermal vents	vOTU_03957898	5347	Linear	0.9548	High-confidence	6.64	0	Genome fragment	6;6;0;1	r__Duplodnaviria;k__Heunggongvirae;p__Uroviricota;c__Caudoviricetes;;;;	geNomad	;;;;;;		geNomad v1.1.0 (10.5281/zenodo.7015982)	0.364444	GBM163_37
Methanothrix	IMGVR_UViG_3300035382_000041	3300035382	Ga0393879_01959	whole	Engineered;Wastewater;Industrial wastewater;Petrochemical	vOTU_06506302	5346	Linear	0.8783	Putative	9.3	0	Genome fragment	9;9;0;2	r__Duplodnaviria;k__Heunggongvirae;p__Uroviricota;c__Caudoviricetes;;;;	geNomad	;;;;;;		geNomad v1.1.0 (10.5281/zenodo.7015982)	0.510791	vir134_00026
Methanothrix	IMGVR_UViG_3300025714_000353	3300025714	Ga0208458_1009272	whole	Engineered;Bioreactor;Anaerobic;Digestate	vOTU_02267305	5311	Linear	0.876	Putative	NA	0	Unsure	12;12;0;2	;;;;;;;		;;;;;;		geNomad v1.1.0 (10.5281/zenodo.7015982)	0.806584	vir375_00035
Methanothrix	IMGVR_UViG_3300040735_000045	3300040735	Ga0439195_004519	whole	Environmental;Terrestrial;Soil;Unclassified	vOTU_07091882	5306	Linear	0.9305	Putative	8.42	0	Genome fragment	10;10;0;1	;;;;;;;		;;;;;;		geNomad v1.1.0 (10.5281/zenodo.7015982)	0.432836	vir134_00026
Methanomicrobiales	IMGVR_UViG_3300028631_000208	3300028631	Ga0302241_1006405	whole	Engineered;Bioreactor;Anaerobic;Digestate	vOTU_04947242	5303	Linear	0.9648	High-confidence	9.81	0	Genome fragment	13;13;0;2	r__Duplodnaviria;k__Heunggongvirae;p__Uroviricota;c__Caudoviricetes;;;;	geNomad	;;;;;;		geNomad v1.1.0 (10.5281/zenodo.7015982)	0.779661	vir207_00027
Methanothrix	IMGVR_UViG_3300022664_000459	3300022664	Ga0247854_1015210	whole	Engineered;Bioreactor;Anaerobic;Soft drink wastewater	vOTU_04077557	5241	Linear	0.8461	Putative	7.07	0	Genome fragment	10;10;0;3	r__Duplodnaviria;k__Heunggongvirae;p__Uroviricota;c__Caudoviricetes;;;;	geNomad	;;;;;;		geNomad v1.1.0 (10.5281/zenodo.7015982)	0.811475	vir375_00035
Methanothrix	IMGVR_UViG_3300035376_000057	3300035376	Ga0393871_10370	whole	Engineered;Wastewater;Industrial wastewater;Petrochemical	vOTU_06506167	5240	Linear	0.955	Putative	7.84	0	Genome fragment	8;8;0;4	r__Duplodnaviria;k__Heunggongvirae;p__Uroviricota;c__Caudoviricetes;;;;	geNomad	;;;;;;		geNomad v1.1.0 (10.5281/zenodo.7015982)	0.851351	vir375_00035
Methanothrix	IMGVR_UViG_3300028581_003925	3300028581	Ga0247840_10028255	whole	Environmental;Aquatic;Freshwater;Lake	vOTU_04917108	5231	Linear	0.9073	Putative	6.93	0	Genome fragment	6;6;0;3	r__Duplodnaviria;k__Heunggongvirae;p__Peploviricota;c__Herviviricetes;o__Herpesvirales;;;	geNomad	;;;;;;		geNomad v1.1.0 (10.5281/zenodo.7015982)	0.795367	vir375_00035
Methanomicrobiales	IMGVR_UViG_3300010348_001686	3300010348	Ga0116255_10028595	whole	Engineered;Bioreactor;Anaerobic;Digestate	vOTU_02417752	5223	Linear	0.9395	Putative	9.42	0	Genome fragment	13;13;0;2	r__Duplodnaviria;k__Heunggongvirae;p__Uroviricota;c__Caudoviricetes;;;;	geNomad	;;;;;;		geNomad v1.1.0 (10.5281/zenodo.7015982)	0.82996	vir207_00027
Methanothrix	IMGVR_UViG_3300010356_000405	3300010356	Ga0116237_10043900	whole	Engineered;Bioreactor;Anaerobic;Digestate	vOTU_02445750	5216	Linear	0.9782	High-confidence	13.54	0	Genome fragment	13;13;0;5	r__Duplodnaviria;k__Heunggongvirae;p__Uroviricota;c__Caudoviricetes;;;;	geNomad	;;;;;;		geNomad v1.1.0 (10.5281/zenodo.7015982)	0.436364	vir116_00048
Methanothrix	IMGVR_UViG_3300010351_001419	3300010351	Ga0116248_10037190	whole	Engineered;Bioreactor;Anaerobic;Digestate	vOTU_02270970	5207	Linear	0.8833	Putative	6.81	0	Genome fragment	11;11;0;2	r__Duplodnaviria;k__Heunggongvirae;p__Uroviricota;c__Caudoviricetes;;;;	geNomad	;;;;;;		geNomad v1.1.0 (10.5281/zenodo.7015982)	0.708185	vir375_00035
Methanothrix	IMGVR_UViG_3300026195_000275	3300026195	Ga0209312_1007819	whole	Engineered;Bioreactor;Anaerobic;Unclassified	vOTU_04638589	5104	Linear	0.8615	Putative	7.27	18.5	Genome fragment	11;11;0;1	r__Duplodnaviria;k__Heunggongvirae;p__Uroviricota;c__Caudoviricetes;;;;	geNomad	;;;;;;		geNomad v1.1.0 (10.5281/zenodo.7015982)	0.866667	vir134_00026
Methanothrix	IMGVR_UViG_3300025706_000498	3300025706	Ga0209507_1008282	whole	Engineered;Bioreactor;Anaerobic;Digestate	vOTU_04552021	5085	Linear	0.9714	Putative	5.76	0	Genome fragment	10;10;0;2	r__Duplodnaviria;k__Heunggongvirae;p__Uroviricota;c__Caudoviricetes;;;;	geNomad	;;;;;;		geNomad v1.1.0 (10.5281/zenodo.7015982)	0.44186	vir134_00026
Methanothrix	IMGVR_UViG_3300002220_005725	3300002220	MLSBCLC_10115212	whole	Engineered;Wastewater;Industrial wastewater;Petrochemical	vOTU_00932613	5081	Linear	0.9323	Putative	6.86	0	Genome fragment	11;11;0;2	r__Duplodnaviria;k__Heunggongvirae;p__Uroviricota;c__Caudoviricetes;;;;	geNomad	;;;;;;		geNomad v1.1.0 (10.5281/zenodo.7015982)	0.680851	vir375_00035
Methanothrix	IMGVR_UViG_3300035640_000051	3300035640	Ga0394087_09510	whole	Engineered;Wastewater;Industrial wastewater;Petrochemical	vOTU_06534512	5067	Linear	0.9668	High-confidence	9.66	0	Genome fragment	10;10;0;5	r__Duplodnaviria;k__Heunggongvirae;p__Uroviricota;c__Caudoviricetes;;;;	geNomad	;;;;;;		geNomad v1.1.0 (10.5281/zenodo.7015982)	0.920833	vir375_00035
Methanothrix	IMGVR_UViG_3300035638_000043	3300035638	Ga0394081_07102	whole	Engineered;Wastewater;Industrial wastewater;Petrochemical	vOTU_06534470	5065	Linear	0.9114	Putative	6.62	0	Genome fragment	13;13;0;2	r__Duplodnaviria;k__Heunggongvirae;p__Uroviricota;c__Caudoviricetes;;;;	geNomad	;;;;;;		geNomad v1.1.0 (10.5281/zenodo.7015982)	0.973684	vir375_00035
Methanomicrobiales	IMGVR_UViG_3300028576_000881	3300028576	Ga0255340_1016777	whole	Engineered;WWTP;Wastewater;Unclassified	vOTU_04916094	5055	Linear	0.9448	Putative	3.23	0	Genome fragment	5;5;0;1	r__Duplodnaviria;k__Heunggongvirae;p__Uroviricota;c__Caudoviricetes;;;;	geNomad	;;;;;;		geNomad v1.1.0 (10.5281/zenodo.7015982)	0.418301	vir207_00027
Methanothrix	IMGVR_UViG_3300009540_000292	3300009540	Ga0073899_10023531	whole	Engineered;WWTP;Aerobic digester;Activated sludge	vOTU_02232662	5044	Linear	0.9411	Putative	7.74	0	Genome fragment	10;10;0;3	r__Duplodnaviria;k__Heunggongvirae;p__Uroviricota;c__Caudoviricetes;;;;	geNomad	;;;;;;		geNomad v1.1.0 (10.5281/zenodo.7015982)	0.807377	vir375_00035
Methanothrix	IMGVR_UViG_3300029255_000103	3300029255	Ga0168097_1004989	whole	Engineered;Wastewater;Industrial wastewater;Unclassified	vOTU_05061763	5022	Linear	0.972	Putative	NA	0	Unsure	7;7;0;2	r__Duplodnaviria;k__Heunggongvirae;p__Uroviricota;c__Caudoviricetes;;;;	geNomad	;;;;;;		geNomad v1.1.0 (10.5281/zenodo.7015982)	0.457364	vir389_00038
ANME-1	IMGVR_UViG_3300022552_000577	3300022552	Ga0212118_10014302	whole	Environmental;Aquatic;Marine;Hydrothermal vents	vOTU_04063802	4949	Linear	0.8115	Putative	NA	0	Unsure	7;7;0;1	r__Duplodnaviria;k__Heunggongvirae;p__Uroviricota;c__Caudoviricetes;;;;	geNomad	;;;;;;		geNomad v1.1.0 (10.5281/zenodo.7015982)	0.821101	GBV192_18
Methanothrix	IMGVR_UViG_3300028602_002947	3300028602	Ga0265294_10033281	whole	Environmental;Aquatic;Deep subsurface;Groundwater	vOTU_04936535	4929	Linear	0.9081	Putative	7.21	0	Genome fragment	9;9;0;2	r__Duplodnaviria;k__Heunggongvirae;p__Uroviricota;c__Caudoviricetes;;;;	geNomad	;;;;;;		geNomad v1.1.0 (10.5281/zenodo.7015982)	0.686131	vir375_00035
Methanothrix	IMGVR_UViG_3300029288_001698	3300029288	Ga0265297_10033312	whole	Engineered;Solid waste;Landfill;Unclassified	vOTU_05073310	4921	Linear	0.9792	High-confidence	12.77	0	Genome fragment	12;12;0;5	r__Duplodnaviria;k__Heunggongvirae;p__Uroviricota;c__Caudoviricetes;;;;	geNomad	;;;;;;		geNomad v1.1.0 (10.5281/zenodo.7015982)	0.484848	vir116_00048
Methanothrix	IMGVR_UViG_3300035454_001679	3300035454	Ga0394088_047797	whole	Engineered;Wastewater;Industrial wastewater;Petrochemical	vOTU_06513784	4893	Linear	0.9576	Putative	5.03	0	Genome fragment	13;13;0;1	r__Duplodnaviria;k__Heunggongvirae;p__Uroviricota;c__Caudoviricetes;;;;	geNomad	;;;;;;		geNomad v1.1.0 (10.5281/zenodo.7015982)	0.631356	vir134_00026
Methanothrix	IMGVR_UViG_3300035208_004669	3300035208	Ga0376279_0019647	whole	Engineered;Solid waste;Landfill;Unclassified	vOTU_06489899	4853	Linear	0.9617	High-confidence	6.55	0	Genome fragment	11;11;0;3	r__Duplodnaviria;k__Heunggongvirae;p__Uroviricota;c__Caudoviricetes;;;;	geNomad	;;;;;;		geNomad v1.1.0 (10.5281/zenodo.7015982)	0.891667	vir375_00035
Methanothrix	IMGVR_UViG_3300035208_007469	3300035208	Ga0376279_0020233	whole	Engineered;Solid waste;Landfill;Unclassified	vOTU_06490702	4769	Linear	0.917	Putative	7.52	0	Genome fragment	11;11;0;3	r__Duplodnaviria;k__Heunggongvirae;p__Uroviricota;c__Caudoviricetes;;;;	geNomad	;;;;;;		geNomad v1.1.0 (10.5281/zenodo.7015982)	0.970833	vir375_00035
Methanomicrobiales	IMGVR_UViG_3300014204_008078	3300014204	Ga0172381_10030886	whole	Engineered;Solid waste;Landfill;Unclassified	vOTU_02848388	4752	Linear	0.9527	Putative	4.23	0	Genome fragment	10;10;0;2	r__Duplodnaviria;k__Heunggongvirae;p__Uroviricota;c__Caudoviricetes;;;;	geNomad	;;;;;;		geNomad v1.1.0 (10.5281/zenodo.7015982)	0.746888	vir207_00027
Methanothrix	IMGVR_UViG_3300037067_023036	3300037067	Ga0378408_0068055	whole	Engineered;Solid waste;Landfill;Unclassified	vOTU_06732352	4752	Linear	0.8998	Putative	2.4	0	Genome fragment	8;8;0;1	r__Duplodnaviria;k__Heunggongvirae;p__Uroviricota;c__Caudoviricetes;;;;	geNomad	;;;;;;		geNomad v1.1.0 (10.5281/zenodo.7015982)	0.916667	vir134_00026
Methanomicrobiales	IMGVR_UViG_3300000558_001810	3300000558	Draft_10021923	whole	Engineered;Wastewater;Industrial wastewater;Petrochemical	vOTU_00770906	4718	Linear	0.9709	Putative	9.34	0	Genome fragment	7;7;0;2	;;;;;;;		;;;;;;		geNomad v1.1.0 (10.5281/zenodo.7015982)	0.428571	vir071_00033
Methanothrix	IMGVR_UViG_3300010347_003222	3300010347	Ga0116238_10034474	whole	Engineered;Bioreactor;Anaerobic;Digestate	vOTU_02416408	4653	Linear	0.8696	Putative	NA	0	Unsure	12;12;0;2	r__Duplodnaviria;k__Heunggongvirae;p__Uroviricota;c__Caudoviricetes;;;;	geNomad	;;;;;;		geNomad v1.1.0 (10.5281/zenodo.7015982)	0.807377	vir375_00035
Methanomicrobiales	IMGVR_UViG_3300014204_007962	3300014204	Ga0172381_10032065	whole	Engineered;Solid waste;Landfill;Unclassified	vOTU_02855667	4652	Linear	0.9616	High-confidence	3.2	0	Genome fragment	5;5;0;2	r__Duplodnaviria;k__Heunggongvirae;p__Uroviricota;c__Caudoviricetes;;;;	geNomad	;;;;;;		geNomad v1.1.0 (10.5281/zenodo.7015982)	0.339286	vir207_00027
Methanothrix	IMGVR_UViG_3300027958_000099	3300027958	Ga0209749_1007379	whole	Environmental;Aquatic;Deep subsurface;Groundwater	vOTU_04812455	4615	Linear	0.8801	Putative	8.92	0	Genome fragment	7;7;0;1	r__Duplodnaviria;k__Heunggongvirae;p__Uroviricota;c__Caudoviricetes;;;;	geNomad	;;;;;;		geNomad v1.1.0 (10.5281/zenodo.7015982)	0.622727	vir134_00026
Methanothrix	IMGVR_UViG_3300033176_000128	3300033176	Ga0334886_1014211	whole	Engineered;Bioreactor;Anaerobic;Unclassified	vOTU_06187373	4610	Linear	0.9655	High-confidence	11.97	0	Genome fragment	12;12;0;3	r__Duplodnaviria;k__Heunggongvirae;p__Uroviricota;c__Caudoviricetes;;;;	geNomad	;;;;;;		geNomad v1.1.0 (10.5281/zenodo.7015982)	0.439024	vir116_00048
Methanothrix	IMGVR_UViG_3300037067_018560	3300037067	Ga0378408_0072636	whole	Engineered;Solid waste;Landfill;Unclassified	vOTU_06748749	4557	Linear	0.9213	Putative	11.17	0	Genome fragment	8;8;0;1	r__Duplodnaviria;k__Heunggongvirae;p__Uroviricota;c__Caudoviricetes;;;;	geNomad	;;;;;;		geNomad v1.1.0 (10.5281/zenodo.7015982)	0.986301	vir134_00026
Methanomicrobiales	IMGVR_UViG_3300022305_001704	3300022305	Ga0242476_13454252	whole	Environmental;Aquatic;Freshwater;River	vOTU_04051839	4550	Linear	0.9497	High-confidence	8.48	0	Genome fragment	10;10;0;2	r__Duplodnaviria;k__Heunggongvirae;p__Uroviricota;c__Caudoviricetes;;;;	geNomad	;;;;;;		geNomad v1.1.0 (10.5281/zenodo.7015982)	0.833333	vir207_00027
Methanothrix	IMGVR_UViG_3300025589_000686	3300025589	Ga0209409_1009144	whole	Engineered;Bioreactor;Anaerobic;Digestate	vOTU_04503215	4549	Linear	0.9529	Putative	2.66	0	Genome fragment	12;12;0;2	r__Duplodnaviria;k__Heunggongvirae;p__Uroviricota;c__Caudoviricetes;;;;	geNomad	;;;;;;		geNomad v1.1.0 (10.5281/zenodo.7015982)	0.457143	vir134_00026
Methanomicrobiales	IMGVR_UViG_3300021603_000645	3300021603	Ga0226659_10023280	whole	Engineered;Bioreactor;Anaerobic;Unclassified	vOTU_03960891	4438	Linear	0.9478	High-confidence	9.65	0	Genome fragment	9;9;0;3	r__Duplodnaviria;k__Heunggongvirae;p__Uroviricota;c__Caudoviricetes;;;;	geNomad	;;;;;;		geNomad v1.1.0 (10.5281/zenodo.7015982)	0.767635	vir207_00027
Methanomicrobiales	IMGVR_UViG_3300001605_004399	3300001605	Draft_10034935	whole	Engineered;Wastewater;Industrial wastewater;Petrochemical	vOTU_00880173	4423	Linear	0.9228	Putative	8.99	0	Genome fragment	6;6;0;1	;;;;;;;		;;;;;;		geNomad v1.1.0 (10.5281/zenodo.7015982)	0.414729	vir071_00033
Methanomicrobiales	IMGVR_UViG_3300025737_000817	3300025737	Ga0208694_1017209	whole	Engineered;Bioreactor;Anaerobic;Digestate	vOTU_04559728	4419	Linear	0.8925	Putative	4.93	38.13	Genome fragment	11;11;0;1	r__Duplodnaviria;k__Heunggongvirae;p__Uroviricota;c__Caudoviricetes;;;;	geNomad	;;;;;;		geNomad v1.1.0 (10.5281/zenodo.7015982)	0.77551	vir207_00027
Methanomicrobiales	IMGVR_UViG_3300025691_000404	3300025691	Ga0208826_1011300	whole	Engineered;Bioreactor;Anaerobic;Digestate	vOTU_04546183	4404	Linear	0.9165	Putative	7.94	0	Genome fragment	13;13;0;1	r__Duplodnaviria;k__Heunggongvirae;p__Uroviricota;c__Caudoviricetes;;;;	geNomad	;;;;;;		geNomad v1.1.0 (10.5281/zenodo.7015982)	0.833333	vir207_00027
Methanothrix	IMGVR_UViG_3300010352_002753	3300010352	Ga0116247_10042721	whole	Engineered;Bioreactor;Anaerobic;Digestate	vOTU_02421286	4397	Linear	0.81	Putative	6.26	0	Genome fragment	9;9;0;1	r__Duplodnaviria;k__Heunggongvirae;p__Uroviricota;c__Caudoviricetes;;;;	geNomad	;;;;;;		geNomad v1.1.0 (10.5281/zenodo.7015982)	0.536145	vir116_00048
Methanothrix	IMGVR_UViG_3300000032_000546	3300000032	Draft_c0039952	whole	Engineered;Lab enrichment;Defined media;Anaerobic media	vOTU_00696373	4379	Linear	0.8616	Putative	7.49	0	Genome fragment	7;7;0;2	r__Duplodnaviria;k__Heunggongvirae;p__Uroviricota;c__Caudoviricetes;;;;	geNomad	;;;;;;		geNomad v1.1.0 (10.5281/zenodo.7015982)	0.825688	vir375_00035
Methanomicrobiales	IMGVR_UViG_3300025589_000643	3300025589	Ga0209409_1009668	whole	Engineered;Bioreactor;Anaerobic;Digestate	vOTU_04503177	4357	Linear	0.893	Putative	10.07	0	Genome fragment	8;8;0;3	r__Duplodnaviria;k__Heunggongvirae;p__Uroviricota;c__Caudoviricetes;;;;	geNomad	;;;;;;		geNomad v1.1.0 (10.5281/zenodo.7015982)	0.849057	vir207_00027
Methanomicrobiales	IMGVR_UViG_3300027715_000096	3300027715	Ga0208665_10001961	whole	Environmental;Terrestrial;Soil;Wetlands	vOTU_04702711	4308	Linear	0.9607	Putative	2.34	0	Genome fragment	12;12;0;2	r__Duplodnaviria;k__Heunggongvirae;p__Uroviricota;c__Caudoviricetes;;;;	geNomad	;;;;;;		geNomad v1.1.0 (10.5281/zenodo.7015982)	0.532189	vir387_00042
Methanomicrobiales	IMGVR_UViG_3300009667_000859	3300009667	Ga0116147_1018101	whole	Engineered;Bioreactor;Anaerobic;Digestate	vOTU_02263358	4288	Linear	0.9287	High-confidence	5.74	32.3	Genome fragment	10;10;0;2	r__Duplodnaviria;k__Heunggongvirae;p__Uroviricota;c__Caudoviricetes;;;;	geNomad	;;;;;;		geNomad v1.1.0 (10.5281/zenodo.7015982)	0.482759	vir207_00027
Methanothrix	IMGVR_UViG_3300037067_027215	3300037067	Ga0378408_0079909	whole	Engineered;Solid waste;Landfill;Unclassified	vOTU_06734195	4281	Linear	0.7269	Putative	6.47	0	Genome fragment	8;8;0;	;;;;;;;		;;;;;;		geNomad v1.1.0 (10.5281/zenodo.7015982)	0.726908	vir134_00026
ANME-1	IMGVR_UViG_3300021491_000028	3300021491	Ga0190332_1002235	whole	Environmental;Aquatic;Marine;Hydrothermal vents	vOTU_03951294	4257	Linear	0.9679	Putative	5.28	0	Genome fragment	6;6;0;2	r__Duplodnaviria;k__Heunggongvirae;p__Uroviricota;c__Caudoviricetes;;;;	geNomad	;;;;;;		geNomad v1.1.0 (10.5281/zenodo.7015982)	0.811927	GBV192_18
Methanothrix	IMGVR_UViG_3300001580_000714	3300001580	Draft_10026174	whole	Engineered;Wastewater;Industrial wastewater;Petrochemical	vOTU_00866418	4250	Linear	0.9768	High-confidence	11.03	0	Genome fragment	11;11;0;3	r__Duplodnaviria;k__Heunggongvirae;p__Uroviricota;c__Caudoviricetes;;;;	geNomad	;;;;;;		geNomad v1.1.0 (10.5281/zenodo.7015982)	0.436364	vir116_00048
Methanomicrobiales	IMGVR_UViG_3300009768_000428	3300009768	Ga0116193_1016270	whole	Engineered;Bioreactor;Anaerobic;Digestate	vOTU_02299548	4237	Linear	0.8904	High-confidence	8.5	0	Genome fragment	7;7;0;2	r__Duplodnaviria;k__Heunggongvirae;p__Uroviricota;c__Caudoviricetes;;;;	geNomad	;;;;;;		geNomad v1.1.0 (10.5281/zenodo.7015982)	0.751295	vir207_00027
ANME-1	IMGVR_UViG_3300021592_000004	3300021592	Ga0190362_1000737	whole	Environmental;Aquatic;Marine;Hydrothermal vents	vOTU_03958009	4156	Linear	0.9582	Putative	NA	0	Unsure	7;7;0;2	r__Duplodnaviria;k__Heunggongvirae;p__Uroviricota;c__Caudoviricetes;;;;	geNomad	;;;;;;		geNomad v1.1.0 (10.5281/zenodo.7015982)	0.747967	GBV192_18
Methanothrix	IMGVR_UViG_3300026181_000503	3300026181	Ga0265449_1013396	whole	Engineered;Bioreactor;Anaerobic;Unclassified	vOTU_04636007	4148	Linear	0.8638	Putative	5.88	0	Genome fragment	9;9;0;2	r__Duplodnaviria;k__Heunggongvirae;p__Uroviricota;c__Caudoviricetes;;;;	geNomad	;;;;;;		geNomad v1.1.0 (10.5281/zenodo.7015982)	0.793814	vir375_00035
Methanomicrobiales	IMGVR_UViG_3300036947_000324	3300036947	Ga0377204_017113	whole	Engineered;WWTP;Wastewater;Unclassified	vOTU_06692605	4143	Linear	0.9431	High-confidence	7.6	0	Genome fragment	10;10;0;3	r__Duplodnaviria;k__Heunggongvirae;p__Uroviricota;c__Caudoviricetes;;;;	geNomad	;;;;;;		geNomad v1.1.0 (10.5281/zenodo.7015982)	0.873832	vir207_00027
Methanothrix	IMGVR_UViG_3300035448_000009	3300035448	Ga0394086_05607	whole	Engineered;Wastewater;Industrial wastewater;Petrochemical	vOTU_06512311	4125	Linear	0.9746	High-confidence	7.87	0	Genome fragment	8;8;0;5	r__Duplodnaviria;k__Heunggongvirae;p__Uroviricota;c__Caudoviricetes;;;;	geNomad	;;;;;;		geNomad v1.1.0 (10.5281/zenodo.7015982)	0.920833	vir375_00035
Methanothrix	IMGVR_UViG_3300002219_000679	3300002219	SCADCLC_10043846	whole	Engineered;Built environment;Tailings pond;Petrochemical	vOTU_00928696	4089	Linear	0.9134	Putative	6.48	0	Genome fragment	6;6;0;1	r__Duplodnaviria;k__Heunggongvirae;p__Uroviricota;c__Caudoviricetes;;;;	geNomad	;;;;;;		geNomad v1.1.0 (10.5281/zenodo.7015982)	0.849673	vir134_00026
Methanomicrobiales	IMGVR_UViG_3300025737_000963	3300025737	Ga0208694_1019110	whole	Engineered;Bioreactor;Anaerobic;Digestate	vOTU_04559887	4074	Linear	0.9119	Putative	3.72	0	Genome fragment	5;5;0;1	r__Duplodnaviria;k__Heunggongvirae;p__Uroviricota;c__Caudoviricetes;;;;	geNomad	;;;;;;		geNomad v1.1.0 (10.5281/zenodo.7015982)	0.337931	vir207_00027
Methanomicrobiales	IMGVR_UViG_3300028630_000326	3300028630	Ga0302247_1010161	whole	Engineered;Bioreactor;Anaerobic;Digestate	vOTU_04947611	4025	Linear	0.9428	Putative	NA	0	Unsure	8;8;0;1	r__Duplodnaviria;k__Heunggongvirae;p__Uroviricota;c__Caudoviricetes;;;;	geNomad	;;;;;;		geNomad v1.1.0 (10.5281/zenodo.7015982)	0.779661	vir207_00027
Methanothrix	IMGVR_UViG_3300009674_000579	3300009674	Ga0116173_1021137	whole	Engineered;Bioreactor;Anaerobic;Digestate	vOTU_02267335	4001	Linear	0.8312	Putative	NA	0	Unsure	9;9;0;	;;;;;;;		;;;;;;		geNomad v1.1.0 (10.5281/zenodo.7015982)	0.545082	vir134_00026
Methanothrix	IMGVR_UViG_3300009669_001008	3300009669	Ga0116148_1023238	whole	Engineered;Bioreactor;Anaerobic;Digestate	vOTU_02264274	4000	Linear	0.7985	Putative	5.78	0	Genome fragment	9;9;0;1	r__Duplodnaviria;k__Heunggongvirae;p__Uroviricota;c__Caudoviricetes;;;;	NR (doi:10.5281/zenodo.6574914)	;;;;;;		geNomad v1.1.0 (10.5281/zenodo.7015982)	0.718861	vir375_00035
Methanothrix	IMGVR_UViG_3300009588_000253	3300009588	Ga0116232_1203939	whole	Engineered;Bioreactor;Anaerobic;Unclassified	vOTU_00353485	3968	Linear	0.9294	Putative	5.71	0	Genome fragment	8;8;0;1	r__Duplodnaviria;k__Heunggongvirae;p__Uroviricota;c__Caudoviricetes;;;;	geNomad	;;;;;;		geNomad v1.1.0 (10.5281/zenodo.7015982)	0.454918	vir134_00026
Methanothrix	IMGVR_UViG_3300028753_000143	3300028753	Ga0307336_100599	whole	Engineered;Bioreactor;Anaerobic;Digestate	vOTU_00546847	3577	Linear	0.8879	Putative	NA	0	Unsure	9;9;0;1	r__Duplodnaviria;k__Heunggongvirae;p__Uroviricota;c__Caudoviricetes;;;;	geNomad	;;;;;;		geNomad v1.1.0 (10.5281/zenodo.7015982)	0.458678	vir134_00026
Methanothrix	IMGVR_UViG_3300006596_000507	3300006596	Ga0079074_1041896	whole	Engineered;Bioreactor;Anaerobic;Digestate	vOTU_00312709	3120	Linear	0.8138	Putative	NA	0	Unsure	6;6;0;	;;;;;;;		;;;;;;		geNomad v1.1.0 (10.5281/zenodo.7015982)	0.486726	vir134_00026
Methanothrix	IMGVR_UViG_3300019235_000520	3300019235	Ga0179952_1207925	whole	Engineered;Bioreactor;Anaerobic;Digestate	vOTU_00458765	2714	Linear	0.8143	Putative	2.17	0	Genome fragment	6;6;0;1	r__Duplodnaviria;k__Heunggongvirae;p__Uroviricota;c__Caudoviricetes;;;;	NR (doi:10.5281/zenodo.6574914)	;;;;;;		geNomad v1.1.0 (10.5281/zenodo.7015982)	0.540909	vir134_00026
Methanothrix	IMGVR_UViG_3300019243_000482	3300019243	Ga0179953_1059404	whole	Engineered;Bioreactor;Anaerobic;Digestate	vOTU_00458350	2139	Linear	0.8378	Putative	1.71	0	Genome fragment	5;5;0;1	;;;;;;;		;;;;;;		geNomad v1.1.0 (10.5281/zenodo.7015982)	0.540909	vir134_00026
Methanomicrobiales	IMGVR_UViG_3300019226_000454	3300019226	Ga0179934_1143111	whole	Engineered;Bioreactor;Anaerobic;Digestate	vOTU_00457460	2087	Linear	0.8897	High-confidence	5.02	0	Genome fragment	3;3;0;3	r__Duplodnaviria;k__Heunggongvirae;p__Uroviricota;c__Caudoviricetes;;;;	geNomad	;;;;;;		geNomad v1.1.0 (10.5281/zenodo.7015982)	0.691964	vir387_00084
Blast result with major capsid proteins
Methanomicrobiales	IMGVR_UViG_3300002171_000031	3300002171	JGI24732J26686_1000406	whole	Environmental;Aquatic;Deep subsurface;Groundwater	vOTU_00925034	24315	Linear	0.9724	High-confidence	55.9	0	Genome fragment	40;40;0;10	r__Duplodnaviria;k__Heunggongvirae;p__Uroviricota;c__Caudoviricetes;;;;	geNomad	;;;;;;		geNomad v1.1.0 (10.5281/zenodo.7015982)	1	vir295
Methanothrix	IMGVR_UViG_3300002220_000467	3300002220	MLSBCLC_10024217	whole	Engineered;Wastewater;Industrial wastewater;Petrochemical	vOTU_00933681	31768	Linear	0.9493	High-confidence	41.45	0	Genome fragment	39;39;0;10	r__Duplodnaviria;k__Heunggongvirae;p__Uroviricota;c__Caudoviricetes;;;;	geNomad	d__Archaea;p__Halobacteriota;;;;;	k-mer match	geNomad v1.1.0 (10.5281/zenodo.7015982)	0.99359	vir315
ANME-1	IMGVR_UViG_3300003332_000097	3300003332	GBSed_10005780	whole	Environmental;Aquatic;Marine;Hydrothermal vents	vOTU_01030461	10071	Linear	0.8666	Putative	NA	0	Unsure	17;17;0;3	;;;;;;;		;;;;;;		geNomad v1.1.0 (10.5281/zenodo.7015982)	0.913907	PBV305
ANME-1	IMGVR_UViG_3300003332_000087	3300003332	GBSed_10004808	whole	Environmental;Aquatic;Marine;Hydrothermal vents	vOTU_01030500	8185	Linear	0.839	Putative	13.17	0	Genome fragment	17;17;0;2	;;;;;;;		;;;;;;		geNomad v1.1.0 (10.5281/zenodo.7015982)	0.722741	PBV274
ANME-1	IMGVR_UViG_3300003332_000084	3300003332	GBSed_10007485	whole	Environmental;Aquatic;Marine;Hydrothermal vents	vOTU_01030504	6017	Linear	0.8779	Putative	NA	0	Unsure	11;11;0;1	;;;;;;;		d__Bacteria;p__Desulfobacterota;c__BSN033;o__B13-G15;f__B13-G15;;	CRISPR spacer match	geNomad v1.1.0 (10.5281/zenodo.7015982)	0.89404	PBV305
ANME-1	IMGVR_UViG_3300003332_000074	3300003332	GBSed_10003479	whole	Environmental;Aquatic;Marine;Hydrothermal vents	vOTU_01030529	10246	Linear	0.8625	Putative	NA	0	Unsure	18;18;0;2	;;;;;;;		;;;;;;		geNomad v1.1.0 (10.5281/zenodo.7015982)	0.738411	PBV305
ANME-1	IMGVR_UViG_3300003332_000063	3300003332	GBSed_10003427	whole	Environmental;Aquatic;Marine;Hydrothermal vents	vOTU_01030553	10355	Linear	0.9413	Putative	NA	0	Unsure	19;19;0;4	r__Duplodnaviria;k__Heunggongvirae;p__Uroviricota;c__Caudoviricetes;;;;	geNomad	;;;;;;		geNomad v1.1.0 (10.5281/zenodo.7015982)	0.884106	PBV305
ANME-1	IMGVR_UViG_3300005098_000297	3300005098	Ga0072683_104781	whole	Environmental;Aquatic;Marine;Unclassified	vOTU_01134231	11436	Linear	0.9161	Putative	21.45	0	Genome fragment	19;19;0;5	r__Duplodnaviria;k__Heunggongvirae;p__Uroviricota;c__Caudoviricetes;;;;	geNomad	;;;;;;		geNomad v1.1.0 (10.5281/zenodo.7015982)	0.71987	PBV236
ANME-1	IMGVR_UViG_3300005099_000295	3300005099	Ga0072682_112738	whole	Environmental;Aquatic;Marine;Unclassified	vOTU_01134407	6407	Linear	0.8664	Putative	15.24	0	Genome fragment	13;13;0;3	;;;;;;;		;;;;;;		geNomad v1.1.0 (10.5281/zenodo.7015982)	0.76873	PBV236
ANME-1	IMGVR_UViG_3300005099_000267	3300005099	Ga0072682_107486	whole	Environmental;Aquatic;Marine;Unclassified	vOTU_01134518	7094	Linear	0.798	Putative	11.82	0	Genome fragment	10;10;0;3	r__Duplodnaviria;k__Heunggongvirae;p__Uroviricota;c__Caudoviricetes;;;;	geNomad	;;;;;;		geNomad v1.1.0 (10.5281/zenodo.7015982)	0.71987	PBV236
ANME-1	IMGVR_UViG_3300005099_000461	3300005099	Ga0072682_112730	whole	Environmental;Aquatic;Marine;Unclassified	vOTU_01134554	5476	Linear	0.7324	Putative	8.81	0	Genome fragment	11;11;0;1	;;;;;;;		;;;;;;		geNomad v1.1.0 (10.5281/zenodo.7015982)	0.7375	PBV274
Methanothrix	IMGVR_UViG_3300005259_000021	3300005259	Ga0071344_1008563	whole	Environmental;Aquatic;Freshwater;Sediment	vOTU_01146502	30482	Linear	0.9387	High-confidence	44.56	0	Genome fragment	48;48;0;9	r__Duplodnaviria;k__Heunggongvirae;p__Uroviricota;c__Caudoviricetes;;;;	geNomad	;;;;;;		geNomad v1.1.0 (10.5281/zenodo.7015982)	0.927586	vir303
ANME-1	IMGVR_UViG_3300005265_000721	3300005265	Ga0073580_108619	whole	Environmental;Aquatic;Marine;Oceanic	vOTU_01148566	24746	Direct terminal repeat	0.9104	Putative	27.39	0	Genome fragment	47;47;0;3	r__Duplodnaviria;k__Heunggongvirae;p__Uroviricota;c__Caudoviricetes;;;;	geNomad	;;;;;;		geNomad v1.1.0 (10.5281/zenodo.7015982)	1	GBV170
ANME-1	IMGVR_UViG_3300005265_000032	3300005265	Ga0073580_100311	whole	Environmental;Aquatic;Marine;Oceanic	vOTU_01148686	46279	Linear	0.9222	High-confidence	100	0	High-quality	69;69;0;15	r__Duplodnaviria;k__Heunggongvirae;p__Uroviricota;c__Caudoviricetes;;;;	geNomad	;;;;;;		geNomad v1.1.0 (10.5281/zenodo.7015982)	1	IMGVR0423980
ANME-1	IMGVR_UViG_3300005265_000513	3300005265	Ga0073580_126887	whole	Environmental;Aquatic;Marine;Oceanic	vOTU_01148854	8473	Linear	0.8979	Putative	NA	0	Unsure	17;17;0;3	r__Duplodnaviria;k__Heunggongvirae;p__Uroviricota;c__Caudoviricetes;;;;	geNomad	;;;;;;		geNomad v1.1.0 (10.5281/zenodo.7015982)	0.732087	PBV274
ANME-1	IMGVR_UViG_3300005265_000612	3300005265	Ga0073580_103890	whole	Environmental;Aquatic;Marine;Oceanic	vOTU_01148921	10716	Inverted terminal repeat	0.8952	Putative	NA	0	Unsure	21;21;0;3	r__Duplodnaviria;k__Heunggongvirae;p__Uroviricota;c__Caudoviricetes;;;;	geNomad	;;;;;;		geNomad v1.1.0 (10.5281/zenodo.7015982)	0.740864	PBV305
ANME-1	IMGVR_UViG_3300006077_000015	3300006077	Ga0081594_1000344	whole	Environmental;Aquatic;Marine;Hydrothermal vents	vOTU_01358597	35354	Linear	0.9435	High-confidence	48.86	0	Genome fragment	49;49;0;19	r__Duplodnaviria;k__Heunggongvirae;p__Uroviricota;c__Caudoviricetes;;;;	geNomad	;;;;;;		geNomad v1.1.0 (10.5281/zenodo.7015982)	0.77551	IMGVR1009668
Methanothrix	IMGVR_UViG_3300009502_000203	3300009502	Ga0114951_10002009	whole	Environmental;Aquatic;Freshwater;Lake	vOTU_02203818	23913	Linear	0.9135	High-confidence	34.96	0	Genome fragment	39;39;0;9	r__Duplodnaviria;k__Heunggongvirae;p__Uroviricota;c__Caudoviricetes;;;;	geNomad	d__Archaea;p__Halobacteriota;c__Methanosarcinia;o__Methanotrichales;f__Methanotrichaceae;g__Methanothrix;	k-mer match	geNomad v1.1.0 (10.5281/zenodo.7015982)	0.996552	vir303
Methanothrix	IMGVR_UViG_3300010236_000015	3300010236	Ga0136246_10000332	whole	Environmental;Terrestrial;Oil reservoir;Unclassified	vOTU_02380116	23936	Linear	0.9622	High-confidence	53.78	0	Genome fragment	43;43;0;7	r__Duplodnaviria;k__Heunggongvirae;p__Uroviricota;c__Caudoviricetes;;;;	geNomad	d__Archaea;p__Halobacteriota;c__Methanosarcinia;o__Methanotrichales;f__Methanotrichaceae;;	CRISPR spacer match	geNomad v1.1.0 (10.5281/zenodo.7015982)	0.996732	vir154
ANME-1	IMGVR_UViG_3300010330_000550	3300010330	Ga0136651_10001459	whole	Environmental;Aquatic;Marine;Hydrothermal vents	vOTU_02399945	13018	Linear	0.902	Putative	17.71	0	Genome fragment	19;19;0;1	;;;;;;;		;;;;;;		geNomad v1.1.0 (10.5281/zenodo.7015982)	0.736264	GBV170
ANME-1	IMGVR_UViG_3300010332_000141	3300010332	Ga0116200_10000014	whole	Environmental;Aquatic;Marine;Hydrothermal vents	vOTU_02400845	36764	Linear	0.9459	Putative	50.02	0	Genome fragment	48;48;0;5	r__Duplodnaviria;k__Heunggongvirae;p__Uroviricota;c__Caudoviricetes;;;;	NR (doi:10.5281/zenodo.6574914)	;;;;;;		geNomad v1.1.0 (10.5281/zenodo.7015982)	0.736264	GBV170
ANME-1	IMGVR_UViG_3300013103_000915	3300013103	Ga0164318_10001388	whole	Environmental;Aquatic;Marine;Hydrothermal vents	vOTU_02400884	21447	Linear	0.9493	Putative	20.28	0	Genome fragment	30;29;1;5	r__Duplodnaviria;k__Heunggongvirae;p__Uroviricota;c__Caudoviricetes;;;;	geNomad	;;;;;;		geNomad v1.1.0 (10.5281/zenodo.7015982)	0.839506	IMGVR0541630
ANME-1	IMGVR_UViG_3300014886_000114	3300014886	Ga0180300_10001669	whole	Environmental;Aquatic;Marine;Hydrothermal vents	vOTU_02917810	10338	Linear	0.8908	Putative	NA	0	Unsure	18;18;0;3	r__Duplodnaviria;k__Heunggongvirae;p__Uroviricota;c__Caudoviricetes;;;;	geNomad	d__Bacteria;p__Desulfobacterota;c__BSN033;o__B13-G15;f__B13-G15;g__B13-G15;	CRISPR spacer match	geNomad v1.1.0 (10.5281/zenodo.7015982)	0.880795	PBV305
ANME-1	IMGVR_UViG_3300014887_000013	3300014887	Ga0180302_10000439	whole	Environmental;Aquatic;Marine;Hydrothermal vents	vOTU_02917989	18065	Linear	0.9208	High-confidence	20.01	28.96	Genome fragment	20;20;0;7	r__Duplodnaviria;k__Heunggongvirae;p__Uroviricota;c__Caudoviricetes;;;;	geNomad	;;;;;;		geNomad v1.1.0 (10.5281/zenodo.7015982)	0.870307	IMGVR0402071
ANME-1	IMGVR_UViG_3300014887_000176	3300014887	Ga0180302_10002356	whole	Environmental;Aquatic;Marine;Hydrothermal vents	vOTU_01030492	9120	Linear	0.7352	Putative	NA	0	Unsure	19;19;0;2	;;;;;;;		;;;;;;		geNomad v1.1.0 (10.5281/zenodo.7015982)	0.625683	PBV274
ANME-1	IMGVR_UViG_3300014887_000122	3300014887	Ga0180302_10006992	whole	Environmental;Aquatic;Marine;Hydrothermal vents	vOTU_02918057	5516	Linear	0.8986	Putative	NA	0	Unsure	9;9;0;2	r__Duplodnaviria;k__Heunggongvirae;p__Uroviricota;c__Caudoviricetes;;;;	geNomad	;;;;;;		geNomad v1.1.0 (10.5281/zenodo.7015982)	0.75076	PBV274
ANME-1	IMGVR_UViG_3300014913_000844	3300014913	Ga0164310_10002680	whole	Environmental;Aquatic;Marine;Hydrothermal vents	vOTU_02919441	10276	Linear	0.9294	Putative	17.17	0	Genome fragment	19;19;0;4	r__Duplodnaviria;k__Heunggongvirae;p__Uroviricota;c__Caudoviricetes;;;;	geNomad	;;;;;;		geNomad v1.1.0 (10.5281/zenodo.7015982)	0.740625	PBV274
ANME-1	IMGVR_UViG_3300014913_001300	3300014913	Ga0164310_10003914	whole	Environmental;Aquatic;Marine;Hydrothermal vents	vOTU_02919524	8641	Linear	0.8119	Putative	11.4	0	Genome fragment	18;18;0;1	;;;;;;;		;;;;;;		geNomad v1.1.0 (10.5281/zenodo.7015982)	0.775	PBV274
ANME-1	IMGVR_UViG_3300014913_001374	3300014913	Ga0164310_10002284	whole	Environmental;Aquatic;Marine;Hydrothermal vents	vOTU_02919552	10990	Linear	0.826	Putative	20.62	0	Genome fragment	18;18;0;4	r__Duplodnaviria;k__Heunggongvirae;p__Uroviricota;c__Caudoviricetes;;;;	geNomad	;;;;;;		geNomad v1.1.0 (10.5281/zenodo.7015982)	0.856678	PBV236
ANME-1	IMGVR_UViG_3300016457_001468	3300016457	Ga0186713_154393	whole	Environmental;Aquatic;Marine;Hydrothermal vents	vOTU_02978473	22329	Linear	0.8042	High-confidence	16.81	0	Genome fragment	39;39;0;3	r__Duplodnaviria;k__Heunggongvirae;p__Uroviricota;c__Caudoviricetes;;;;	geNomad	;;;;;;		geNomad v1.1.0 (10.5281/zenodo.7015982)	0.969605	IMGVR0541630
ANME-1	IMGVR_UViG_3300017593_000761	3300017593	Ga0187538_147723	whole	Environmental;Aquatic;Marine;Hydrothermal vents	vOTU_02978589	72926	Direct terminal repeat	0.9556	High-confidence	100	0	High-quality	110;110;0;19	r__Duplodnaviria;k__Heunggongvirae;p__Uroviricota;c__Caudoviricetes;;;;	geNomad	;;;;;;		geNomad v1.1.0 (10.5281/zenodo.7015982)	0.88172	GBV301
ANME-1	IMGVR_UViG_3300017593_001843	3300017593	Ga0187538_156787	whole	Environmental;Aquatic;Marine;Hydrothermal vents	vOTU_03009395	17302	Linear	0.8865	High-confidence	26.97	0	Genome fragment	22;21;1;7	r__Duplodnaviria;k__Heunggongvirae;p__Uroviricota;c__Caudoviricetes;;;;	geNomad	;;;;;;		geNomad v1.1.0 (10.5281/zenodo.7015982)	0.886986	IMGVR0402071
ANME-1	IMGVR_UViG_3300021467_000019	3300021467	Ga0190334_1000170	whole	Environmental;Aquatic;Marine;Hydrothermal vents	vOTU_03947528	33645	Linear	0.9783	High-confidence	59.75	0	Genome fragment	36;36;0;12	r__Duplodnaviria;k__Heunggongvirae;p__Uroviricota;c__Caudoviricetes;;;;	geNomad	;;;;;;		geNomad v1.1.0 (10.5281/zenodo.7015982)	1	IMGVR0540423
ANME-1	IMGVR_UViG_3300021469_000103	3300021469	Ga0190361_1003417	whole	Environmental;Aquatic;Marine;Hydrothermal vents	vOTU_03947839	5800	Linear	0.828	Putative	9.33	0	Genome fragment	13;13;0;3	;;;;;;;		;;;;;;		geNomad v1.1.0 (10.5281/zenodo.7015982)	0.973262	PBV238
ANME-1	IMGVR_UViG_3300021469_000113	3300021469	Ga0190361_1001051	whole	Environmental;Aquatic;Marine;Hydrothermal vents	vOTU_03947931	10634	Linear	0.8982	Putative	25.3	0	Genome fragment	19;19;0;3	r__Duplodnaviria;k__Heunggongvirae;p__Uroviricota;c__Caudoviricetes;;;;	geNomad	;;;;;;		geNomad v1.1.0 (10.5281/zenodo.7015982)	0.740864	PBV305
ANME-1	IMGVR_UViG_3300021472_000001	3300021472	Ga0190363_1000037	whole	Environmental;Aquatic;Marine;Hydrothermal vents	vOTU_03948331	71922	Direct terminal repeat	0.9465	High-confidence	89.29	0	Genome fragment	110;110;0;15	r__Duplodnaviria;k__Heunggongvirae;p__Uroviricota;c__Caudoviricetes;;;;	geNomad	;;;;;;		geNomad v1.1.0 (10.5281/zenodo.7015982)	1	GBV301
ANME-1	IMGVR_UViG_3300021472_000011	3300021472	Ga0190363_1000328	whole	Environmental;Aquatic;Marine;Hydrothermal vents	vOTU_03948382	27673	Linear	0.9062	High-confidence	43.21	0	Genome fragment	41;41;0;13	r__Duplodnaviria;k__Heunggongvirae;p__Uroviricota;c__Caudoviricetes;;;;	geNomad	;;;;;;		geNomad v1.1.0 (10.5281/zenodo.7015982)	0.896907	IMGVR0402071
ANME-1	IMGVR_UViG_3300021489_000002	3300021489	Ga0190335_1000028	whole	Environmental;Aquatic;Marine;Hydrothermal vents	vOTU_03951236	22916	Linear	0.9779	High-confidence	40.55	0	Genome fragment	22;22;0;10	r__Duplodnaviria;k__Heunggongvirae;p__Uroviricota;c__Caudoviricetes;;;;	geNomad	;;;;;;		geNomad v1.1.0 (10.5281/zenodo.7015982)	1	IMGVR0540423
ANME-1	IMGVR_UViG_3300021492_000027	3300021492	Ga0190336_1000002	whole	Environmental;Aquatic;Marine;Hydrothermal vents	vOTU_03951323	85173	Linear	0.9164	Putative	35.73	0	Genome fragment	152;151;1;7	r__Duplodnaviria;k__Heunggongvirae;p__Uroviricota;c__Caudoviricetes;;;;	geNomad	d__Archaea;p__Halobacteriota;c__Syntropharchaeia;o__ANME-1;f__ANME-1;;	CRISPR spacer match	geNomad v1.1.0 (10.5281/zenodo.7015982)	0.959184	PBV144
ANME-1	IMGVR_UViG_3300021492_000011	3300021492	Ga0190336_1000218	whole	Environmental;Aquatic;Marine;Hydrothermal vents	vOTU_03951365	11238	Linear	0.971	Putative	26.74	0	Genome fragment	21;21;0;4	r__Duplodnaviria;k__Heunggongvirae;p__Uroviricota;c__Caudoviricetes;;;;	geNomad	;;;;;;		geNomad v1.1.0 (10.5281/zenodo.7015982)	0.717608	PBV305
ANME-1	IMGVR_UViG_3300021498_000104	3300021498	Ga0190309_1000048	whole	Environmental;Aquatic;Marine;Hydrothermal vents	vOTU_03951635	41932	Linear	0.8896	Putative	44.3	0	Genome fragment	54;54;0;8	r__Duplodnaviria;k__Heunggongvirae;p__Uroviricota;c__Caudoviricetes;;;;	geNomad	;;;;;;		geNomad v1.1.0 (10.5281/zenodo.7015982)	0.874687	PBV164
ANME-1	IMGVR_UViG_3300021498_000121	3300021498	Ga0190309_1000357	whole	Environmental;Aquatic;Marine;Hydrothermal vents	vOTU_03951669	12901	Linear	0.8655	Putative	NA	0	Unsure	21;21;0;1	r__Duplodnaviria;k__Heunggongvirae;p__Uroviricota;c__Caudoviricetes;;;;	geNomad	;;;;;;		geNomad v1.1.0 (10.5281/zenodo.7015982)	0.934066	GBV170
ANME-1	IMGVR_UViG_3300021498_000083	3300021498	Ga0190309_1000149	whole	Environmental;Aquatic;Marine;Hydrothermal vents	vOTU_03951690	22261	Linear	0.9106	Putative	30.29	0	Genome fragment	39;39;0;1	;;;;;;;		;;;;;;		geNomad v1.1.0 (10.5281/zenodo.7015982)	0.945055	GBV170
ANME-1	IMGVR_UViG_3300021499_000007	3300021499	Ga0190337_1000011	whole	Environmental;Aquatic;Marine;Hydrothermal vents	vOTU_03951771	33277	Linear	0.8609	High-confidence	51.77	0	Genome fragment	58;58;0;13	r__Duplodnaviria;k__Heunggongvirae;p__Uroviricota;c__Caudoviricetes;;;;	geNomad	;;;;;;		geNomad v1.1.0 (10.5281/zenodo.7015982)	1	IMGVR0402071
ANME-1	IMGVR_UViG_3300021499_000046	3300021499	Ga0190337_1000543	whole	Environmental;Aquatic;Marine;Hydrothermal vents	vOTU_03951777	7271	Linear	0.864	Putative	17.3	0	Genome fragment	11;11;0;2	;;;;;f__Ovaliviridae;;	NR (doi:10.5281/zenodo.6574914)	;;;;;;		geNomad v1.1.0 (10.5281/zenodo.7015982)	0.76875	PBV274
ANME-1	IMGVR_UViG_3300021502_000094	3300021502	Ga0190307_1000109	whole	Environmental;Aquatic;Marine;Hydrothermal vents	vOTU_03951719	26383	Linear	0.9046	Putative	35.89	0	Genome fragment	47;47;0;2	;;;;;;;		;;;;;;		geNomad v1.1.0 (10.5281/zenodo.7015982)	0.945055	GBV170
ANME-1	IMGVR_UViG_3300021502_000099	3300021502	Ga0190307_1000705	whole	Environmental;Aquatic;Marine;Hydrothermal vents	vOTU_01134058	9183	Linear	0.8916	Putative	17.23	0	Genome fragment	13;13;0;4	;;;;;f__Ovaliviridae;;	NR (doi:10.5281/zenodo.6574914)	;;;;;;		geNomad v1.1.0 (10.5281/zenodo.7015982)	0.754902	PBV236
ANME-1	IMGVR_UViG_3300021507_000080	3300021507	Ga0190316_1000745	whole	Environmental;Aquatic;Marine;Hydrothermal vents	vOTU_03952242	10110	Linear	0.9338	Putative	NA	0	Unsure	19;19;0;4	r__Duplodnaviria;k__Heunggongvirae;p__Uroviricota;c__Caudoviricetes;;;;	geNomad	;;;;;;		geNomad v1.1.0 (10.5281/zenodo.7015982)	0.704319	PBV305
ANME-1	IMGVR_UViG_3300021507_000053	3300021507	Ga0190316_1000753	whole	Environmental;Aquatic;Marine;Hydrothermal vents	vOTU_03952258	10062	Linear	0.9619	Putative	NA	0	Unsure	17;17;0;4	r__Duplodnaviria;k__Heunggongvirae;p__Uroviricota;c__Caudoviricetes;;;;	geNomad	;;;;;;		geNomad v1.1.0 (10.5281/zenodo.7015982)	0.906977	PBV305
ANME-1	IMGVR_UViG_3300021507_000058	3300021507	Ga0190316_1001197	whole	Environmental;Aquatic;Marine;Hydrothermal vents	vOTU_03952284	8289	Linear	0.9578	Putative	NA	0	Unsure	17;17;0;3	r__Duplodnaviria;k__Heunggongvirae;p__Uroviricota;c__Caudoviricetes;;;;	geNomad	;;;;;;		geNomad v1.1.0 (10.5281/zenodo.7015982)	0.710963	PBV305
ANME-1	IMGVR_UViG_3300021507_000008	3300021507	Ga0190316_1000053	whole	Environmental;Aquatic;Marine;Hydrothermal vents	vOTU_02772309	28469	Linear	0.8949	High-confidence	21.81	0	Genome fragment	50;50;0;5	r__Duplodnaviria;k__Heunggongvirae;p__Uroviricota;c__Caudoviricetes;;;;	geNomad	;;;;;;		geNomad v1.1.0 (10.5281/zenodo.7015982)	0.978723	IMGVR0541630
ANME-1	IMGVR_UViG_3300021507_000071	3300021507	Ga0190316_1000693	whole	Environmental;Aquatic;Marine;Hydrothermal vents	vOTU_01148447	10375	Linear	0.9407	Putative	NA	0	Unsure	21;21;0;3	r__Duplodnaviria;k__Heunggongvirae;p__Uroviricota;c__Caudoviricetes;;;;	geNomad	;;;;;;		geNomad v1.1.0 (10.5281/zenodo.7015982)	0.89701	PBV305
ANME-1	IMGVR_UViG_3300021509_000169	3300021509	Ga0190304_1001361	whole	Environmental;Aquatic;Marine;Hydrothermal vents	vOTU_03952423	10862	Linear	0.9254	Putative	20.38	0	Genome fragment	19;19;0;4	r__Duplodnaviria;k__Heunggongvirae;p__Uroviricota;c__Caudoviricetes;;;;	geNomad	;;;;;;		geNomad v1.1.0 (10.5281/zenodo.7015982)	0.826797	PBV236
ANME-1	IMGVR_UViG_3300021509_000232	3300021509	Ga0190304_1001425	whole	Environmental;Aquatic;Marine;Hydrothermal vents	vOTU_03952456	10612	Linear	0.8257	Putative	25.25	0	Genome fragment	19;19;0;3	;;;;;f__Ovaliviridae;;	vOTU consensus	;;;;;;		geNomad v1.1.0 (10.5281/zenodo.7015982)	0.75	PBV274
ANME-1	IMGVR_UViG_3300021509_000264	3300021509	Ga0190304_1001594	whole	Environmental;Aquatic;Marine;Hydrothermal vents	vOTU_03952483	10066	Linear	0.8326	Putative	NA	0	Unsure	21;21;0;2	;;;;;;;		d__Bacteria;p__Desulfobacterota;c__BSN033;o__B13-G15;f__B13-G15;;	CRISPR spacer match	geNomad v1.1.0 (10.5281/zenodo.7015982)	0.886288	PBV305
ANME-1	IMGVR_UViG_3300021509_000122	3300021509	Ga0190304_1002610	whole	Environmental;Aquatic;Marine;Hydrothermal vents	vOTU_03951169	7668	Linear	0.948	Putative	NA	0	Unsure	13;13;0;3	r__Duplodnaviria;k__Heunggongvirae;p__Uroviricota;c__Caudoviricetes;;;;	geNomad	;;;;;;		geNomad v1.1.0 (10.5281/zenodo.7015982)	0.740864	PBV305
ANME-1	IMGVR_UViG_3300021512_000187	3300021512	Ga0190303_1001059	whole	Environmental;Aquatic;Marine;Hydrothermal vents	vOTU_01134404	11189	Linear	0.9475	Putative	26.62	0	Genome fragment	21;21;0;4	r__Duplodnaviria;k__Heunggongvirae;p__Uroviricota;c__Caudoviricetes;;;;	geNomad	;;;;;;		geNomad v1.1.0 (10.5281/zenodo.7015982)	0.727575	PBV305
ANME-1	IMGVR_UViG_3300021513_000154	3300021513	Ga0190315_1001187	whole	Environmental;Aquatic;Marine;Hydrothermal vents	vOTU_03952298	10937	Linear	0.8484	Putative	NA	0	Unsure	20;20;0;3	r__Duplodnaviria;k__Heunggongvirae;p__Uroviricota;c__Caudoviricetes;;;;	geNomad	;;;;;;		geNomad v1.1.0 (10.5281/zenodo.7015982)	0.717608	PBV305
ANME-1	IMGVR_UViG_3300021513_000137	3300021513	Ga0190315_1000747	whole	Environmental;Aquatic;Marine;Hydrothermal vents	vOTU_03953152	14787	Linear	0.8876	Putative	20.12	0	Genome fragment	17;17;0;2	;;;;;;;		;;;;;;		geNomad v1.1.0 (10.5281/zenodo.7015982)	0.956044	GBV170
ANME-1	IMGVR_UViG_3300021513_000158	3300021513	Ga0190315_1001344	whole	Environmental;Aquatic;Marine;Hydrothermal vents	vOTU_03953183	10132	Linear	0.7845	Putative	24.11	0	Genome fragment	21;21;0;2	;;;;;;;		;;;;;;		geNomad v1.1.0 (10.5281/zenodo.7015982)	0.900332	PBV305
ANME-1	IMGVR_UViG_3300022188_000533	3300022188	Ga0190313_1002466	whole	Environmental;Aquatic;Marine;Hydrothermal vents	vOTU_04036253	9106	Linear	0.8873	Putative	17.08	0	Genome fragment	12;12;0;3	r__Duplodnaviria;k__Heunggongvirae;p__Uroviricota;c__Caudoviricetes;;;;	geNomad	;;;;;;		geNomad v1.1.0 (10.5281/zenodo.7015982)	0.830065	PBV236
ANME-1	IMGVR_UViG_3300022470_000070	3300022470	Ga0190367_1003477	whole	Environmental;Aquatic;Marine;Hydrothermal vents	vOTU_04057939	7303	Linear	0.8728	Putative	17.38	0	Genome fragment	11;11;0;2	;;;;;f__Ovaliviridae;;	NR (doi:10.5281/zenodo.6574914)	;;;;;;		geNomad v1.1.0 (10.5281/zenodo.7015982)	0.7625	PBV274
ANME-1	IMGVR_UViG_3300022470_000042	3300022470	Ga0190367_1001555	whole	Environmental;Aquatic;Marine;Hydrothermal vents	vOTU_04057962	13018	Linear	0.9274	Putative	NA	0	Unsure	21;21;0;1	;;;;;;;		;;;;;;		geNomad v1.1.0 (10.5281/zenodo.7015982)	0.956044	GBV170
ANME-1	IMGVR_UViG_3300022552_000633	3300022552	Ga0212118_10001109	whole	Environmental;Aquatic;Marine;Hydrothermal vents	vOTU_04063728	19215	Linear	0.8573	Putative	26.14	0	Genome fragment	30;30;0;2	;;;;;;;		;;;;;;		geNomad v1.1.0 (10.5281/zenodo.7015982)	0.945055	GBV170
ANME-1	IMGVR_UViG_3300022552_000635	3300022552	Ga0212118_10003676	whole	Environmental;Aquatic;Marine;Hydrothermal vents	vOTU_04063841	10384	Linear	0.8485	Putative	24.71	0	Genome fragment	21;21;0;2	;;;;;;;		;;;;;;		geNomad v1.1.0 (10.5281/zenodo.7015982)	0.956349	PBV236
ANME-1	IMGVR_UViG_3300022552_000606	3300022552	Ga0212118_10000632	whole	Environmental;Aquatic;Marine;Hydrothermal vents	vOTU_02771587	24913	Linear	0.8748	Putative	33.89	0	Genome fragment	45;45;0;3	r__Duplodnaviria;k__Heunggongvirae;p__Uroviricota;c__Caudoviricetes;;;;	geNomad	;;;;;;		geNomad v1.1.0 (10.5281/zenodo.7015982)	0.956044	GBV170
ANME-1	IMGVR_UViG_3300024423_000001	3300024423	Ga0190286_1000049	whole	Environmental;Aquatic;Marine;Hydrothermal vents	vOTU_04300165	63851	Direct terminal repeat	0.9448	High-confidence	100	0	High-quality	94;94;0;13	r__Duplodnaviria;k__Heunggongvirae;p__Uroviricota;c__Caudoviricetes;;;;	geNomad	;;;;;;		geNomad v1.1.0 (10.5281/zenodo.7015982)	1	IMGVR0085501
ANME-1	IMGVR_UViG_3300025156_000428	3300025156	Ga0209834_10000166	whole	Environmental;Aquatic;Marine;Hydrothermal vents	vOTU_02399787	39641	Linear	0.8969	Putative	53.93	0	Genome fragment	58;58;0;5	r__Duplodnaviria;k__Heunggongvirae;p__Uroviricota;c__Caudoviricetes;;;;	NR (doi:10.5281/zenodo.6574914)	d__Archaea;p__Asgardarchaeota;;;;;	CRISPR spacer match	geNomad v1.1.0 (10.5281/zenodo.7015982)	0.733333	GBV170
ANME-1	IMGVR_UViG_3300025156_000009	3300025156	Ga0209834_10000124	whole	Environmental;Aquatic;Marine;Hydrothermal vents	vOTU_02400298	45206	Linear	0.9145	Putative	61.5	0	Genome fragment	73;73;0;4	r__Duplodnaviria;k__Heunggongvirae;p__Uroviricota;c__Caudoviricetes;;;;	geNomad	;;;;;;		geNomad v1.1.0 (10.5281/zenodo.7015982)	0.945055	GBV170
ANME-1	IMGVR_UViG_3300025163_000216	3300025163	Ga0209410_1000325	whole	Environmental;Aquatic;Marine;Hydrothermal vents	vOTU_02400789	21698	Linear	0.8736	Putative	29.52	0	Genome fragment	37;37;0;2	;;;;;;;		;;;;;;		geNomad v1.1.0 (10.5281/zenodo.7015982)	0.967033	GBV170
ANME-1	IMGVR_UViG_3300025163_000010	3300025163	Ga0209410_1000138	whole	Environmental;Aquatic;Marine;Hydrothermal vents	vOTU_04440974	30241	Linear	0.9287	Putative	41.14	0	Genome fragment	49;49;0;6	r__Duplodnaviria;k__Heunggongvirae;p__Uroviricota;c__Caudoviricetes;;;;	NR (doi:10.5281/zenodo.6574914)	;;;;;;		geNomad v1.1.0 (10.5281/zenodo.7015982)	0.945055	GBV170
Methanothrix	IMGVR_UViG_3300026311_000044	3300026311	Ga0209723_1001287	whole	Engineered;Bioreactor;Anaerobic;Unclassified	vOTU_00774802	39816	Linear	0.9405	High-confidence	74.43	0	Genome fragment	54;54;0;11	r__Duplodnaviria;k__Heunggongvirae;p__Uroviricota;c__Caudoviricetes;;;;	geNomad	d__Archaea;p__Halobacteriota;;;;;	k-mer match	geNomad v1.1.0 (10.5281/zenodo.7015982)	0.993569	vir315
ANME-1	IMGVR_UViG_3300026512_000037	3300026512	Ga0256842_1000438	whole	Environmental;Aquatic;Marine;Hydrothermal vents	vOTU_04648864	36696	Linear	0.8972	High-confidence	57.63	0	Genome fragment	46;46;0;19	r__Duplodnaviria;k__Heunggongvirae;p__Uroviricota;c__Caudoviricetes;;;;	geNomad	;;;;;;		geNomad v1.1.0 (10.5281/zenodo.7015982)	0.836177	IMGVR1009668
ANME-1	IMGVR_UViG_3300026512_000041	3300026512	Ga0256842_1000473	whole	Environmental;Aquatic;Marine;Hydrothermal vents	vOTU_04649425	35653	Direct terminal repeat	0.8804	High-confidence	55.6	0	Genome fragment	44;44;0;16	r__Duplodnaviria;k__Heunggongvirae;p__Uroviricota;c__Caudoviricetes;;;;	geNomad	;;;;;;		geNomad v1.1.0 (10.5281/zenodo.7015982)	0.699659	IMGVR0402071
ANME-1	IMGVR_UViG_3300028030_000292	3300028030	Ga0256831_1000175	whole	Environmental;Aquatic;Marine;Hydrothermal vents	vOTU_04842459	33754	Linear	0.9493	High-confidence	46.74	0	Genome fragment	49;49;0;17	r__Duplodnaviria;k__Heunggongvirae;p__Uroviricota;c__Caudoviricetes;;;;	geNomad	;;;;;;		geNomad v1.1.0 (10.5281/zenodo.7015982)	0.767918	IMGVR1009668
Methanothrix	IMGVR_UViG_3300029288_000620	3300029288	Ga0265297_10003630	whole	Engineered;Solid waste;Landfill;Unclassified	vOTU_05077943	27388	Linear	0.972	High-confidence	34.71	0	Genome fragment	44;43;1;13	r__Duplodnaviria;k__Heunggongvirae;p__Uroviricota;c__Caudoviricetes;;;;	geNomad	;;;;;;		geNomad v1.1.0 (10.5281/zenodo.7015982)	0.868421	vir389
ANME-1	IMGVR_UViG_3300033141_001601	3300033141	Ga0366833_1005548	whole	Environmental;Aquatic;Marine;Hydrothermal vents	vOTU_06131294	27135	Linear	0.9752	High-confidence	52.26	0	Genome fragment	27;27;0;9	r__Duplodnaviria;k__Heunggongvirae;p__Uroviricota;c__Caudoviricetes;;;;	geNomad	;;;;;;		geNomad v1.1.0 (10.5281/zenodo.7015982)	0.987531	IMGVR0540423
ANME-1	IMGVR_UViG_3300033148_001614	3300033148	Ga0366832_1001328	whole	Environmental;Aquatic;Marine;Hydrothermal vents	vOTU_06162210	46827	Direct terminal repeat	0.9788	High-confidence	100	0	High-quality	69;69;0;21	r__Duplodnaviria;k__Heunggongvirae;p__Uroviricota;c__Caudoviricetes;;;;	geNomad	;;;;;;		geNomad v1.1.0 (10.5281/zenodo.7015982)	0.970075	IMGVR0540423
Methanothrix	IMGVR_UViG_3300035638_000040	3300035638	Ga0394081_12203	whole	Engineered;Wastewater;Industrial wastewater;Petrochemical	vOTU_06513111	24663	Linear	0.9487	High-confidence	46.04	0	Genome fragment	29;29;0;9	r__Duplodnaviria;k__Heunggongvirae;p__Uroviricota;c__Caudoviricetes;;;;	geNomad	;;;;;;		geNomad v1.1.0 (10.5281/zenodo.7015982)	0.949833	vir315
Methanothrix	IMGVR_UViG_3300037067_007299	3300037067	Ga0378408_0004105	whole	Engineered;Solid waste;Landfill;Unclassified	vOTU_06730647	28296	Linear	0.9661	High-confidence	40.5	0	Genome fragment	48;48;0;10	r__Duplodnaviria;k__Heunggongvirae;p__Uroviricota;c__Caudoviricetes;;;;	geNomad	;;;;;;		geNomad v1.1.0 (10.5281/zenodo.7015982)	0.777778	vir375
Methanomicrobiales	IMGVR_UViG_3300038849_000096	3300038849	Ga0246691_000169	whole	Engineered;Bioreactor;Anaerobic;Unclassified	vOTU_07071377	36052	Linear	0.9635	Putative	30.06	19.08	Genome fragment	67;67;0;10	r__Duplodnaviria;k__Heunggongvirae;p__Uroviricota;c__Caudoviricetes;;;;	geNomad	;;;;;;		geNomad v1.1.0 (10.5281/zenodo.7015982)	0.708171	vir071
Methanothrix	IMGVR_UViG_3300038974_000721	3300038974	Ga0416721_000284	whole	Engineered;Bioreactor;Anaerobic;Unclassified	vOTU_02141816	55288	Linear	0.9108	High-confidence	57.45	12.43	Genome fragment	60;60;0;10	r__Duplodnaviria;k__Heunggongvirae;p__Uroviricota;c__Caudoviricetes;;;;	geNomad	;;;;;;		geNomad v1.1.0 (10.5281/zenodo.7015982)	0.993311	vir315
Methanomicrobiales	IMGVR_UViG_3300005403_000147	3300005403	Ga0074197_1000013	21180-68141	Environmental;Aquatic;Deep subsurface;Groundwater	vOTU_04676087	46962	Provirus	0.9518	High-confidence	70.91	0	Genome fragment	78;78;0;17	r__Duplodnaviria;k__Heunggongvirae;p__Uroviricota;c__Caudoviricetes;;;;	geNomad	;;;;;;		geNomad v1.1.0 (10.5281/zenodo.7015982)	1	vir295
Methanothrix	IMGVR_UViG_3300006094_000048	3300006094	Ga0082037_1000177	1-28720	Environmental;Terrestrial;Oil reservoir;Oil	vOTU_01057642	28720	Provirus	0.8826	High-confidence	45.62	0	Genome fragment	33;33;0;9	r__Duplodnaviria;k__Heunggongvirae;p__Uroviricota;c__Caudoviricetes;;;;	geNomad	;;;;;;		geNomad v1.1.0 (10.5281/zenodo.7015982)	0.929231	vir140
Methanothrix	IMGVR_UViG_3300037067_027672	3300037067	Ga0378408_0001519	1-42545	Engineered;Solid waste;Landfill;Unclassified	vOTU_05159470	42545	Provirus	0.931	High-confidence	79.48	0	Genome fragment	61;61;0;11	r__Duplodnaviria;k__Heunggongvirae;p__Uroviricota;c__Caudoviricetes;;;;	geNomad	d__Archaea;p__Halobacteriota;c__Methanosarcinia;o__Methanotrichales;f__Methanotrichaceae;;	k-mer match	geNomad v1.1.0 (10.5281/zenodo.7015982)	0.993311	vir315
Methanothrix	IMGVR_UViG_3300029959_001566	3300029959	Ga0272380_10000209	219-65033	Environmental;Aquatic;Deep subsurface;Groundwater	vOTU_00925035	64815	Provirus	0.9276	High-confidence	100	0	High-quality	103;103;0;14	r__Duplodnaviria;k__Heunggongvirae;p__Uroviricota;c__Caudoviricetes;;;;	geNomad	d__Archaea;p__Halobacteriota;c__Methanosarcinia;o__Methanotrichales;f__Methanotrichaceae;g__UBA114;	k-mer match	geNomad v1.1.0 (10.5281/zenodo.7015982)	0.997207	vir285
