# Supplementary material for: Sheaths are diverse and abundant cell surface layers in archaea
Source: ISME J. 2024 Nov 5;18(1):wrae225. doi: 10.1093/ismejo/wrae225 (PMC11576556; doi:10.1093/ismejo/wrae225)
Supplement: Supplementary_Data_wrae225 [file supplementary_data_wrae225.zip]

Archive with 3 entries (3 files):
- Supplementary_Data1.fa
- Supplementary_Data2.hmm
- Supplementary_Data3.fa
