# Supplementary material for: Sheaths are diverse and abundant cell surface layers in archaea
Source: ISME J. 2024 Nov 5;18(1):wrae225. doi: 10.1093/ismejo/wrae225 (PMC11576556; doi:10.1093/ismejo/wrae225)
Supplement: Supplementary_Data_wrae225 [file supplementary_data_wrae225.zip › Supplementary_Data1.fa]

>vir375_00035 hypothetical protein Methanothrix
MKEIFAIVMVLLALLWSGQAGAANYMYEKNSVKGVGYLEQEKIVQTQVGFTGQKLVEHVAGSGNVVLLRTELEAERQLNSTGSKMACEFPNTCAMDYINYTKDAEFEYMPISYQTGQYDAKWVDKLCVQNYRIGAVLTEMYSHAEHLQRTTEVKTRGYQNTCVENCCTGVLEANINSNVIGVAHIGWISRDPEPNKLLKGRHAEYGRSVEDLTGVFAVEKFVQLWGNSTCGAISVDWLPCM

>vir154_00011 hypothetical protein Methanothrix
MKREISILLVASILLVGMGGAANYMYEKTGINGVGFMNSEKIVQTQVGLAGNKLVEKTSGSGNVNTYDVELEAQRDPFGAAAEGCIDNINFTKAAELEYMPVSYQTGTYDQKWVQKLCVQNYYIGATVVEMYAQAEHLQMNTEVKTRRQDAATETDDSGNTGTNSGCGECTGALEANFNSNVIGVAHIGWLSKDTQVNSKGRHDEYGRSVEDLTGVFSIEKFIQLWGNDTCGAVSVDWLPCI

>vir071_00033 hypothetical protein Methanoregulaceae
MQAKRYLPTLGLILALLLVGVCAGSGMTVQVDATGSTLSGDTTAIWTISDGSMTEAPPLGCGQEIVTGISTERFLTTGQSSYEGAFALNNSDIIHMDIAKAITATGTSIYSNSLALGGVASGAPEGGCGGDEFAPPTTENETIPSEDPYCSLVSVQASLMGSQLQYGSAGQINAWATDVPDDFMMDFAGSVNGVGTVTIGSYAMTANGGGPGILGYENQYTSRIQAIGKPATIGGRIQWSSFKNTFSVPQGNETEIQET

>vir116_00048 hypothetical protein Methanothrix
MKHAYITAIAAQALLALGFMAAAEMELREDFSGTGEFQAHSDLYGVKERAGTKDAELVYGHIFSKSNSFSGFKAQGEKNSYSVGTREHQLQIRDASVINATAKIFQTVLEFSGVERFTFFSAQGNGTVRESAFLNNLNRSRMEEVSSIFHRGLFSINSSVKVATASVNSTI

>vir197_00031 hypothetical protein Methanothrix
MNLKIIILAILAAMIAPATGIEIRGDYAGDGDFQIRSGLGGQTVAAGGRNASMAYGQILTDSGAFAGLDMDGESGSFRMIGNFGLSHLAQVSGASAIAARTRVAGNVSIYALQGVGTYRERIIQTIGCRGKPAYLAEVDMVGSFDVNSSATSDKIPPELLIEEV

>vir207_00027 hypothetical protein Methanospirillum
MSKLLILVFVSLLFLVILAALPANATISSSLYHNGGSIIINTKECSETSDNLFHFGTTNDFYKQTGKSQTILSLGRTGIKKSDSTQVETLGMLNAFDSVGMYSTQTNIPESICDATNFLAGYGNTSSSRYPETQSVEGLWGLMGSGPGTSYESQVVVDDTVVGVSVSGTTPSGYLYEDVKGSIHSGFDVNSTDMQYAYSRHDHGLLTSDDNKSLGAGFDWLWDTSAEETVNESANESVSNETEEEG

>vir303_00051 hypothetical protein Methanothrix
MKAIKIANLILTFILILSSLICLSTGKMGYDIDVSVGSASWHINRFAQNMSFYNKEAVYGSGNFSRYSHLKATSDQDFSEKTSVVRGGNLSLEGDTRSISVEGPVSVSYNLNSFINGTNANLDSNENANITIDEAWPSRFLNYKTVQYNGREMRTSERYDSEGETISSSSDSSLLQKVSAYAAIKNRLQISAQITPQDVFVERNSNRTMAYILSLKSKGSLSTLDVIKTQPTDEKTSKLPLETLHLSQEYRGLVNMGVKINSNGTIPVTSNNVSSASDYLPCIGCEYNSFNADSVFNCSCV

>vir387_00042 hypothetical protein Methanospirillum
MIMIRKDTTLKILGITLILIVFCIHISTADFNAKEYLWSTGPLHAHSATTSESGDDLQVRPFGGTPGIYNGMASGQMVTTGVNGTAMYSGDSSLNSQYSASTTVQYTDGGVVSDSLATLNIQPNESELACTASEVAMSGSVSKSGATPDQQWAVGEMTAMGRSGKYQSDKLSDEKTYALSADFQGRGTFNGHLDFAAESGLSKNCSDINYIAGGHRDFAGTSNLSGGLVGSIDWKFDDFSNVLGANTSPQTLSEQINETPSTNTSEEGNMKFSSEEDSS

>vir387_00084 hypothetical protein Methanospirillum
MRILLISFLIACIISSGLADRLPNQTPENQVFSVDTVIDATGQAESSADMDWTIGSPSALWDGWIEQYQAISLTRYQDTLLTNGGKLSVNKNWDFSSKDQADGIYNIETTKVLTYGSMEGSHLVGEEEFLEDNAGNWNNATDNIRCVFSSHDETLPPFCDIVTAKSRLININIAQVSTKGQIRSVASHDYIPAELNYQIAVSPDTNSGSGFAEGGVKTLYSGSIVEGRGMGQYPKQYHYVDPQYGIDTWYWGTENSPSHTNTWKDTSEALGGIKTFQKAFDYRSGFRI

>vir387_00095 hypothetical protein Methanospirillum
MNWYYIGAGAICILIGLQFALADMISTSISCDGVALLSGSFIGPNQSYNQRIFTDDRAVLSRDLTFTGPVKSSLMVNSSGSIGYDEYAENSRMPDLTSFLCSLMDTKNEKRQSENLVSTGLMQKGQIISTKQVGDQITRSRTMINGTGQISLSTQTRSNNTSEDSRTYAAGPMQVSEEVALGGGENDGW

>vir134_00026 hypothetical protein Methanothrix
MAKLFTPEDIRKYFYASCILAGLAFIAILYVVGTSGSANTLDTSMVGTGTMNYRHDSEHSADVAMAENASIMYDYSRTWGQDVAVETAKSQFVVTSAKGGYKTQYAVKGSGADHKVDYRATKISGDASFASEITLTATEAGGESFDSMIWFDTRDGLATIQGRVYNNSEGRPATIEELDAVGKYLLNTHLNVSYEPITQAGWLDFCNGLDKDVNMPEGIYILPTNDSKYNYSLVDGKVIRSMNTTPVIEPSPAIPANTTQPENVAPAARKERAAKSS

>vir389_00038 hypothetical protein Methanothrix
MKLFTPDDFKKYFYASLFLAVFCLILAIIAIGESGQANVIQQSIMGHGDLYTRHDSEGASDLAISDNATVVYQGTRNWESSSKEQTSSSSYIVSGAQGGYQNQYVVKSSGAGYKHEYRATKIMGDFSGSSEISLTVNDDGAENLDSLILMDGNATFQGRIYNGQSGKPITEEELDAVGDFVLRSYLNISEEITKPEDWLGFCDRMNRDMILADEVGAIYVLPENNSRYNYRYDPESRTIIPQLNITWQAA

>vir384_00072 hypothetical protein Methanothrix
MSDFLTPEDIRKYAYASGFLAIICFLAIAYMVAIGGSGNNIDSSLIGTGTMDYRHDSEHSSDRAMANNATIIYEYSRSWGRGLSTETMASNFIVSSGQGGWKTQYAVKGTGAGHKVDYRATKISGDASFASEISLTAVEGSENFDSVIQFDTRDGNATIQGRVYNSTAGRPATIEELDAVGKYILNTHLNVSLKPITPEDWLEFCGMLDQDVNMPDGIYILPVNDSLYNYTLVDGRVVRLAKHPSLNGDGFPWRTRDGYIIINSDLPN

>vir099_00013 hypothetical protein Methanomicrobiales
MTELSKFQKIFVIIVTILSLICLGISLNIICNICSGNLLIESDIKGENVSKVDQETLSIYQKDRLMVSKANIYEYKTSRTEDNSGNYNIDSDVNIEGGGKTRSDRYEYRAKSKMGSQELMITDITDLTGESLGSIYVNDEGIVSYDSVLDINGNGKFYARAVDTRSGKPVTIDLFRGIGNLSIKKHFNITEEVKTPEDWLALCNTFSDDLIPNVGVKLEPIIPENYTINQTLYEIAMRKFANMTV

>GBM163_37 ANME
MHKKLYAIAIALFLVVAFVGSASAQLVYSVTMMGEGESDATSSDSLQLCNASISVLYDSSLSITKASQFSYAKSAIVDSAGLTLATNLSSRAGEGIIAGSAYIENIGVGNRLTNDTCHAVVSGIAANSEGEMDVAVSMQVVPFSLQHAYLIEGTRGGAKSGVGIDNAISKSTVRANKYALSASVEWSIPVPTPEAPVPETGLSHLCVWQDVEPLPPIFSEEQP

>GBM166_22 ANME
MHKKLYVIAIAFFLAVAFVGSASAQLVYSVTMMGEGASDAASSDSLRLCNASISVLYDSSLSITKASQFSYAKSAIIDSSGLALATNLSSRAGEGIIAGSAYIENIGVGNRLTNDTCHAVVSGIAANSEGEMDVVESMQVAPFSLQHTYLIEGTRGGAKSGVGIDNAISKSTVRANKYALSASVEWSIPVPTPEAPVPETGLSHLCVWQDVEPLPPIFSEEQP

>GBV192_18 ANME
MKIKILFVLVMLSMLVGAVSAMGSMEYTINANDAVVSADVSYRNVLDNEVVLGMETVRLDYMNVENAGFISADDEGIIMNNTLKALPVVTRITSSGTLSQNFVGAIRNNETYEVGISGFQASGRMMDLASDIQVESTGLSHTVQGQVAGEVGMGLVTQTPTNRFRNVVRSRATLQDISMNINWQIYQPAVEIEVPNSDISSLCVWATQSNYPIFPISSINSI

>IMGVR0541155_10 ANME
MKIKILFVLVMLSMLVGAVSAMGSMEYTINANDAVVSADVSYRNVLDNEVVLGMETVRLDYMNVENAGFISADDEGIIMNNTLKALPVVTRITSSGTLSQNFVGAIRNNETYEVGISGFQASGRMMDLASDIQVESTGLSHTVQGQVAGEVGMGLVTQTPTNRFRNVVRSRATLQDISMNINWQIYQPAAEIEVPNSDISSLCVWATQSNYPIFPISSINSI

>IMGVR0541467_64 ANME
MKIKILFVLVMLSMLVGAVSAMGSMEYTINANDAVVSADVSYRNVLDNEVVLGMETVRLDYMNVENAGFISADDEGIIMNNTLKALPVVTRITSSGTLSQNFVGAIRNNETYEVGISGFQASGRMMDLASDIQVESTGLSHTVQGQVAGEVGMGLVTQTPTNRFRNVVRSRATLQDISMNINWQIYQPAAEIEVPNSDISSLCVWATQSNYPIFPISSINSI

>IMGVR0542584_71 ANME
MKLGILSVLIALVLCIGSVSAFSSIDYIIQASDAVVSVNMKYSNIFENETILGSQVVRLDHMDVTSAGMIMGDDSGVALNNTLRAVPVRNCLISSGMINQNFASAVRTNGSYDFGVTGFRADGRMMDLVSDVQAESGALSHVVRGQVAGSVGMGLTTQTPTNRFESVVRSRSVLQNVMMNANWQMPQPAVEIEVPSSDISSLCVWATQSSYPVFPISA

>PBV238_18 ANME
MVVIAFLFACIMQSAVAVCNFAYEIDATDTTLQSDTTLQSVAPGSVVLGSESINADYAKKLHVSSSSVADSHSFSLNSTFEASASQHHIISSHSFSQNLFACHRVNTSFDSAASGFFASGTDLNLDSEATVSSIELVHGVSGKIAGESGIGFVSQSDSDFFRHVVRSRARVQNISMLAEWHSGYPGAPLQNNFTDISRLCVWQTQPVYPLLFK

>PBV264_19 ANME
MVVIAFLFACIMQSAVAVCNFAYEIDATDTTLQSDTTLQSVAPGSVVLGSESINADYAKKLHVSSSSVADSHSFSLNSTFEASASQHHIISSHSFSQNLFACHRVNTSFDSAASGFFASGTDLNLDSEATVSSIELVHGVSGKIAGESGIGFVSQSDSDFFRHVVRSRARVQNISMLAGWHSGYPGAPVQNNFTDISRLCVWQTQPVYPLLFK

>OER089303_93_68115_cir_22 Methanothrix
MKKMCLVVGVVVAVLTGMAGAANYMYEKTSMEGVGFMTTEKIIQTQAGLNGNKLVEKVGGGGTVLSSTTELEAERDPFGPECHELECCVDYINFTKEAEFEYMPVSYQTGTYDQKWIEKLCVQNYYIGAVVVEMYTQAEHLQKNSEIKTRRDCTEFGGCNETCVGCGDCTGALEADINSNVIGVAHIGWLSRDVATNCKGRHYEWGRSVEDLTGVFSIEKFIQLWGNGTCGEVMIDWLPCI

>SRR8449814_2_85414_cir_103 Methanothrix
MRKLIAILVIIAMTVVGMAGAANYMYEKASVKGVGYKSLEIIISTQTGFEGQKLVAKESGSGNVITERIELEAERQLKRGGTEIAGDCQWPTGVMCPMDYINFTKEAEFEYMPVSYQTGQYDAKWTDKLCVQNYRIGAVLTEMYTHAEHLQRTTEVKTRGYGAVQSSRDTDKTNGADGSCPACCTGVLEANLNSNVIGVAHIGWISRDPNADNQLKGRHAEYGRSVDDMTGVFSIEKFIQLWGNSTCGAISVDWLPCV

>vir525_00064 Methanothrix
MAKLFTPEDIRKYFYASCILAGLAFIAILYVVGTSGSANTLDTSMVGTGTMNYRHDSEHSADVAMAENASIMYDYSRTWGQDVAVETAKSQFVVTSAKGGYKTQYAVKGSGADHKVDYRATKISGDASFASEITLTATEAGGESFDSMIWFDTRDGLATIQGRVYNNSEGRPATIEELDAVGKYLLNTHLNVSYEPITQAGWLDFCNGLDKDVNMPEGIYILPTNDSKYNYSLVDGKVIRSMNTTPVIEPSPAIPANTTQPENVAPAARKERAAKSS

>vir502_00027 Methanothrix
VKVLRELSVRETVLLVFATTVLSFICLVVLFSLYGNANVVEHSVSGAGTIDDTTMTRNSYDHAMAENASFVAYETKRRWDENMHTLTSSFIVAGVRGGYRNKYEVRSYGAGYKHEYTATKITGSFSGSASSNVVKLEVGTETHDSLILMDGNATFRGRVVTGDKFGRPVTEADYREIGNIVIRSYLNISKVPEKPEDWLAFCDEVNETLPNGLGIVYTGDASG

>vir505_00010 Methanothrix
VKTVVDFRKYKYLSILLALLCAVSALLATANLLETDVTGTGKSYIQHDFVQSGDIASTKNGSIVYKYSAEWDTNVRNTKSVFVVQGARGTYEDQYVVWGSAAGEVVEYRITKLFGEFQGSQDTKIVVVPGEDEQFVNLILVRGNASYEGRVRAFDKKGHPLDQETLFAIGDYALRNYINVSKPIEKPEDWLGFCDEIERGLVV

>GBV302_061 ANME
MRTIALLVTLLVLCLVPLSQAALSSVVTLNATDASGINHELYYIDFREDLDEGVIYNSQSTADRGTVLFKQEAMSTGNTMMVATNYTYFEGYALISGASLVENMGGVNVYNANYSLGVVGLKGTSSSKLAVASASSVSPYDVQYQYSVSGANGGAGIGAAEVSNTGKTYAKTTIRGAKQFSLSGELSWSVPKPAGGMEVPSTDISHLCVWAQESPAYPIFPGIGA
