# Supplementary material for: Sheaths are diverse and abundant cell surface layers in archaea
Source: ISME J. 2024 Nov 5;18(1):wrae225. doi: 10.1093/ismejo/wrae225 (PMC11576556; doi:10.1093/ismejo/wrae225)
Supplement: Supplementary_Data_wrae225 [file supplementary_data_wrae225.zip › Supplementary_Data2.hmm]

HMMER3/f [3.3.2 | Nov 2020]
NAME  Methanothrix_sheath
LENG  263
ALPH  amino
RF    no
MM    no
CONS  yes
CS    no
MAP   yes
DATE  Mon Nov 27 16:34:34 2023
NSEQ  930
EFFN  19.771156
CKSUM 1684799089
STATS LOCAL MSV      -10.7080  0.70243
STATS LOCAL VITERBI  -12.4803  0.70243
STATS LOCAL FORWARD   -5.1427  0.70243
HMM          A        C        D        E        F        G        H        I        K        L        M        N        P        Q        R        S        T        V        W        Y   
            m->m     m->i     m->d     i->m     i->i     d->m     d->d
  COMPO   2.60284  4.44097  2.85257  2.58740  3.39338  2.65135  3.80861  2.97377  2.71902  2.71817  3.67824  2.94949  3.45704  3.11345  3.00645  2.35534  2.71587  2.81556  4.53547  3.29161
          2.68618  4.42225  2.77519  2.73123  3.46354  2.40513  3.72494  3.29354  2.67741  2.69355  4.24690  2.90347  2.73739  3.18146  2.89801  2.37887  2.77519  2.98518  4.58477  3.61503
          0.04971  3.42220  4.14455  0.61958  0.77255  0.00000        *
      1   2.32425  4.08030  2.93551  2.80211  3.35373  2.83558  3.79954  2.85216  2.78182  2.61931  3.78226  3.08450  3.52025  3.22493  3.00584  2.31394  2.76337  2.59969  4.78514  3.47485      1 s - - -
          2.68618  4.42225  2.77519  2.73123  3.46354  2.40513  3.72494  3.29354  2.67741  2.69355  4.24690  2.90347  2.73739  3.18146  2.89801  2.37887  2.77519  2.98518  4.58477  3.61503
          0.04971  3.42220  4.14455  0.61958  0.77255  0.48576  0.95510
      2   2.10963  4.05300  2.90496  2.76709  3.62753  2.52784  3.84552  2.96640  2.79379  2.78217  3.86669  3.04963  3.49162  3.21101  3.03534  2.43620  2.70422  2.66218  4.97823  3.76558      2 a - - -
          2.68618  4.42225  2.77519  2.73123  3.46354  2.40513  3.72494  3.29354  2.67741  2.69355  4.24690  2.90347  2.73739  3.18146  2.89801  2.37887  2.77519  2.98518  4.58477  3.61503
          0.04861  3.44386  4.16621  0.61958  0.77255  0.48576  0.95510
      3   2.32863  4.01607  2.88132  2.76935  3.67932  1.87195  3.82190  3.22951  2.84869  2.94181  4.00675  3.06953  3.38879  3.24219  3.06075  2.50718  2.77666  2.88376  4.82640  3.79128      3 g - - -
          2.68619  4.42198  2.77520  2.73122  3.46355  2.40514  3.72495  3.29355  2.67742  2.69356  4.24691  2.90344  2.73738  3.18147  2.89802  2.37888  2.77518  2.98519  4.58478  3.61504
          0.09114  3.00033  3.28771  0.81378  0.58551  0.48576  0.95510
      4   2.38557  4.18125  3.17970  2.93488  3.28259  3.08926  3.86968  2.44454  2.79333  2.40464  3.58920  3.20758  3.73179  3.25750  3.04230  2.47963  2.79084  2.37162  4.87876  3.46025     10 v - - -
          2.68618  4.42225  2.77519  2.73123  3.46354  2.40513  3.72494  3.29354  2.67741  2.69355  4.24690  2.90347  2.73739  3.18146  2.89801  2.37887  2.77519  2.98518  4.58477  3.61503
          0.04861  3.44386  4.16621  0.61958  0.77255  0.47748  0.96850
      5   2.54375  4.50408  2.20543  2.31849  3.81479  3.00564  3.65546  3.24850  2.39535  2.98861  3.97768  2.79883  3.62227  2.91899  2.90633  2.61345  2.88558  2.95539  5.13066  3.81945     11 d - - -
          2.68618  4.42225  2.77519  2.73123  3.46354  2.40513  3.72494  3.29354  2.67741  2.69355  4.24690  2.90347  2.73739  3.18146  2.89801  2.37887  2.77519  2.98518  4.58477  3.61503
          0.04751  3.46628  4.18863  0.61958  0.77255  0.48576  0.95510
      6   2.30646  4.28673  3.00285  2.64908  3.76166  3.12755  3.73815  2.82505  2.46596  2.80088  3.71758  2.90166  3.70031  2.98516  2.85304  2.46340  2.55355  2.68106  5.13899  3.86452     12 a - - -
          2.68618  4.42225  2.77519  2.73123  3.46354  2.40513  3.72494  3.29354  2.67741  2.69355  4.24690  2.90347  2.73739  3.18146  2.89801  2.37887  2.77519  2.98518  4.58477  3.61503
          0.04349  3.55281  4.27515  0.61958  0.77255  0.48576  0.95510
      7   2.52126  4.42941  2.99078  2.51419  3.63029  3.37523  3.64179  2.80404  2.37903  2.65133  3.28922  3.02858  3.79291  2.87286  2.83211  2.60540  2.76481  2.59164  5.01195  3.73738     13 k - - -
          2.68618  4.42225  2.77519  2.73123  3.46354  2.40513  3.72494  3.29354  2.67741  2.69355  4.24690  2.90347  2.73739  3.18146  2.89801  2.37887  2.77519  2.98518  4.58477  3.61503
          0.04169  3.59403  4.31637  0.61958  0.77255  0.48576  0.95510
      8   2.46566  4.27919  2.83593  2.47285  3.81123  3.32898  3.59992  3.17357  2.18698  2.84010  3.60502  2.95295  3.75329  2.78911  2.73840  2.53593  2.75336  2.79910  5.12393  3.83052     14 k - - -
          2.68618  4.42225  2.77519  2.73123  3.46354  2.40513  3.72494  3.29354  2.67741  2.69355  4.24690  2.90347  2.73739  3.18146  2.89801  2.37887  2.77519  2.98518  4.58477  3.61503
          0.03862  3.66903  4.39137  0.61958  0.77255  0.48576  0.95510
      9   2.23581  3.90460  2.92967  2.66458  3.58978  3.24197  3.71024  2.76063  2.60287  2.54299  3.51713  3.10125  3.80277  2.96372  3.02703  2.63488  2.73570  2.54530  4.99499  3.73276     15 a - - -
          2.68618  4.42225  2.77519  2.73123  3.46354  2.40513  3.72494  3.29354  2.67741  2.69355  4.24690  2.90347  2.73739  3.18146  2.89801  2.37887  2.77519  2.98518  4.58477  3.61503
          0.03540  3.75441  4.47676  0.61958  0.77255  0.48576  0.95510
     10   2.44187  4.29387  3.27179  2.72309  3.08657  2.94346  3.70508  2.83612  2.67250  2.53741  3.42307  3.07693  3.82855  2.87378  3.04315  2.62641  2.69449  2.47800  4.54749  3.61360     16 a - - -
          2.68618  4.42225  2.77519  2.73123  3.46354  2.40513  3.72494  3.29354  2.67741  2.69355  4.24690  2.90347  2.73739  3.18146  2.89801  2.37887  2.77519  2.98518  4.58477  3.61503
          0.03476  3.77252  4.49486  0.61958  0.77255  0.48576  0.95510
     11   2.40461  4.75314  2.67197  2.41240  3.99560  3.38992  3.51821  3.11372  2.38985  2.95349  3.83518  2.49980  3.66010  2.76537  2.87792  2.57157  2.64112  2.96943  5.26718  3.93514     17 k - - -
          2.68618  4.42225  2.77519  2.73123  3.46354  2.40513  3.72494  3.29354  2.67741  2.69355  4.24690  2.90347  2.73739  3.18146  2.89801  2.37887  2.77519  2.98518  4.58477  3.61503
          0.02780  3.99231  4.71466  0.61958  0.77255  0.48576  0.95510
     12   2.31954  4.55952  2.91360  2.47634  3.37537  3.50441  3.72975  2.97757  2.54674  2.64010  3.56733  3.11741  3.89018  2.95097  3.04161  2.62077  2.34939  2.58957  5.10850  3.82836     18 a - - -
          2.68618  4.42225  2.77519  2.73123  3.46354  2.40513  3.72494  3.29354  2.67741  2.69355  4.24690  2.90347  2.73739  3.18146  2.89801  2.37887  2.77519  2.98518  4.58477  3.61503
          0.02242  4.20478  4.92713  0.61958  0.77255  0.48576  0.95510
     13   2.44317  4.44663  2.93984  2.53493  3.93891  3.25681  3.52768  2.97165  2.27510  2.44339  3.81134  2.99026  3.89512  2.79869  3.00328  2.49220  2.63415  2.83423  5.25626  3.94779     19 k - - -
          2.68618  4.42225  2.77519  2.73123  3.46354  2.40513  3.72494  3.29354  2.67741  2.69355  4.24690  2.90347  2.73739  3.18146  2.89801  2.37887  2.77519  2.98518  4.58477  3.61503
          0.01953  4.34155  5.06389  0.61958  0.77255  0.48576  0.95510
     14   2.25173  3.32066  4.25437  3.54567  3.06838  3.78829  4.10094  2.31618  3.42480  1.97684  3.05892  3.81809  4.15588  3.48937  3.66005  2.88974  2.89713  1.76763  4.72709  3.54015     20 v - - -
          2.68618  4.42225  2.77519  2.73123  3.46354  2.40513  3.72494  3.29354  2.67741  2.69355  4.24690  2.90347  2.73739  3.18146  2.89801  2.37887  2.77519  2.98518  4.58477  3.61503
          0.01812  4.41572  5.13807  0.61958  0.77255  0.48576  0.95510
     15   2.36173  4.59502  3.27017  2.38790  3.76114  3.21137  3.85148  2.61472  2.77058  2.35272  3.38915  3.07315  3.76131  2.95218  3.17975  2.62316  2.74843  2.44470  5.15246  3.73550     21 l - - -
          2.68618  4.42225  2.77519  2.73123  3.46354  2.40513  3.72494  3.29354  2.67741  2.69355  4.24690  2.90347  2.73739  3.18146  2.89801  2.37887  2.77519  2.98518  4.58477  3.61503
          0.12782  4.53076  2.21447  0.61958  0.77255  0.48576  0.95510
     16   2.29452  4.33406  3.76866  3.12234  3.19074  3.53570  3.49318  2.47984  2.67558  1.96408  3.08859  3.54843  3.70938  3.21980  3.43620  2.91496  2.77709  2.27137  4.92846  3.59232     22 l - - -
          2.68618  4.42225  2.77519  2.73123  3.46354  2.40513  3.72494  3.29354  2.67741  2.69355  4.24690  2.90347  2.73739  3.18146  2.89801  2.37887  2.77519  2.98518  4.58477  3.61503
          0.06045  4.55400  3.03381  0.61958  0.77255  0.65415  0.73373
     17   2.24444  3.49245  4.59988  3.81698  3.09017  3.93046  4.25788  1.99835  3.67826  1.76070  2.96235  4.04584  4.29501  3.96761  3.86781  2.91436  2.89148  1.88423  4.79495  3.61538     23 l - - -
          2.68618  4.42225  2.77519  2.73123  3.46354  2.40513  3.72494  3.29354  2.67741  2.69355  4.24690  2.90347  2.73739  3.18146  2.89801  2.37887  2.77519  2.98518  4.58477  3.61503
          0.01923  4.69550  4.61406  0.61958  0.77255  0.45682  1.00320
     18   2.10094  4.87419  2.55670  2.59350  2.86784  3.49334  3.85461  2.80023  2.74500  2.55707  3.47532  3.31188  4.01133  2.85781  3.02499  2.53578  2.82257  2.92093  5.40990  4.00361     24 a - - -
          2.68618  4.42225  2.77519  2.73123  3.46354  2.40513  3.72494  3.29354  2.67741  2.69355  4.24690  2.90347  2.73739  3.18146  2.89801  2.37887  2.77519  2.98518  4.58477  3.61503
          0.01875  4.92088  4.48477  0.61958  0.77255  0.54626  0.86539
     19   1.95205  3.81004  4.87501  4.26517  3.00963  3.74273  4.48209  2.05368  3.72369  1.76874  3.00889  4.16652  3.31166  4.06403  4.10465  2.84268  2.97933  2.08442  4.23082  3.73293     25 l - - -
          2.68618  4.42225  2.77519  2.73123  3.46354  2.40513  3.72494  3.29354  2.67741  2.69355  4.24690  2.90347  2.73739  3.18146  2.89801  2.37887  2.77519  2.98518  4.58477  3.61503
          0.01302  5.16599  4.93014  0.61958  0.77255  0.57538  0.82666
     20   2.43012  4.04786  2.64440  3.14839  3.51882  3.64566  4.13295  2.33785  3.31216  2.51527  3.58290  3.06666  4.39851  3.61231  3.53078  1.97200  2.36283  2.52381  4.84561  3.48441     26 s - - -
          2.68618  4.42225  2.77519  2.73123  3.46354  2.40513  3.72494  3.29354  2.67741  2.69355  4.24690  2.90347  2.73739  3.18146  2.89801  2.37887  2.77519  2.98518  4.58477  3.61503
          0.01364  5.28619  4.76881  0.61958  0.77255  0.57051  0.83296
     21   2.12631  5.32918  3.02502  2.70116  4.12012  2.18614  4.09494  3.50292  2.74860  2.92881  3.16295  3.29447  2.71184  2.85938  3.30466  2.25576  2.96494  3.00905  5.82090  3.96989     27 a - - -
          2.68618  4.42225  2.77519  2.73123  3.46354  2.40513  3.72494  3.29354  2.67741  2.69355  4.24690  2.90347  2.73739  3.18146  2.89801  2.37887  2.77519  2.98518  4.58477  3.61503
          0.01072  5.40833  5.08548  0.61958  0.77255  0.59895  0.79715
     22   2.29676  3.91756  3.72783  2.99892  3.66229  3.65746  4.23732  2.73835  3.08634  2.43149  2.91513  3.02508  3.16688  3.16275  3.59641  2.01410  2.96064  2.35927  3.88512  3.62712     28 s - - -
          2.68618  4.42225  2.77519  2.73123  3.46354  2.40513  3.72494  3.29354  2.67741  2.69355  4.24690  2.90347  2.73739  3.18146  2.89801  2.37887  2.77519  2.98518  4.58477  3.61503
          0.00610  5.49829  6.22064  0.61958  0.77255  0.55156  0.85815
     23   1.74014  4.38336  3.30898  3.25205  3.62080  3.01425  4.19138  3.32658  3.24342  2.71848  3.59251  3.60754  1.86912  3.58787  3.65100  2.16832  3.07753  2.81765  5.62053  3.98779     29 a - - -
          2.68618  4.42225  2.77519  2.73123  3.46354  2.40513  3.72494  3.29354  2.67741  2.69355  4.24690  2.90347  2.73739  3.18146  2.89801  2.37887  2.77519  2.98518  4.58477  3.61503
          0.00550  5.60178  6.32412  0.61958  0.77255  0.57852  0.82264
     24   2.11845  3.73371  2.04124  2.58383  4.07975  3.23473  3.92316  3.36577  2.97400  2.51016  3.44109  3.66311  3.93392  3.13982  3.38033  2.23541  2.87870  3.05188  3.60377  4.17646     30 d - - -
          2.68618  4.42225  2.77519  2.73123  3.46354  2.40513  3.72494  3.29354  2.67741  2.69355  4.24690  2.90347  2.73739  3.18146  2.89801  2.37887  2.77519  2.98518  4.58477  3.61503
          0.03114  5.72078  3.59789  0.61958  0.77255  0.57852  0.82264
     25   1.52364  2.76643  3.55598  2.92065  4.23383  3.02016  4.10569  3.66120  2.93122  3.02050  3.81910  3.48401  2.49655  3.21651  3.08013  2.36883  3.03699  3.10074  5.32035  4.09593     31 a - - -
          2.68618  4.42225  2.77519  2.73123  3.46354  2.40513  3.72494  3.29354  2.67741  2.69355  4.24690  2.90347  2.73739  3.18146  2.89801  2.37887  2.77519  2.98518  4.58477  3.61503
          0.03156  5.73825  3.58093  0.61958  0.77255  0.54122  0.87236
     26   2.02321  4.89156  2.94220  2.45039  4.56920  1.16707  4.21201  4.34447  2.97340  3.80808  4.74750  3.20174  4.48094  3.33636  3.49328  2.63103  3.13523  3.12033  5.58906  4.77220     32 g - - -
          2.68652  4.42316  2.77537  2.73128  3.46362  2.40547  3.72488  3.29369  2.67784  2.69415  4.24698  2.90397  2.73792  3.18187  2.89801  2.37826  2.77514  2.98453  4.58096  3.61111
          0.89301  1.31084  1.13635  1.27430  0.32798  0.59788  0.79845
     27   2.56175  5.67636  2.93331  2.43516  5.01855  2.90175  4.13475  4.23886  2.64790  3.05936  3.95101  2.85499  3.11046  2.79794  2.76812  2.30155  1.70967  3.45793  6.11078  4.70157     43 t - - -
          2.68618  4.42225  2.77519  2.73123  3.46354  2.40513  3.72494  3.29354  2.67741  2.69355  4.24690  2.90347  2.73739  3.18146  2.89801  2.37887  2.77519  2.98518  4.58477  3.61503
          0.21763  5.60643  1.65078  0.61958  0.77255  1.28361  0.32440
     28   3.01800  5.62025  1.74959  2.24727  4.62825  3.62188  3.86614  3.79077  2.63520  3.67306  4.17103  1.81472  3.83868  2.85159  3.10124  2.75854  2.62196  3.43637  4.94085  4.35381     44 d - - -
          2.68619  4.42237  2.77537  2.73136  3.46371  2.40530  3.72512  3.29344  2.67743  2.69344  4.24702  2.90343  2.73757  3.18159  2.89818  2.37856  2.77453  2.98524  4.58483  3.61511
          0.57660  1.36334  1.70160  0.06830  2.71779  1.32705  0.30824
     29   2.69899  4.41719  2.95061  2.96122  4.16164  2.12524  4.21383  2.78526  2.98105  2.27867  4.18745  1.90447  3.95578  3.20143  3.38520  2.54582  3.06108  3.03542  4.93016  4.29656     46 n - - -
          2.68618  4.42225  2.77519  2.73123  3.46354  2.40513  3.72494  3.29354  2.67741  2.69355  4.24690  2.90347  2.73739  3.18146  2.89801  2.37887  2.77519  2.98518  4.58477  3.61503
          0.04233  5.50660  3.28637  0.61958  0.77255  1.36561  0.29467
     30   2.40706  4.84784  3.12884  2.98597  4.05846  3.80306  3.18569  2.52928  2.80052  2.90105  3.63237  3.27476  4.38330  3.12126  2.70427  2.56902  2.30040  1.96306  5.20605  3.86785     47 v - - -
          2.68599  4.42238  2.77525  2.73120  3.46367  2.40518  3.72508  3.29341  2.67754  2.69335  4.24676  2.90360  2.73736  3.18160  2.89794  2.37896  2.77524  2.98488  4.58490  3.61516
          0.05260  3.16491  4.70794  1.27793  0.32658  0.93123  0.50099
     31   2.94168  4.63673  4.79196  4.38183  2.52205  3.98082  4.87926  2.95459  4.44440  2.14281  3.77938  4.37668  4.91696  4.40765  3.68798  3.38213  3.40770  2.80050  0.95244  3.34119     59 w - - -
          2.68551  4.42256  2.77534  2.73130  3.46338  2.40529  3.72498  3.29337  2.67763  2.69333  4.24710  2.90377  2.73754  3.18163  2.89824  2.37848  2.77537  2.98504  4.58508  3.61515
          0.55641  1.56305  1.52675  0.47881  0.96632  0.74755  0.64155
     32   2.88167  5.10285  3.46930  2.59225  3.92149  3.57783  2.96184  2.58063  2.87811  2.68528  3.53019  3.29841  3.62897  3.18737  2.86675  2.63703  1.62359  2.82243  6.02191  4.54218     72 t - - -
          2.68618  4.42225  2.77519  2.73123  3.46354  2.40513  3.72494  3.29354  2.67741  2.69355  4.24690  2.90347  2.73739  3.18146  2.89801  2.37887  2.77519  2.98518  4.58477  3.61503
          0.00448  5.80677  6.52911  0.61958  0.77255  1.71613  0.19816
     33   2.28743  4.69158  5.08201  4.65395  2.05297  3.87615  4.55189  1.52242  4.52557  2.31692  3.51178  4.32757  4.56330  4.17706  4.01741  3.13826  3.18276  1.66366  5.42097  3.87080     73 i - - -
          2.68598  4.42254  2.77520  2.73103  3.46375  2.40536  3.72514  3.29365  2.67755  2.69315  4.24582  2.90305  2.73769  3.18158  2.89826  2.37886  2.77534  2.98499  4.58506  3.61508
          0.78339  1.17756  1.44767  0.04194  3.19239  1.63101  0.21782
     34   1.74109  5.68046  2.71961  2.49722  4.80201  1.96287  3.42621  4.41700  2.51730  3.41515  3.93333  3.09828  3.66799  3.13061  2.75284  2.35756  3.32999  3.78414  6.11430  4.32816     75 a - - -
          2.68618  4.42225  2.77519  2.73123  3.46354  2.40513  3.72494  3.29354  2.67741  2.69355  4.24690  2.90347  2.73739  3.18146  2.89801  2.37887  2.77519  2.98518  4.58477  3.61503
          0.00545  5.60983  6.33218  0.61958  0.77255  1.18656  0.36423
     35   2.69055  5.39843  2.38424  2.42971  5.10072  3.48472  3.93410  3.87106  2.89942  3.26518  4.11890  2.17096  4.15107  2.91236  3.08795  2.17781  1.88368  3.38059  4.68541  3.79792     76 t - - -
          2.68554  4.41889  2.77622  2.73175  3.46460  2.40630  3.72635  3.29118  2.67820  2.69015  4.24762  2.90454  2.73454  3.18261  2.89876  2.37935  2.77571  2.98479  4.58628  3.61611
          1.69725  0.25057  3.25819  1.03253  0.44022  1.35460  0.29847
     36   2.45008  4.74196  3.05027  1.97191  5.15842  3.11245  4.26317  4.03428  2.52050  3.74734  4.85389  2.36022  2.08863  2.96587  2.85898  2.44359  2.82451  3.60529  6.24588  3.80613    109 e - - -
          2.68618  4.42225  2.77519  2.73123  3.46354  2.40513  3.72494  3.29354  2.67741  2.69355  4.24690  2.90347  2.73739  3.18146  2.89801  2.37887  2.77519  2.98518  4.58477  3.61503
          0.04826  5.82633  3.11980  0.61958  0.77255  1.71389  0.19865
     37   2.19020  4.20996  3.46645  2.79811  4.84190  3.87236  4.31309  3.93089  2.76471  3.73421  4.64412  3.41881  1.09866  3.23567  3.56615  2.35715  3.40634  3.13356  5.54198  4.27730    110 p - - -
          2.68618  4.42225  2.77519  2.73123  3.46354  2.40513  3.72494  3.29354  2.67741  2.69355  4.24690  2.90347  2.73739  3.18146  2.89801  2.37887  2.77519  2.98518  4.58477  3.61503
          0.08660  5.80163  2.52653  0.61958  0.77255  1.68728  0.20459
     38   2.43639  4.84914  2.99425  2.66646  5.00768  1.30412  3.91727  3.35598  2.70075  3.68201  4.24864  2.72126  4.35896  3.19696  3.05986  2.79951  3.33765  2.67677  6.14650  4.42381    111 g - - -
          2.68618  4.42225  2.77519  2.73123  3.46354  2.40513  3.72494  3.29354  2.67741  2.69355  4.24690  2.90347  2.73739  3.18146  2.89801  2.37887  2.77519  2.98518  4.58477  3.61503
          0.11330  5.75500  2.26381  0.61958  0.77255  1.89817  0.16233
     39   2.19099  5.33234  3.08782  1.84671  5.05702  3.38456  3.85727  4.39546  2.48985  3.85545  4.48384  3.30721  4.06968  1.70387  3.00580  2.28834  2.90816  3.65858  6.14434  3.82541    112 q - - -
          2.68618  4.42225  2.77519  2.73123  3.46354  2.40513  3.72494  3.29354  2.67741  2.69355  4.24690  2.90347  2.73739  3.18146  2.89801  2.37887  2.77519  2.98518  4.58477  3.61503
          0.04646  5.65623  3.17233  0.61958  0.77255  1.53059  0.24387
     40   2.82897  2.50188  3.04551  2.67142  3.93948  3.09037  2.65800  3.98976  2.66915  3.65610  4.41519  3.18169  3.59875  3.01216  3.23242  2.05597  2.85706  4.01879  4.85563  2.18204    113 s - - -
          2.68561  4.42270  2.77538  2.73110  3.46404  2.40345  3.72560  3.29377  2.67765  2.69401  4.24754  2.90377  2.73779  3.18219  2.89783  2.37903  2.77534  2.98495  4.58505  3.61523
          2.13808  0.55027  1.18637  0.42609  1.05861  0.47879  0.96635
     41   2.48210  4.89216  3.33496  2.34585  4.91890  3.35902  3.83272  2.98691  2.54759  3.11411  3.88534  3.22565  3.79999  2.16460  3.12079  2.11462  2.43058  2.77917  6.20775  3.63597    122 s - - -
          2.68618  4.42225  2.77519  2.73123  3.46354  2.40513  3.72494  3.29354  2.67741  2.69355  4.24690  2.90347  2.73739  3.18146  2.89801  2.37887  2.77519  2.98518  4.58477  3.61503
          0.05738  5.82772  2.94079  0.61958  0.77255  1.84771  0.17150
     42   3.14033  4.17866  5.35815  4.74244  2.46708  4.55940  4.21497  1.03362  4.46090  2.09428  2.86173  4.32906  4.35943  4.65643  4.53258  3.08927  2.85163  2.41707  5.38555  3.61021    123 i - - -
          2.68618  4.42225  2.77519  2.73123  3.46354  2.40513  3.72494  3.29354  2.67741  2.69355  4.24690  2.90347  2.73739  3.18146  2.89801  2.37887  2.77519  2.98518  4.58477  3.61503
          0.14352  5.80830  2.03488  0.61958  0.77255  1.84829  0.17139
     43   2.28979  5.55345  3.23401  2.79221  3.62477  3.04336  3.84271  3.19587  2.27693  2.94564  3.96347  3.22624  3.70214  2.90867  2.91107  2.67361  2.17723  2.32981  5.28753  3.67996    124 t - - -
          2.68618  4.42225  2.77519  2.73123  3.46354  2.40513  3.72494  3.29354  2.67741  2.69355  4.24690  2.90347  2.73739  3.18146  2.89801  2.37887  2.77519  2.98518  4.58477  3.61503
          0.01375  5.71546  4.57002  0.61958  0.77255  2.02425  0.14167
     44   2.69323  3.75735  5.31478  4.69919  3.42353  4.40366  4.85119  1.69096  3.72919  1.27457  3.40065  4.52499  4.88113  4.49336  4.49025  2.93252  3.36231  1.78458  4.96519  4.04684    125 l - - -
          2.68651  4.42025  2.77566  2.73156  3.46385  2.40545  3.72545  3.29355  2.67655  2.69378  4.24712  2.90387  2.73705  3.18163  2.89836  2.37890  2.77476  2.98374  4.58531  3.61515
          1.31921  0.46334  2.26843  0.02624  3.65345  1.52573  0.24521
     45   2.32519  3.71231  4.99579  4.37236  3.38457  3.50364  4.69659  2.22167  3.98949  2.31020  2.54503  4.42647  3.79791  3.98791  4.24467  2.98970  3.02386  1.24161  4.88565  4.01586    128 v - - -
          2.68639  4.42165  2.77548  2.73203  3.46418  2.40394  3.72526  3.29380  2.67668  2.69381  4.24662  2.90414  2.73796  3.18194  2.89608  2.37864  2.77564  2.98564  4.58485  3.61541
          1.35040  0.31225  4.70296  0.45456  1.00711  1.62859  0.21841
     46   2.23452  4.28234  5.34950  4.02521  3.54883  3.25665  4.91868  2.36617  4.40295  2.03310  2.65125  4.41123  4.07280  4.52846  4.46124  2.66503  2.23463  1.59421  4.54415  3.42533    148 v - - -
          2.68618  4.42225  2.77519  2.73123  3.46354  2.40513  3.72494  3.29354  2.67741  2.69355  4.24690  2.90347  2.73739  3.18146  2.89801  2.37887  2.77519  2.98518  4.58477  3.61503
          0.09261  5.85560  2.45818  0.61958  0.77255  1.02395  0.44500
     47   1.95618  5.62510  3.25112  2.76860  4.36828  3.45763  3.92998  3.74226  2.59456  2.99604  4.45010  3.13466  2.04154  3.14056  2.98670  2.25624  2.83424  2.98078  6.29530  3.06847    149 a - - -
          2.68618  4.42225  2.77519  2.73123  3.46354  2.40513  3.72494  3.29354  2.67741  2.69355  4.24690  2.90347  2.73739  3.18146  2.89801  2.37887  2.77519  2.98518  4.58477  3.61503
          0.11387  5.96673  2.25322  0.61958  0.77255  0.97588  0.47298
     48   2.77774  5.95625  2.79598  1.93586  5.13712  2.62104  4.15921  3.82990  1.89226  3.56585  4.86354  2.98341  4.08858  2.74832  1.96465  2.62460  3.02302  3.99615  6.38820  4.24039    150 k - - -
          2.68573  4.42247  2.77364  2.73068  3.46443  2.40547  3.72630  3.29379  2.67838  2.69426  4.24533  2.90371  2.73860  3.18044  2.89910  2.37918  2.77454  2.98433  4.58133  3.61309
          1.58783  0.49135  1.69373  1.09374  0.40791  0.36757  1.17900
     49   2.50669  4.81681  2.56804  1.65885  4.82401  2.65900  4.23896  3.92876  2.84897  3.93512  4.16565  2.90178  3.82088  3.19822  2.91757  1.87404  2.77520  3.58168  5.66552  3.94496    177 e - - -
          2.68621  4.42228  2.77523  2.73127  3.46357  2.40513  3.72498  3.29357  2.67738  2.69358  4.24693  2.90350  2.73743  3.18150  2.89790  2.37881  2.77523  2.98507  4.58480  3.61489
          0.24532  3.70781  1.64500  0.29737  1.35777  0.21703  1.63426
     50   2.13304  4.86409  3.61590  2.81512  4.24347  3.45255  3.81106  3.36354  2.71897  2.94732  4.07056  3.16015  2.70201  2.15463  3.07917  2.39599  2.91489  3.14956  6.48707  2.43447    180 a - - -
          2.68618  4.42225  2.77519  2.73123  3.46354  2.40513  3.72494  3.29354  2.67741  2.69355  4.24690  2.90347  2.73739  3.18146  2.89801  2.37887  2.77519  2.98518  4.58477  3.61503
          0.01788  6.26181  4.14711  0.61958  0.77255  0.83934  0.56563
     51   1.86362  6.14545  2.44234  2.81673  4.89983  1.68046  4.59831  4.42653  2.48486  3.66385  4.64279  1.98449  4.71205  3.21116  3.39915  2.87734  3.00944  4.17333  5.09314  4.24512    181 g - - -
          2.68618  4.42225  2.77519  2.73123  3.46354  2.40513  3.72494  3.29354  2.67741  2.69355  4.24690  2.90347  2.73739  3.18146  2.89801  2.37887  2.77519  2.98518  4.58477  3.61503
          0.05964  6.32268  2.88061  0.61958  0.77255  1.04690  0.43236
     52   2.76160  3.62216  3.45161  2.99584  2.82428  3.91112  3.54948  2.52428  2.82884  2.44999  2.86116  2.64064  4.77784  2.70517  3.32797  2.41540  2.94560  2.73999  6.27026  3.06245    182 s - - -
          2.68618  4.42225  2.77519  2.73123  3.46354  2.40513  3.72494  3.29354  2.67741  2.69355  4.24690  2.90347  2.73739  3.18146  2.89801  2.37887  2.77519  2.98518  4.58477  3.61503
          0.01111  6.30007  4.68687  0.61958  0.77255  0.52981  0.88848
     53   3.10259  6.20517  2.61860  2.45404  4.95253  3.10429  4.32903  3.62283  2.28949  2.86801  4.51691  2.19454  4.60666  2.65346  3.13606  2.03974  2.52694  3.39602  6.63792  2.93187    183 s - - -
          2.68618  4.42225  2.77519  2.73123  3.46354  2.40513  3.72494  3.29354  2.67741  2.69355  4.24690  2.90347  2.73739  3.18146  2.89801  2.37887  2.77519  2.98518  4.58477  3.61503
          0.00385  6.40147  6.12574  0.61958  0.77255  1.02193  0.44613
     54   2.24718  4.53926  5.81145  5.19556  1.20276  4.61655  3.60881  3.06481  4.97870  2.44951  2.93241  3.97182  5.37403  4.54212  4.98419  4.04163  3.79403  1.98431  5.83592  2.09426    184 f - - -
          2.68618  4.42225  2.77519  2.73123  3.46354  2.40513  3.72494  3.29354  2.67741  2.69355  4.24690  2.90347  2.73739  3.18146  2.89801  2.37887  2.77519  2.98518  4.58477  3.61503
          0.00510  6.40983  5.67252  0.61958  0.77255  1.09000  0.40980
     55   2.71617  2.84408  2.08027  2.34872  3.63971  3.88002  3.78091  3.29452  2.88302  4.08265  4.13158  2.53402  4.56823  3.39449  3.37503  2.23175  2.35819  3.19956  5.69281  2.88168    185 d - - -
          2.68618  4.42225  2.77519  2.73123  3.46354  2.40513  3.72494  3.29354  2.67741  2.69355  4.24690  2.90347  2.73739  3.18146  2.89801  2.37887  2.77519  2.98518  4.58477  3.61503
          0.00244  6.41419  7.13654  0.61958  0.77255  1.03482  0.43895
     56   3.09579  5.38961  3.69295  1.51662  2.79599  3.68325  4.25684  2.55702  3.59932  3.08308  2.28169  3.17716  5.02491  3.26080  3.93961  2.11149  3.54697  3.41167  5.53933  2.81671    186 e - - -
          2.68618  4.42225  2.77519  2.73123  3.46354  2.40513  3.72494  3.29354  2.67741  2.69355  4.24690  2.90347  2.73739  3.18146  2.89801  2.37887  2.77519  2.98518  4.58477  3.61503
          0.00240  6.42786  7.15021  0.61958  0.77255  1.05627  0.42733
     57   2.94861  6.22892  2.18736  1.73092  5.21407  3.35671  2.73934  4.35388  2.56449  4.08407  4.89328  2.72486  4.88198  3.03863  2.74731  1.93373  2.62681  3.98145  6.66081  4.18410    187 e - - -
          2.68618  4.42225  2.77519  2.73123  3.46354  2.40513  3.72494  3.29354  2.67741  2.69355  4.24690  2.90347  2.73739  3.18146  2.89801  2.37887  2.77519  2.98518  4.58477  3.61503
          0.00240  6.42921  7.15155  0.61958  0.77255  0.99554  0.46128
     58   2.90322  6.23971  3.53575  3.03200  5.58592  2.25277  3.36549  4.95431  2.32726  3.46565  4.92907  3.81912  4.04065  1.50550  2.72239  1.78052  2.78414  4.17385  6.67171  5.26008    188 q - - -
          2.68618  4.42225  2.77519  2.73123  3.46354  2.40513  3.72494  3.29354  2.67741  2.69355  4.24690  2.90347  2.73739  3.18146  2.89801  2.37887  2.77519  2.98518  4.58477  3.61503
          0.01466  6.44414  4.34554  0.61958  0.77255  1.04500  0.43339
     59   2.86759  5.48157  2.56751  2.73733  4.37394  3.32825  4.16370  4.78162  2.40177  3.38062  4.78876  2.88983  4.39910  3.30852  2.86495  1.34805  2.77865  3.39501  3.46851  3.11824    189 s - - -
          2.68606  4.42229  2.77524  2.73127  3.46358  2.40517  3.72499  3.29358  2.67745  2.69343  4.24694  2.90331  2.73744  3.18150  2.89805  2.37879  2.77524  2.98522  4.58481  3.61507
          0.01699  4.85873  4.70046  1.00617  0.45510  0.96374  0.48040
     60   2.26280  5.25038  5.82965  5.21540  4.34391  4.72566  5.37785  1.69480  5.00255  3.28389  3.79687  4.91548  4.34699  5.13570  5.01416  3.32875  3.30972  0.73227  5.87424  4.08738    194 v - - -
          2.68618  4.42225  2.77519  2.73123  3.46354  2.40513  3.72494  3.29354  2.67741  2.69355  4.24690  2.90347  2.73739  3.18146  2.89801  2.37887  2.77519  2.98518  4.58477  3.61503
          0.00236  6.44658  7.16892  0.61958  0.77255  0.88265  0.53390
     61   2.97708  6.24310  3.40326  2.39700  3.69490  4.19526  3.97949  3.56863  2.27145  4.00189  3.49213  3.12396  4.90964  2.77182  2.97814  1.29254  2.61468  3.40002  6.67798  3.29724    195 s - - -
          2.68618  4.42225  2.77519  2.73123  3.46354  2.40513  3.72494  3.29354  2.67741  2.69355  4.24690  2.90347  2.73739  3.18146  2.89801  2.37887  2.77519  2.98518  4.58477  3.61503
          0.00232  6.46266  7.18501  0.61958  0.77255  1.02885  0.44226
     62   3.69408  5.90153  4.23727  3.28073  4.72849  0.44976  4.41050  4.28912  3.44654  3.26581  4.97940  3.60384  5.02315  3.85826  3.79665  3.28994  3.84430  3.60273  6.41962  5.10441    196 G - - -
          2.68627  4.42234  2.77529  2.73132  3.46363  2.40514  3.72503  3.29323  2.67750  2.69332  4.24647  2.90356  2.73749  3.18138  2.89790  2.37888  2.77529  2.98513  4.58486  3.61485
          0.01589  4.44426  5.51586  1.27304  0.32848  1.02885  0.44226
     63   3.26513  6.24370  2.82545  2.17146  4.75951  4.13745  3.91920  3.10957  2.76506  3.62042  4.71236  2.34979  4.90645  2.54973  2.98298  2.13736  1.80143  2.67628  5.63134  4.43356    205 t - - -
          2.68618  4.42225  2.77519  2.73123  3.46354  2.40513  3.72494  3.29354  2.67741  2.69355  4.24690  2.90347  2.73739  3.18146  2.89801  2.37887  2.77519  2.98518  4.58477  3.61503
          0.01168  6.45939  4.60099  0.61958  0.77255  1.05168  0.42979
     64   3.70666  5.51258  5.28166  5.97259  5.88567  0.17913  6.50717  3.00485  5.88537  4.63838  5.86990  5.65089  5.73350  5.39262  5.95256  4.17405  4.66202  4.05451  7.36707  6.22913    206 G - - -
          2.68656  4.42353  2.77557  2.73161  3.46328  2.40518  3.72514  3.29324  2.67847  2.69296  4.24689  2.90388  2.73651  3.18218  2.89720  2.37829  2.77549  2.98486  4.58605  3.61406
          0.12515  2.72962  2.94905  2.32928  0.10244  1.05891  0.42592
     65   3.17787  5.01102  4.08307  3.33116  1.48101  4.91512  4.77877  3.04591  4.42257  2.76365  4.01970  4.30517  5.28558  3.29475  3.93548  3.44084  3.01882  3.02878  5.23006  1.18571    228 y - - -
          2.68618  4.42225  2.77519  2.73123  3.46354  2.40513  3.72494  3.29354  2.67741  2.69355  4.24690  2.90347  2.73739  3.18146  2.89801  2.37887  2.77519  2.98518  4.58477  3.61503
          0.00583  6.41698  5.47765  0.61958  0.77255  1.38578  0.28785
     66   2.53661  4.59876  5.70513  4.40563  2.15478  4.99845  3.54611  2.36029  3.34085  3.04753  2.71862  4.59620  5.36314  4.05129  3.56054  3.13441  3.05252  1.21335  5.34296  3.05415    229 v - - -
          2.68618  4.42225  2.77519  2.73123  3.46354  2.40513  3.72494  3.29354  2.67741  2.69355  4.24690  2.90347  2.73739  3.18146  2.89801  2.37887  2.77519  2.98518  4.58477  3.61503
          0.00407  6.41358  6.02438  0.61958  0.77255  1.28603  0.32347
     67   2.48147  6.21359  2.20597  2.75425  4.57855  4.48223  4.38523  4.71221  3.18427  4.15176  2.85479  2.09512  4.27316  2.89261  2.67311  1.41990  3.62344  3.49687  5.80318  3.93015    230 s - - -
          2.68618  4.42225  2.77519  2.73123  3.46354  2.40513  3.72494  3.29354  2.67741  2.69355  4.24690  2.90347  2.73739  3.18146  2.89801  2.37887  2.77519  2.98518  4.58477  3.61503
          0.00243  6.41846  7.14080  0.61958  0.77255  1.37875  0.29021
     68   2.46208  4.44832  3.16193  2.73439  4.07356  3.71820  3.78837  2.26573  3.79618  2.84682  4.03293  3.95892  5.16204  4.39067  3.23857  2.42575  2.41980  1.40488  5.18138  3.68554    231 v - - -
          2.68618  4.42225  2.77519  2.73123  3.46354  2.40513  3.72494  3.29354  2.67741  2.69355  4.24690  2.90347  2.73739  3.18146  2.89801  2.37887  2.77519  2.98518  4.58477  3.61503
          0.12092  6.41927  2.18691  0.61958  0.77255  1.30167  0.31756
     69   2.86119  6.13553  2.08503  2.16387  4.32665  3.43286  3.58869  4.62438  2.47477  4.06064  3.38866  2.70471  4.79186  3.37760  2.42367  2.16198  3.53971  4.19540  4.05146  2.21792    232 d - - -
          2.68618  4.42225  2.77519  2.73123  3.46354  2.40513  3.72494  3.29354  2.67741  2.69355  4.24690  2.90347  2.73739  3.18146  2.89801  2.37887  2.77519  2.98518  4.58477  3.61503
          0.00272  6.30583  7.02818  0.61958  0.77255  1.79209  0.18226
     70   2.97758  5.04234  2.99398  2.73321  4.40945  2.95733  4.24154  3.97653  1.74862  3.34301  3.50426  2.46961  4.79318  2.69496  2.01503  2.66969  2.45053  3.36943  6.56775  5.15723    233 k - - -
          2.68618  4.42225  2.77519  2.73123  3.46354  2.40513  3.72494  3.29354  2.67741  2.69355  4.24690  2.90347  2.73739  3.18146  2.89801  2.37887  2.77519  2.98518  4.58477  3.61503
          0.00517  6.30709  5.70342  0.61958  0.77255  1.79209  0.18226
     71   3.22413  5.50378  2.05368  2.43863  4.75602  4.06160  3.99631  2.32460  2.56379  3.36592  3.59366  2.81229  4.79796  3.39001  2.13367  1.98243  3.22163  3.08372  5.81504  4.36536    234 s - - -
          2.68618  4.42225  2.77519  2.73123  3.46354  2.40513  3.72494  3.29354  2.67741  2.69355  4.24690  2.90347  2.73739  3.18146  2.89801  2.37887  2.77519  2.98518  4.58477  3.61503
          0.01560  6.30463  4.29378  0.61958  0.77255  1.75833  0.18914
     72   3.15506  3.98910  5.34614  5.11072  2.36861  3.47304  4.93770  1.64379  4.89224  1.78386  2.92319  5.08687  4.87006  4.72920  4.89520  4.06099  3.62983  1.68521  5.74350  2.19627    235 i - - -
          2.68618  4.42225  2.77519  2.73123  3.46354  2.40513  3.72494  3.29354  2.67741  2.69355  4.24690  2.90347  2.73739  3.18146  2.89801  2.37887  2.77519  2.98518  4.58477  3.61503
          0.00275  6.29427  7.01661  0.61958  0.77255  1.73213  0.19469
     73   3.07422  5.30156  2.81912  2.81117  5.47739  2.50352  3.87972  3.63256  2.48309  4.14194  4.37179  2.98581  4.49016  2.16378  2.63566  1.66014  2.58485  2.78606  5.92684  5.15332    236 s - - -
          2.68618  4.42225  2.77519  2.73123  3.46354  2.40513  3.72494  3.29354  2.67741  2.69355  4.24690  2.90347  2.73739  3.18146  2.89801  2.37887  2.77519  2.98518  4.58477  3.61503
          0.21574  6.30023  1.64910  0.61958  0.77255  1.81118  0.17848
     74   2.91123  5.75076  2.00497  2.96638  4.06446  3.41279  4.31105  3.53102  3.29143  3.67574  4.17928  2.86311  4.69757  3.64398  3.76247  2.45051  1.09411  3.48092  6.24090  4.12261    237 t - - -
          2.68603  4.42226  2.77520  2.73124  3.46355  2.40514  3.72495  3.29355  2.67742  2.69356  4.24691  2.90348  2.73740  3.18147  2.89802  2.37888  2.77520  2.98519  4.58478  3.61504
          0.01871  4.50517  4.89526  0.40998  1.08964  0.38565  1.13945
     75   2.49946  5.34244  2.45755  2.35585  5.56372  2.90246  4.14058  4.09292  2.39411  4.18968  3.53698  2.27287  4.06344  2.53132  2.62728  2.43244  3.04881  3.81503  6.11396  2.59998    239 n - - -
          2.68318  4.42145  2.77919  2.73340  3.46436  2.40944  3.73302  3.28117  2.68179  2.69582  4.24655  2.89952  2.74224  3.18565  2.90070  2.37696  2.77040  2.97405  4.59520  3.60566
          1.60404  0.38676  2.12305  2.57825  0.07894  1.40470  0.28162
     76   2.07225  6.13151  2.48663  3.02876  5.01088  1.06525  4.47849  4.64179  3.17491  4.43646  5.17239  2.57786  4.19517  3.36744  3.67047  2.39699  3.14756  4.52173  6.56464  4.45862    308 g - - -
          2.68629  4.42236  2.77518  2.73128  3.46364  2.40523  3.72505  3.29350  2.67751  2.69365  4.24700  2.90294  2.73750  3.18149  2.89782  2.37890  2.77498  2.98511  4.58487  3.61514
          0.07473  2.86647  4.19237  0.31529  1.30777  1.84321  0.17234
     77   2.56033  5.13032  4.31966  3.82579  3.93830  4.08628  4.16490  3.28794  2.87923  1.69307  3.42695  3.52522  4.19790  2.41909  3.47333  2.58216  1.99830  2.07150  4.85351  4.55875    313 l - - -
          2.68618  4.42225  2.77519  2.73123  3.46354  2.40513  3.72494  3.29354  2.67741  2.69355  4.24690  2.90347  2.73739  3.18146  2.89801  2.37887  2.77519  2.98518  4.58477  3.61503
          0.00275  6.29205  7.01439  0.61958  0.77255  0.60020  0.79562
     78   2.70364  4.79433  2.64408  1.66445  5.58276  3.57524  3.99608  4.13280  1.89448  4.26564  4.40083  3.08861  4.44848  3.11313  2.46957  1.97022  3.14234  3.53331  4.35781  4.55393    314 e - - -
          2.68618  4.42225  2.77519  2.73123  3.46354  2.40513  3.72494  3.29354  2.67741  2.69355  4.24690  2.90347  2.73739  3.18146  2.89801  2.37887  2.77519  2.98518  4.58477  3.61503
          0.00237  6.44034  7.16269  0.61958  0.77255  1.29275  0.32092
     79   2.91977  4.34915  5.02278  4.38282  3.07478  4.64766  5.36827  2.41224  4.98551  1.14124  3.03345  4.75735  5.39990  2.35739  4.28662  3.52106  3.54458  2.30174  5.86909  2.23765    315 l - - -
          2.68618  4.42225  2.77519  2.73123  3.46354  2.40513  3.72494  3.29354  2.67741  2.69355  4.24690  2.90347  2.73739  3.18146  2.89801  2.37887  2.77519  2.98518  4.58477  3.61503
          0.00343  6.44688  6.29737  0.61958  0.77255  1.35380  0.29875
     80   2.96548  5.55788  3.34873  2.72624  4.02259  3.64344  3.78150  3.74127  1.95823  3.12166  4.60529  3.13949  4.57394  2.85537  1.95050  2.22470  3.37805  2.25930  6.15733  2.88017    316 r - - -
          2.68627  4.42235  2.77517  2.73133  3.46363  2.40522  3.72504  3.29340  2.67750  2.69327  4.24645  2.90356  2.73724  3.18138  2.89810  2.37888  2.77529  2.98528  4.58486  3.61452
          0.05258  4.19213  3.32123  1.16183  0.37529  1.35917  0.29689
     81   3.14650  6.17940  3.02841  1.77374  3.26315  3.33540  4.67356  3.71736  3.16674  3.22769  4.12695  2.21058  4.87799  2.90647  3.55398  1.81809  2.38118  3.09038  6.62124  3.53064    322 e - - -
          2.68618  4.42225  2.77519  2.73123  3.46354  2.40513  3.72494  3.29354  2.67741  2.69355  4.24690  2.90347  2.73739  3.18146  2.89801  2.37887  2.77519  2.98518  4.58477  3.61503
          0.00244  6.41217  7.13452  0.61958  0.77255  1.44293  0.26950
     82   3.11324  6.14420  3.76515  3.11847  3.36137  2.44321  3.64561  4.45841  2.25611  3.64027  4.35177  3.47380  4.89276  3.35369  1.78203  2.48788  2.88239  3.32167  4.16768  1.89414    323 r - - -
          2.68618  4.42225  2.77519  2.73123  3.46354  2.40513  3.72494  3.29354  2.67741  2.69355  4.24690  2.90347  2.73739  3.18146  2.89801  2.37887  2.77519  2.98518  4.58477  3.61503
          0.00243  6.41865  7.14100  0.61958  0.77255  0.97153  0.47563
     83   2.62560  5.90409  3.61922  1.28556  3.45586  3.50341  4.44327  3.10630  3.49767  2.96654  2.20728  4.01939  5.00978  3.12217  3.70363  2.98762  2.13759  3.54455  5.40858  4.09763    324 e - - -
          2.68618  4.42225  2.77519  2.73123  3.46354  2.40513  3.72494  3.29354  2.67741  2.69355  4.24690  2.90347  2.73739  3.18146  2.89801  2.37887  2.77519  2.98518  4.58477  3.61503
          0.00855  6.46250  4.96850  0.61958  0.77255  1.33389  0.30578
     84   2.51074  6.23484  3.58933  2.99168  4.43395  4.29534  1.35048  4.56260  2.65833  4.30747  4.14623  3.44737  4.90566  3.31639  2.81467  1.48137  3.47799  4.28073  5.36258  3.42816    325 h - - -
          2.68618  4.42225  2.77519  2.73123  3.46354  2.40513  3.72494  3.29354  2.67741  2.69355  4.24690  2.90347  2.73739  3.18146  2.89801  2.37887  2.77519  2.98518  4.58477  3.61503
          0.00234  6.45629  7.17863  0.61958  0.77255  1.30366  0.31682
     85   2.55094  5.77689  4.13131  3.80861  4.57264  0.42375  4.99097  4.35180  3.89988  4.02622  4.88918  4.05096  4.70635  4.00994  4.31912  3.50172  3.77542  4.08849  4.69361  4.30057    326 G - - -
          2.68618  4.42225  2.77519  2.73123  3.46354  2.40513  3.72494  3.29354  2.67741  2.69355  4.24690  2.90347  2.73739  3.18146  2.89801  2.37887  2.77519  2.98518  4.58477  3.61503
          0.01955  6.46081  4.02849  0.61958  0.77255  1.34921  0.30036
     86   2.99143  5.29574  2.53038  3.31490  4.48332  3.95608  4.38379  4.33605  3.35004  3.19895  4.44402  3.30275  4.94184  3.66575  3.85957  0.77376  2.34582  4.18214  5.77095  3.95525    327 s - - -
          2.68637  4.42248  2.77543  2.73027  3.46377  2.40536  3.72518  3.29377  2.67747  2.69378  4.24713  2.90335  2.73744  3.18130  2.89808  2.37883  2.77543  2.98434  4.58500  3.61507
          0.16597  2.00739  3.98498  0.05224  2.97798  1.26960  0.32981
     87   4.12571  7.00442  2.93196  4.14267  7.14583  0.16457  6.08165  5.33882  5.33127  6.23682  7.11958  4.81211  5.83648  5.30391  4.91887  4.03489  5.22798  6.03089  8.38669  6.88883    329 G - - -
          2.68618  4.42225  2.77519  2.73123  3.46354  2.40513  3.72494  3.29354  2.67741  2.69355  4.24690  2.90347  2.73739  3.18146  2.89801  2.37887  2.77519  2.98518  4.58477  3.61503
          0.16037  6.43780  1.92022  0.61958  0.77255  1.22151  0.34925
     88   2.54308  6.10353  2.66241  2.93823  4.42601  3.98078  4.05172  3.50702  2.88882  3.66518  3.84404  2.36295  4.35060  3.56258  2.96072  1.49503  1.94071  3.95894  5.78625  3.25563    330 s - - -
          2.68618  4.42225  2.77519  2.73123  3.46354  2.40513  3.72494  3.29354  2.67741  2.69355  4.24690  2.90347  2.73739  3.18146  2.89801  2.37887  2.77519  2.98518  4.58477  3.61503
          0.11190  6.29978  2.26307  0.61958  0.77255  1.92998  0.15683
     89   3.61500  4.60826  5.64615  5.02983  2.83080  4.83962  4.67138  2.19518  4.81159  1.98371  2.86667  4.32652  5.20319  4.74780  4.47023  3.85085  3.90109  2.39619  4.55555  0.96494    331 y - - -
          2.68618  4.42225  2.77519  2.73123  3.46354  2.40513  3.72494  3.29354  2.67741  2.69355  4.24690  2.90347  2.73739  3.18146  2.89801  2.37887  2.77519  2.98518  4.58477  3.61503
          0.00708  6.19093  5.29721  0.61958  0.77255  1.13250  0.38894
     90   2.55520  6.11521  1.87094  2.16419  4.02308  4.06815  3.73946  2.74190  2.85359  3.95906  4.47938  3.07521  4.79031  2.77775  2.66498  2.11796  3.31480  2.69470  4.37255  4.07780    332 d - - -
          2.68618  4.42225  2.77519  2.73123  3.46354  2.40513  3.72494  3.29354  2.67741  2.69355  4.24690  2.90347  2.73739  3.18146  2.89801  2.37887  2.77519  2.98518  4.58477  3.61503
          0.00838  6.29884  5.03542  0.61958  0.77255  1.93229  0.15644
     91   2.38466  4.53961  3.45210  2.83211  3.99609  3.31402  3.82264  3.94839  2.70101  3.24573  4.19813  2.95227  4.59211  3.46857  3.15777  1.23700  2.31480  3.50995  6.51277  3.40634    333 s - - -
          2.68618  4.42225  2.77519  2.73123  3.46354  2.40513  3.72494  3.29354  2.67741  2.69355  4.24690  2.90347  2.73739  3.18146  2.89801  2.37887  2.77519  2.98518  4.58477  3.61503
          0.00275  6.29428  7.01663  0.61958  0.77255  1.86514  0.16827
     92   2.45052  5.50985  2.28188  1.21299  5.48294  3.51817  4.58310  4.96983  2.92113  4.12877  4.91557  2.89913  4.37673  2.56252  2.28679  2.63419  3.43918  3.97694  6.56847  4.45127    334 e - - -
          2.68617  4.42233  2.77521  2.73120  3.46362  2.40510  3.72503  3.29362  2.67743  2.69356  4.24698  2.90333  2.73740  3.18155  2.89770  2.37895  2.77522  2.98527  4.58485  3.61492
          0.03211  3.83366  4.60777  0.91602  0.51101  0.62162  0.77018
     93   3.08608  6.24008  1.96496  1.19188  4.88637  3.91349  4.27943  4.37596  2.82558  4.23390  4.73728  3.67241  4.48441  3.45660  2.55590  2.08952  2.59489  3.84612  6.67213  5.26054    340 e - - -
          2.68618  4.42225  2.77519  2.73123  3.46354  2.40513  3.72494  3.29354  2.67741  2.69355  4.24690  2.90347  2.73739  3.18146  2.89801  2.37887  2.77519  2.98518  4.58477  3.61503
          0.14510  6.44488  2.01385  0.61958  0.77255  1.28710  0.32306
     94   3.12013  5.83752  3.21772  2.76306  3.87806  3.92816  3.96288  1.87998  2.79505  1.92106  3.58249  3.27799  4.53095  2.65890  3.20647  3.02360  2.33259  2.83825  5.46011  3.35255    341 i - - -
          2.68645  4.42344  2.77509  2.73174  3.46344  2.40584  3.72590  3.29054  2.67750  2.69261  4.24484  2.90359  2.73879  3.18175  2.89832  2.37892  2.77538  2.98359  4.58562  3.61436
          0.83813  1.09191  1.46143  0.98695  0.46635  0.67557  0.71104
     95   3.19457  6.07423  2.64247  1.66713  4.48909  3.69172  3.70069  3.51909  2.54113  2.63089  3.82722  3.04899  4.73335  2.97441  2.29955  2.18832  2.64552  3.70817  6.50747  4.07371    362 e - - -
          2.68618  4.42225  2.77519  2.73123  3.46354  2.40513  3.72494  3.29354  2.67741  2.69355  4.24690  2.90347  2.73739  3.18146  2.89801  2.37887  2.77519  2.98518  4.58477  3.61503
          0.02268  6.22327  3.89010  0.61958  0.77255  0.49172  0.94565
     96   2.88883  4.98749  5.12536  4.85648  2.74760  4.79155  5.36893  1.75674  5.00710  1.17882  2.20787  5.20178  5.39822  5.13555  4.53582  3.32099  3.25740  2.27763  4.56133  3.33300    363 l - - -
          2.68618  4.42225  2.77519  2.73123  3.46354  2.40513  3.72494  3.29354  2.67741  2.69355  4.24690  2.90347  2.73739  3.18146  2.89801  2.37887  2.77519  2.98518  4.58477  3.61503
          0.01015  6.43881  4.76741  0.61958  0.77255  1.50644  0.25064
     97   3.23299  5.36066  1.93939  1.75710  4.19290  3.59875  3.55645  4.12546  2.76412  3.14295  4.97716  2.87095  4.88511  2.58643  2.60190  2.17515  3.10494  3.67184  4.77065  3.40087    364 e - - -
          2.68618  4.42225  2.77519  2.73123  3.46354  2.40513  3.72494  3.29354  2.67741  2.69355  4.24690  2.90347  2.73739  3.18146  2.89801  2.37887  2.77519  2.98518  4.58477  3.61503
          0.00239  6.43235  7.15470  0.61958  0.77255  1.53900  0.24156
     98   2.12402  6.12370  3.15059  3.15898  4.80247  3.57952  4.50212  4.31999  3.24507  3.13637  4.19390  3.43560  4.64451  3.08535  3.27580  1.49551  1.77653  2.92030  5.68466  2.83037    365 s - - -
          2.68618  4.42225  2.77519  2.73123  3.46354  2.40513  3.72494  3.29354  2.67741  2.69355  4.24690  2.90347  2.73739  3.18146  2.89801  2.37887  2.77519  2.98518  4.58477  3.61503
          0.06331  6.43235  2.81778  0.61958  0.77255  1.49664  0.25345
     99   2.45052  5.15059  2.69523  1.73943  4.14881  2.90846  4.09732  4.17836  2.76861  3.13417  4.53064  2.86979  4.22717  2.78918  2.95474  2.09422  3.08742  3.59335  5.62717  2.80170    366 e - - -
          2.68618  4.42225  2.77519  2.73123  3.46354  2.40513  3.72494  3.29354  2.67741  2.69355  4.24690  2.90347  2.73739  3.18146  2.89801  2.37887  2.77519  2.98518  4.58477  3.61503
          0.09035  6.37398  2.46888  0.61958  0.77255  0.99714  0.46034
    100   3.27891  5.61786  2.94560  2.65547  4.32690  3.18433  3.07923  4.16968  2.67860  3.46011  5.04627  1.98430  3.76390  2.55828  2.24331  2.14905  2.30134  3.56781  6.05740  3.82652    367 n - - -
          2.68618  4.42225  2.77519  2.73123  3.46354  2.40513  3.72494  3.29354  2.67741  2.69355  4.24690  2.90347  2.73739  3.18146  2.89801  2.37887  2.77519  2.98518  4.58477  3.61503
          0.03629  6.35178  3.38434  0.61958  0.77255  1.65320  0.21250
    101   2.41355  4.23858  3.08089  3.15470  5.02131  2.41297  4.08030  3.41832  1.94948  3.58304  4.70982  2.45813  4.13229  2.82627  2.96319  2.06903  2.61872  3.03390  5.50060  3.98454    368 k - - -
          2.68618  4.42225  2.77519  2.73123  3.46354  2.40513  3.72494  3.29354  2.67741  2.69355  4.24690  2.90347  2.73739  3.18146  2.89801  2.37887  2.77519  2.98518  4.58477  3.61503
          0.27453  6.32842  1.43428  0.61958  0.77255  0.69518  0.69112
    102   3.18715  5.92149  2.72895  2.66166  3.30962  3.54497  4.08015  3.09160  2.74073  2.74899  3.47969  2.78293  3.12849  3.37246  3.09318  2.48792  2.61748  2.99927  4.56945  2.02281    369 y - - -
          2.68814  4.41265  2.77301  2.73211  3.46478  2.40533  3.72598  3.28971  2.67968  2.69656  4.23968  2.90162  2.73848  3.18420  2.90211  2.38008  2.77428  2.98621  4.57085  3.60000
          0.92981  0.50962  5.37204  2.13524  0.12581  0.32359  1.28572
    103   2.29109  5.34782  2.14281  3.08140  5.01783  3.56863  4.41393  4.16008  3.12442  4.00821  4.98529  2.19435  4.94029  3.71161  3.26020  1.09309  3.02185  4.04105  6.70783  4.18125    582 s - - -
          2.68626  4.41756  2.77529  2.73011  3.46377  2.40536  3.72569  3.29362  2.67800  2.69411  4.24730  2.90356  2.73768  3.18186  2.89876  2.37848  2.77511  2.98531  4.58552  3.61241
          1.23174  1.01121  1.06585  0.12531  2.13894  1.21694  0.35117
    104   3.09021  4.59436  5.57033  4.95453  2.93809  4.76620  5.10104  0.70418  4.73708  2.67997  2.94331  4.93247  4.73609  4.58191  4.74133  3.81065  3.16474  2.08592  5.59111  4.25383    594 i - - -
          2.68618  4.42225  2.77519  2.73123  3.46354  2.40513  3.72494  3.29354  2.67741  2.69355  4.24690  2.90347  2.73739  3.18146  2.89801  2.37887  2.77519  2.98518  4.58477  3.61503
          0.07101  6.08470  2.71398  0.61958  0.77255  2.17788  0.12023
    105   2.93550  5.94546  2.84262  2.19864  4.08974  3.46609  3.87349  4.07920  2.65141  4.03233  4.82965  2.05775  4.60138  2.65488  2.55754  1.76197  2.66780  3.75856  4.57335  3.41871    595 s - - -
          2.68618  4.42225  2.77519  2.73123  3.46354  2.40513  3.72494  3.29354  2.67741  2.69355  4.24690  2.90347  2.73739  3.18146  2.89801  2.37887  2.77519  2.98518  4.58477  3.61503
          0.00357  6.03177  6.75412  0.61958  0.77255  2.30696  0.10488
    106   2.41283  4.93504  4.82627  4.15556  1.75356  4.45565  4.77196  2.48492  4.43315  1.86854  2.16655  4.25083  5.08695  4.37281  3.73002  3.34353  3.65062  2.12554  3.98931  2.71831    596 f - - -
          2.68618  4.42225  2.77519  2.73123  3.46354  2.40513  3.72494  3.29354  2.67741  2.69355  4.24690  2.90347  2.73739  3.18146  2.89801  2.37887  2.77519  2.98518  4.58477  3.61503
          0.00353  6.04282  6.76517  0.61958  0.77255  2.40201  0.09490
    107   2.68995  5.95000  2.72169  2.19722  4.23007  3.69151  4.05357  4.05454  2.24588  3.42307  4.63675  2.16210  4.17891  3.03402  3.19710  2.34706  1.84151  3.29636  5.28757  4.22605    597 t - - -
          2.68634  4.42265  2.77542  2.73137  3.46323  2.40537  3.72520  3.29273  2.67774  2.69315  4.24692  2.90351  2.73780  3.18177  2.89841  2.37887  2.77483  2.98470  4.58450  3.61361
          0.17495  1.83669  6.76517  0.77407  0.61828  0.25052  1.50685
    108   3.62666  6.28467  3.25699  1.73943  5.63106  4.05940  4.46124  3.89773  1.16792  4.49055  5.32500  3.86180  4.93779  2.21791  2.20699  2.74745  3.13607  4.08413  6.71655  5.30485    604 k - - -
          2.68618  4.42225  2.77519  2.73123  3.46354  2.40513  3.72494  3.29354  2.67741  2.69355  4.24690  2.90347  2.73739  3.18146  2.89801  2.37887  2.77519  2.98518  4.58477  3.61503
          0.00677  6.50294  5.24962  0.61958  0.77255  1.15882  0.37667
    109   3.07696  6.28395  1.76186  1.98593  5.03489  3.69633  4.10290  4.25462  2.95864  4.36433  5.32428  2.36762  3.15725  2.54597  3.05845  1.90378  3.32285  4.01919  3.47408  4.14063    605 d - - -
          2.68549  4.42453  2.77480  2.73171  3.46508  2.40577  3.72735  3.29249  2.67787  2.69402  4.24811  2.90114  2.73625  3.18251  2.89808  2.37860  2.77536  2.98509  4.58367  3.61465
          0.34844  1.27359  4.24166  1.63347  0.21722  1.21188  0.35330
    110   2.03353  4.04490  3.88646  4.65045  3.34435  2.91068  5.33570  1.90666  4.19252  2.03371  3.26853  2.74073  4.88650  3.45209  4.68701  2.86009  3.17372  1.85116  5.94579  3.78722    616 v - - -
          2.68618  4.42225  2.77519  2.73123  3.46354  2.40513  3.72494  3.29354  2.67741  2.69355  4.24690  2.90347  2.73739  3.18146  2.89801  2.37887  2.77519  2.98518  4.58477  3.61503
          0.10505  6.49112  2.32070  0.61958  0.77255  1.25244  0.33660
    111   2.97340  6.20018  2.11901  1.91320  4.08451  3.79321  3.29436  4.48050  2.74510  3.77145  5.24061  2.14578  4.29889  3.39644  3.23734  1.73254  2.88281  2.98421  6.63234  4.53545    617 s - - -
          2.68618  4.42225  2.77519  2.73123  3.46354  2.40513  3.72494  3.29354  2.67741  2.69355  4.24690  2.90347  2.73739  3.18146  2.89801  2.37887  2.77519  2.98518  4.58477  3.61503
          0.00249  6.39186  7.11421  0.61958  0.77255  1.00789  0.45411
    112   1.53839  4.75333  4.59098  4.21397  2.17813  3.32956  4.70813  3.10904  4.66287  1.75707  2.20067  3.49573  4.18027  4.08403  4.47578  3.45397  3.90947  2.63672  4.88347  2.96431    618 a - - -
          2.68652  4.42224  2.77504  2.73131  3.46402  2.40393  3.72540  3.29382  2.67793  2.69356  4.24619  2.90219  2.73769  3.18190  2.89870  2.37892  2.77517  2.98554  4.58546  3.61473
          0.31804  1.67466  2.46444  0.74489  0.64395  1.33090  0.30685
    113   2.84209  5.44819  2.62750  1.81961  5.52917  4.13928  4.06560  3.38227  2.73383  3.66107  5.22541  2.63628  4.44071  2.96850  3.27342  2.06362  2.25214  2.14067  6.61761  4.40527    629 e - - -
          2.68618  4.42225  2.77519  2.73123  3.46354  2.40513  3.72494  3.29354  2.67741  2.69355  4.24690  2.90347  2.73739  3.18146  2.89801  2.37887  2.77519  2.98518  4.58477  3.61503
          0.00762  6.37493  5.13512  0.61958  0.77255  1.17616  0.36884
    114   3.28582  5.61215  3.26434  2.87447  3.47217  3.68406  2.49980  4.58630  2.77017  4.05956  4.76172  2.87040  4.24232  2.75599  2.81430  2.67543  3.11192  4.40396  5.09820  1.20040    630 y - - -
          2.68618  4.42225  2.77519  2.73123  3.46354  2.40513  3.72494  3.29354  2.67741  2.69355  4.24690  2.90347  2.73739  3.18146  2.89801  2.37887  2.77519  2.98518  4.58477  3.61503
          0.00243  6.41738  7.13973  0.61958  0.77255  1.58217  0.23008
    115   1.94915  6.17437  3.61542  2.89457  3.74278  3.28514  3.32132  3.96831  2.52134  3.86443  2.63248  3.38105  4.14033  2.92049  2.71043  1.75835  3.20522  3.40214  2.81625  4.88238    631 s - - -
          2.68618  4.42225  2.77519  2.73123  3.46354  2.40513  3.72494  3.29354  2.67741  2.69355  4.24690  2.90347  2.73739  3.18146  2.89801  2.37887  2.77519  2.98518  4.58477  3.61503
          0.00242  6.42298  7.14532  0.61958  0.77255  1.64352  0.21480
    116   3.04299  6.17471  3.76998  3.24692  4.90651  3.64171  4.38042  4.31707  3.13592  3.83393  5.00432  3.21389  0.62114  3.21943  3.43429  2.97426  3.50162  4.02479  6.61994  4.98660    632 P - - -
          2.68631  4.42238  2.77497  2.73125  3.46367  2.40526  3.72477  3.29326  2.67754  2.69335  4.24703  2.90360  2.73741  3.18160  2.89787  2.37875  2.77521  2.98532  4.58490  3.61489
          0.07899  4.55607  2.72645  1.66974  0.20862  1.64352  0.21480
    117   2.38866  4.62299  5.07110  3.70771  3.36937  4.63033  4.65781  2.94153  4.25898  1.94434  2.71288  4.15882  5.04033  3.89944  4.10707  2.63544  1.68373  1.59013  5.83260  4.22586    648 v - - -
          2.68618  4.42225  2.77519  2.73123  3.46354  2.40513  3.72494  3.29354  2.67741  2.69355  4.24690  2.90347  2.73739  3.18146  2.89801  2.37887  2.77519  2.98518  4.58477  3.61503
          0.00998  6.35613  4.80403  0.61958  0.77255  1.18621  0.36438
    118   2.68693  4.98170  2.99095  2.87348  4.39540  3.45812  4.23955  3.59437  2.91950  3.53174  4.61211  1.74038  4.75176  3.36617  2.92939  1.50988  2.23951  3.51687  5.70629  4.97040    649 s - - -
          2.68618  4.42225  2.77519  2.73123  3.46354  2.40513  3.72494  3.29354  2.67741  2.69355  4.24690  2.90347  2.73739  3.18146  2.89801  2.37887  2.77519  2.98518  4.58477  3.61503
          0.00397  6.40314  6.07115  0.61958  0.77255  0.99775  0.45999
    119   3.56096  4.70059  5.85258  4.74246  1.52880  4.86945  4.81523  2.36855  4.82953  1.46421  2.62658  4.74778  5.41203  3.33908  5.02306  4.11180  3.84349  2.63911  5.87313  1.92474    650 l - - -
          2.68618  4.42225  2.77519  2.73123  3.46354  2.40513  3.72494  3.29354  2.67741  2.69355  4.24690  2.90347  2.73739  3.18146  2.89801  2.37887  2.77519  2.98518  4.58477  3.61503
          0.00234  6.45643  7.17877  0.61958  0.77255  1.51507  0.24820
    120   2.28439  5.49490  3.14809  3.16419  3.64607  3.12169  3.91032  3.75463  2.80037  3.44626  4.64185  2.40934  3.69118  2.29119  3.06099  1.96122  2.31771  3.53720  4.75658  2.93214    651 s - - -
          2.68618  4.42225  2.77519  2.73123  3.46354  2.40513  3.72494  3.29354  2.67741  2.69355  4.24690  2.90347  2.73739  3.18146  2.89801  2.37887  2.77519  2.98518  4.58477  3.61503
          0.01640  6.45643  4.22046  0.61958  0.77255  1.37814  0.29042
    121   2.33067  5.64997  3.60705  2.31568  3.37774  4.30452  4.77428  3.15716  3.80718  1.59171  4.20658  4.08170  2.88728  3.02164  3.77414  3.05108  2.54879  2.48592  5.82786  2.54912    652 l - - -
          2.68618  4.42225  2.77519  2.73123  3.46354  2.40513  3.72494  3.29354  2.67741  2.69355  4.24690  2.90347  2.73739  3.18146  2.89801  2.37887  2.77519  2.98518  4.58477  3.61503
          0.00651  6.44994  5.31616  0.61958  0.77255  1.45929  0.26449
    122   2.65254  6.23576  3.55246  3.26462  5.57808  1.45880  4.55377  4.14198  2.83813  4.13664  5.08260  2.95432  2.11196  3.31761  3.33033  2.04400  2.46165  4.32038  5.94781  3.18379    653 g - - -
          2.68706  4.42402  2.77600  2.73297  3.46361  2.40223  3.72653  3.29500  2.67869  2.69509  4.24739  2.90375  2.73826  3.18316  2.89740  2.37906  2.77451  2.98631  4.58173  3.60074
          1.14703  0.66661  1.77801  0.97991  0.47056  0.81188  0.58703
    123   2.06986  5.57722  3.15858  2.99660  4.23878  2.85058  4.13709  4.15641  2.52037  3.84247  4.59325  2.05466  3.90919  3.41798  2.30443  1.99040  2.48660  3.09936  4.93751  4.72836    676 s - - -
          2.68599  4.42352  2.77578  2.73220  3.46508  2.40669  3.72225  3.29549  2.67695  2.69516  4.24801  2.90278  2.73513  3.18212  2.89389  2.37763  2.77489  2.98664  4.58620  3.61642
          1.31106  0.32576  4.76889  0.63422  0.75576  1.22154  0.34924
    124   2.98360  4.71339  3.52860  4.65959  2.80293  4.05101  5.31727  1.58928  4.53809  1.45329  2.53582  5.14289  5.34815  4.01053  4.40554  3.56292  3.29482  1.77325  5.28291  4.63829    686 l - - -
          2.68618  4.42225  2.77519  2.73123  3.46354  2.40513  3.72494  3.29354  2.67741  2.69355  4.24690  2.90347  2.73739  3.18146  2.89801  2.37887  2.77519  2.98518  4.58477  3.61503
          0.00565  6.38052  5.53639  0.61958  0.77255  0.30236  1.34350
    125   2.47593  6.27767  2.47484  2.84939  4.71553  3.48251  4.34546  3.47348  3.21251  3.22661  3.43806  2.14643  3.51757  3.67372  3.32005  2.13183  1.84881  2.54278  6.72118  4.40256    687 t - - -
          2.68618  4.42225  2.77519  2.73123  3.46354  2.40513  3.72494  3.29354  2.67741  2.69355  4.24690  2.90347  2.73739  3.18146  2.89801  2.37887  2.77519  2.98518  4.58477  3.61503
          0.00796  6.55008  5.03678  0.61958  0.77255  0.84773  0.55929
    126   3.35254  5.40333  4.63638  4.84588  2.01363  4.16575  4.64497  2.77496  4.52951  2.84607  4.10451  3.72020  5.19233  3.79404  4.31348  2.93480  3.01529  3.31689  6.01560  0.84385    688 y - - -
          2.68618  4.42225  2.77519  2.73123  3.46354  2.40513  3.72494  3.29354  2.67741  2.69355  4.24690  2.90347  2.73739  3.18146  2.89801  2.37887  2.77519  2.98518  4.58477  3.61503
          0.00537  6.54993  5.54006  0.61958  0.77255  0.90880  0.51585
    127   2.73059  5.35444  1.81749  2.77792  5.23265  3.43688  4.42766  4.04266  2.79017  4.01552  4.87403  1.94855  4.29592  2.71642  3.30862  1.52763  3.10909  3.79307  6.75134  4.92854    689 s - - -
          2.68618  4.42225  2.77519  2.73123  3.46354  2.40513  3.72494  3.29354  2.67741  2.69355  4.24690  2.90347  2.73739  3.18146  2.89801  2.37887  2.77519  2.98518  4.58477  3.61503
          0.00417  6.54933  5.90289  0.61958  0.77255  0.71090  0.67570
    128   2.82814  5.31321  3.60912  3.26372  5.60949  1.51432  4.64422  4.26514  3.43770  3.42133  3.46111  3.62213  4.34746  2.21599  3.59715  1.20277  3.52408  4.19056  6.72760  5.32837    690 s - - -
          2.68618  4.42225  2.77519  2.73123  3.46354  2.40513  3.72494  3.29354  2.67741  2.69355  4.24690  2.90347  2.73739  3.18146  2.89801  2.37887  2.77519  2.98518  4.58477  3.61503
          0.00354  6.56087  6.15498  0.61958  0.77255  0.80247  0.59461
    129   3.28683  6.32910  2.44611  2.80031  5.67497  2.51689  4.43105  4.53345  1.38561  2.02847  4.41590  3.45906  3.43607  3.32756  2.45364  2.74710  3.33438  3.94590  6.76131  4.94878    691 k - - -
          2.68636  4.42249  2.77509  2.73102  3.46364  2.40518  3.72483  3.29331  2.67752  2.69372  4.24714  2.90323  2.73751  3.18145  2.89817  2.37887  2.77504  2.98499  4.58501  3.61495
          0.03853  3.58602  4.59597  1.38662  0.28758  0.62502  0.76626
    130   3.58177  5.44105  5.14424  3.90519  2.79814  3.06835  5.15497  3.06503  3.92370  1.89383  4.19616  3.25980  5.09718  3.11545  4.54138  3.48747  2.60172  3.14846  1.16406  3.28816    713 w - - -
          2.68689  4.42392  2.77573  2.73286  3.46454  2.40302  3.72662  3.29063  2.67779  2.69069  4.24458  2.90445  2.73594  3.18274  2.89947  2.37991  2.77585  2.98439  4.58578  3.61570
          0.31475  1.34353  4.69881  1.17287  0.37031  0.72525  0.66204
    131   2.91050  5.74584  3.95314  2.73067  3.47792  2.59067  3.48161  3.38014  1.82863  4.14259  3.86248  2.56805  4.98987  3.33316  2.43780  1.88249  2.48604  3.53352  5.85193  4.15016    728 k - - -
          2.68618  4.42225  2.77519  2.73123  3.46354  2.40513  3.72494  3.29354  2.67741  2.69355  4.24690  2.90347  2.73739  3.18146  2.89801  2.37887  2.77519  2.98518  4.58477  3.61503
          0.00648  6.56411  5.28838  0.61958  0.77255  0.86253  0.54834
    132   2.83833  6.32826  1.76937  1.09350  5.67469  3.91251  4.48427  4.86173  2.08226  4.48087  5.36856  2.65639  4.98116  3.40777  3.43097  2.68374  3.85257  4.71963  5.45610  5.13724    729 e - - -
          2.68618  4.42225  2.77519  2.73123  3.46354  2.40513  3.72494  3.29354  2.67741  2.69355  4.24690  2.90347  2.73739  3.18146  2.89801  2.37887  2.77519  2.98518  4.58477  3.61503
          0.00211  6.55974  7.28209  0.61958  0.77255  0.90209  0.52040
    133   2.49399  6.31463  3.28300  2.68862  3.90529  2.22631  3.92516  3.57219  1.90628  3.39577  4.44325  3.59851  4.98429  3.41327  2.11112  2.00578  2.87515  3.75619  5.52987  3.38803    730 k - - -
          2.68618  4.42225  2.77519  2.73123  3.46354  2.40513  3.72494  3.29354  2.67741  2.69355  4.24690  2.90347  2.73739  3.18146  2.89801  2.37887  2.77519  2.98518  4.58477  3.61503
          0.00211  6.55974  7.28209  0.61958  0.77255  0.90209  0.52040
    134   2.96578  5.45998  3.18749  3.06877  3.49216  5.00986  4.22110  2.41219  4.32615  1.43366  2.40380  4.11708  5.38172  3.93573  4.07644  3.38042  1.65234  2.63795  5.51672  4.23455    731 l - - -
          2.68618  4.42225  2.77519  2.73123  3.46354  2.40513  3.72494  3.29354  2.67741  2.69355  4.24690  2.90347  2.73739  3.18146  2.89801  2.37887  2.77519  2.98518  4.58477  3.61503
          0.00210  6.56188  7.28422  0.61958  0.77255  0.90209  0.52040
    135   3.03280  1.86150  3.55244  2.51866  3.63646  4.01502  3.40227  4.04703  2.74680  3.29604  4.80897  3.04607  4.62979  2.91054  2.52498  2.39812  3.23663  3.14662  2.61531  3.11127    732 c - - -
          2.68618  4.42225  2.77519  2.73123  3.46354  2.40513  3.72494  3.29354  2.67741  2.69355  4.24690  2.90347  2.73739  3.18146  2.89801  2.37887  2.77519  2.98518  4.58477  3.61503
          0.00548  6.56188  5.50944  0.61958  0.77255  0.90209  0.52040
    136   1.59757  3.66569  5.87485  4.09639  3.34953  3.32900  5.45487  2.49721  5.05845  2.28950  3.98922  4.55655  5.48805  4.40740  4.43551  1.50786  3.16252  1.90238  5.41058  4.35640    733 s - - -
          2.68618  4.42225  2.77519  2.73123  3.46354  2.40513  3.72494  3.29354  2.67741  2.69355  4.24690  2.90347  2.73739  3.18146  2.89801  2.37887  2.77519  2.98518  4.58477  3.61503
          0.01245  6.55884  4.51357  0.61958  0.77255  0.90664  0.51731
    137   3.27178  5.79020  3.73864  2.52298  4.67728  2.70124  4.09982  4.00394  1.04702  4.16163  4.02061  3.51242  3.30082  2.58099  2.32978  2.80319  3.58785  3.73610  6.75184  5.07296    734 k - - -
          2.68622  4.42237  2.77520  2.73097  3.46366  2.40484  3.72484  3.29366  2.67753  2.69367  4.24653  2.90336  2.73741  3.18159  2.89813  2.37880  2.77532  2.98531  4.58489  3.61515
          0.04529  4.25245  3.50478  1.33303  0.30609  0.91550  0.51135
    138   2.89627  5.84690  2.90454  3.16927  5.33742  3.71963  4.60447  4.73627  3.38363  3.90784  5.32617  0.69378  4.95899  3.75591  3.56627  2.23516  3.04729  3.98498  6.72051  5.15545    744 n - - -
          2.68618  4.42225  2.77519  2.73123  3.46354  2.40513  3.72494  3.29354  2.67741  2.69355  4.24690  2.90347  2.73739  3.18146  2.89801  2.37887  2.77519  2.98518  4.58477  3.61503
          0.08159  6.52533  2.56546  0.61958  0.77255  0.69525  0.69105
    139   2.88987  5.33477  3.27209  2.98705  2.33355  3.11784  3.80354  4.06884  2.87971  3.26038  4.13335  3.67365  2.95544  3.37141  2.48011  3.26077  3.69589  3.85439  4.99918  1.29662    745 y - - -
          2.68620  4.42323  2.77567  2.73205  3.46201  2.40250  3.72473  3.29333  2.67807  2.69396  4.24808  2.90381  2.73834  3.18222  2.89869  2.37929  2.77588  2.98513  4.58281  3.61140
          0.30530  1.54743  2.98975  1.11314  0.39828  1.40762  0.28067
    140   2.43571  5.79524  2.38423  2.41344  4.31615  1.70032  4.29920  2.88989  2.56871  3.95554  4.01299  3.11467  3.87268  2.62108  2.60198  3.26550  3.90237  3.17551  6.65476  3.34454    768 g - - -
          2.68618  4.42225  2.77519  2.73123  3.46354  2.40513  3.72494  3.29354  2.67741  2.69355  4.24690  2.90347  2.73739  3.18146  2.89801  2.37887  2.77519  2.98518  4.58477  3.61503
          0.02605  6.42969  3.72572  0.61958  0.77255  0.95830  0.48377
    141   2.27512  5.48854  3.85140  2.84127  4.05788  3.50416  4.71236  2.02118  3.19371  2.75989  3.03573  4.09911  3.93170  3.72476  2.64139  2.45601  1.87347  2.37455  6.32819  5.03651    769 t - - -
          2.68626  4.42045  2.77518  2.73128  3.46409  2.40498  3.72556  3.29322  2.67781  2.69373  4.24689  2.90333  2.73720  3.18163  2.89819  2.37853  2.77537  2.98521  4.58488  3.61451
          0.14704  2.65966  2.70659  1.55038  0.23847  0.45847  1.00035
    142   2.66779  5.35845  2.83365  2.95777  4.86811  0.85136  4.29840  4.59195  3.10590  3.88814  5.30632  2.25769  4.53174  3.46282  3.47286  2.89407  3.60383  4.11835  5.82331  4.93958    793 g - - -
          2.68618  4.42225  2.77519  2.73123  3.46354  2.40513  3.72494  3.29354  2.67741  2.69355  4.24690  2.90347  2.73739  3.18146  2.89801  2.37887  2.77519  2.98518  4.58477  3.61503
          0.00524  6.49006  5.59817  0.61958  0.77255  0.38625  1.13818
    143   1.29186  6.04160  3.79282  3.02452  4.46976  3.30182  4.88630  3.40151  3.55823  3.23328  3.33889  3.58996  4.61768  3.41327  3.59594  1.82079  1.90901  3.26750  5.90589  4.56352    794 a - - -
          2.68627  4.42260  2.77324  2.73150  3.46360  2.40498  3.72522  3.29332  2.67773  2.69387  4.24725  2.90373  2.73763  3.18163  2.89794  2.37894  2.77546  2.98506  4.58462  3.61531
          0.13871  2.04923  7.29015  0.35398  1.21029  0.69546  0.69084
    144   2.82928  5.47028  3.41019  2.79955  3.05703  4.12564  4.70310  3.58478  2.85849  2.83425  4.00897  3.49033  4.65147  3.47600  3.49046  1.33352  2.89677  2.14103  5.08004  2.73887    809 s - - -
          2.68618  4.42225  2.77519  2.73123  3.46354  2.40513  3.72494  3.29354  2.67741  2.69355  4.24690  2.90347  2.73739  3.18146  2.89801  2.37887  2.77519  2.98518  4.58477  3.61503
          0.00207  6.57551  7.29786  0.61958  0.77255  0.77726  0.61556
    145   2.76762  5.34866  5.95516  4.95317  2.71573  4.87421  5.48134  1.61526  5.12005  2.08046  1.73623  4.83010  5.51057  5.24831  5.12273  4.08855  3.35794  1.59614  3.48479  3.48034    810 v - - -
          2.68618  4.42225  2.77519  2.73123  3.46354  2.40513  3.72494  3.29354  2.67741  2.69355  4.24690  2.90347  2.73739  3.18146  2.89801  2.37887  2.77519  2.98518  4.58477  3.61503
          0.01547  6.57604  4.27154  0.61958  0.77255  0.77726  0.61556
    146   3.25454  5.03724  3.49790  2.85145  5.27138  2.21373  2.76497  4.21723  2.92578  3.37961  4.91425  2.97520  4.76046  2.41015  2.99837  1.61051  2.00955  3.64966  5.39031  4.13188    811 s - - -
          2.68618  4.42225  2.77519  2.73123  3.46354  2.40513  3.72494  3.29354  2.67741  2.69355  4.24690  2.90347  2.73739  3.18146  2.89801  2.37887  2.77519  2.98518  4.58477  3.61503
          0.00210  6.56266  7.28501  0.61958  0.77255  0.83329  0.57025
    147   2.69985  6.33280  3.24555  0.71460  4.60531  3.86321  2.53995  5.16590  2.70937  4.47811  5.37315  3.76218  4.98612  3.14210  3.43300  2.91471  3.74102  4.19063  6.76476  5.35307    812 e - - -
          2.68618  4.42225  2.77519  2.73123  3.46354  2.40513  3.72494  3.29354  2.67741  2.69355  4.24690  2.90347  2.73739  3.18146  2.89801  2.37887  2.77519  2.98518  4.58477  3.61503
          0.00209  6.56602  7.28836  0.61958  0.77255  0.87399  0.54005
    148   2.80417  6.33156  3.09050  1.80191  4.92213  3.90978  4.23495  4.24985  2.98937  3.74408  2.84047  2.89178  4.98624  2.52570  2.24810  1.56933  2.91746  4.08214  6.76382  4.55075    813 s - - -
          2.68618  4.42225  2.77519  2.73123  3.46354  2.40513  3.72494  3.29354  2.67741  2.69355  4.24690  2.90347  2.73739  3.18146  2.89801  2.37887  2.77519  2.98518  4.58477  3.61503
          0.00436  6.56602  5.82871  0.61958  0.77255  0.87399  0.54005
    149   3.62856  5.09079  5.93720  4.87201  1.50644  4.68845  4.41439  2.42420  5.10435  2.95575  4.36171  5.30083  5.49949  4.85430  5.10974  3.76614  3.66044  2.39430  5.96127  0.94419    814 y - - -
          2.68618  4.42225  2.77519  2.73123  3.46354  2.40513  3.72494  3.29354  2.67741  2.69355  4.24690  2.90347  2.73739  3.18146  2.89801  2.37887  2.77519  2.98518  4.58477  3.61503
          0.17497  6.56376  1.83817  0.61958  0.77255  0.89446  0.52565
    150   3.37082  6.18326  2.88951  2.14698  4.14386  3.80437  3.72093  3.97390  2.99456  2.26725  4.61675  3.48645  4.67673  3.05036  2.25246  1.92621  1.85407  4.17782  4.96776  3.52473    815 t - - -
          2.68618  4.42225  2.77519  2.73123  3.46354  2.40513  3.72494  3.29354  2.67741  2.69355  4.24690  2.90347  2.73739  3.18146  2.89801  2.37887  2.77519  2.98518  4.58477  3.61503
          0.01021  6.39128  4.76927  0.61958  0.77255  0.23309  1.57062
    151   3.24635  4.96432  2.34969  2.72667  4.14705  3.17646  2.75097  3.62434  3.52113  4.62275  5.36165  2.42776  4.73260  2.81287  3.36966  2.01576  3.85484  4.38985  5.93543  1.42633    816 y - - -
          2.68618  4.42225  2.77519  2.73123  3.46354  2.40513  3.72494  3.29354  2.67741  2.69355  4.24690  2.90347  2.73739  3.18146  2.89801  2.37887  2.77519  2.98518  4.58477  3.61503
          0.00209  6.56717  7.28952  0.61958  0.77255  0.63016  0.76037
    152   1.01592  3.76504  4.29484  5.04509  3.40535  3.28660  5.46051  2.61882  4.31395  2.03691  3.45686  2.91982  5.49725  5.18442  5.07856  3.19559  3.41600  2.14311  5.98618  4.80772    817 a - - -
          2.68618  4.42225  2.77519  2.73123  3.46354  2.40513  3.72494  3.29354  2.67741  2.69355  4.24690  2.90347  2.73739  3.18146  2.89801  2.37887  2.77519  2.98518  4.58477  3.61503
          0.00207  6.57906  7.30140  0.61958  0.77255  0.74595  0.64299
    153   3.25871  6.34309  2.11561  1.95231  5.51362  4.01487  2.95615  4.79769  2.47342  4.64897  4.92857  2.79483  4.32414  2.82068  2.45041  2.29960  1.85096  3.91122  6.77495  4.19237    818 t - - -
          2.68618  4.42225  2.77519  2.73123  3.46354  2.40513  3.72494  3.29354  2.67741  2.69355  4.24690  2.90347  2.73739  3.18146  2.89801  2.37887  2.77519  2.98518  4.58477  3.61503
          0.00987  6.57906  4.77525  0.61958  0.77255  0.74595  0.64299
    154   2.48317  6.33589  2.71321  1.98517  3.89496  3.25255  2.29369  5.16838  2.89982  3.62066  4.72471  3.42065  4.99023  2.85723  2.04202  2.17147  3.16535  4.20129  5.35140  2.95316    819 e - - -
          2.68618  4.42225  2.77519  2.73123  3.46354  2.40513  3.72494  3.29354  2.67741  2.69355  4.24690  2.90347  2.73739  3.18146  2.89801  2.37887  2.77519  2.98518  4.58477  3.61503
          0.00208  6.57127  7.29361  0.61958  0.77255  0.82461  0.57697
    155   4.03085  5.87635  6.52459  5.91151  3.12038  5.75265  6.07448  1.86082  5.70687  0.62333  2.19480  5.92388  6.04153  5.14881  5.68658  5.07793  4.76625  2.61864  6.43980  4.15122    820 L - - -
          2.68618  4.42225  2.77519  2.73123  3.46354  2.40513  3.72494  3.29354  2.67741  2.69355  4.24690  2.90347  2.73739  3.18146  2.89801  2.37887  2.77519  2.98518  4.58477  3.61503
          0.00878  6.57127  4.91482  0.61958  0.77255  0.82461  0.57697
    156   3.64239  6.33093  1.71147  1.73683  5.03800  4.05998  4.21329  3.06448  2.47386  4.47687  4.15358  2.30515  4.98502  2.50124  3.33783  2.13653  3.51862  3.33059  6.76306  4.59604    821 d - - -
          2.68618  4.42225  2.77519  2.73123  3.46354  2.40513  3.72494  3.29354  2.67741  2.69355  4.24690  2.90347  2.73739  3.18146  2.89801  2.37887  2.77519  2.98518  4.58477  3.61503
          0.00210  6.56459  7.28693  0.61958  0.77255  0.88700  0.53084
    157   3.63464  4.23377  4.06569  3.36821  3.87756  2.95139  3.96138  4.18538  0.91302  2.93160  4.04158  3.67107  5.01460  3.24654  1.98328  3.01501  3.27716  3.88051  6.67790  4.52835    822 k - - -
          2.68618  4.42225  2.77519  2.73123  3.46354  2.40513  3.72494  3.29354  2.67741  2.69355  4.24690  2.90347  2.73739  3.18146  2.89801  2.37887  2.77519  2.98518  4.58477  3.61503
          0.01057  6.56459  4.69850  0.61958  0.77255  0.83641  0.56786
    158   3.57477  5.58823  1.63033  1.39008  5.38728  4.04444  4.48399  4.20811  2.55116  4.05209  5.25657  2.41789  4.98034  3.29392  3.35017  2.15947  2.90529  3.79466  5.26579  4.76458    823 e - - -
          2.68618  4.42225  2.77519  2.73123  3.46354  2.40513  3.72494  3.29354  2.67741  2.69355  4.24690  2.90347  2.73739  3.18146  2.89801  2.37887  2.77519  2.98518  4.58477  3.61503
          0.00762  6.55851  5.08750  0.61958  0.77255  0.94022  0.49519
    159   2.75240  5.45204  3.74349  2.62821  4.81959  3.50345  4.72058  2.78418  3.46200  2.91903  3.35377  3.67722  5.03804  2.57079  2.84854  1.86862  1.45463  3.58939  5.50613  3.85298    824 t - - -
          2.68618  4.42225  2.77519  2.73123  3.46354  2.40513  3.72494  3.29354  2.67741  2.69355  4.24690  2.90347  2.73739  3.18146  2.89801  2.37887  2.77519  2.98518  4.58477  3.61503
          0.00212  6.55301  7.27536  0.61958  0.77255  0.98581  0.46703
    160   2.98305  6.31842  3.02727  2.00050  4.46153  3.66098  3.81260  3.77295  2.56237  3.36238  4.13547  2.98371  4.97695  2.56524  2.69443  2.06410  2.02613  2.75706  6.75153  3.56340    825 e - - -
          2.68618  4.42225  2.77519  2.73123  3.46354  2.40513  3.72494  3.29354  2.67741  2.69355  4.24690  2.90347  2.73739  3.18146  2.89801  2.37887  2.77519  2.98518  4.58477  3.61503
          0.01794  6.55301  4.11333  0.61958  0.77255  0.81641  0.58342
    161   1.88605  4.23909  3.73615  4.56725  2.89054  4.16207  5.16138  2.02281  4.30441  2.09901  3.03916  4.61245  5.47670  4.98423  4.61201  2.71686  2.44027  1.71071  5.95306  3.24071    826 v - - -
          2.68618  4.42225  2.77519  2.73123  3.46354  2.40513  3.72494  3.29354  2.67741  2.69355  4.24690  2.90347  2.73739  3.18146  2.89801  2.37887  2.77519  2.98518  4.58477  3.61503
          0.02953  6.54585  3.58772  0.61958  0.77255  1.04190  0.43507
    162   3.00136  6.26219  2.83977  2.65719  2.43753  3.34475  3.94878  3.41794  2.21336  2.85955  3.62727  2.90105  4.62074  3.10672  2.48207  2.20655  3.10245  3.20998  5.07376  2.86284    827 s - - -
          2.68618  4.42225  2.77519  2.73123  3.46354  2.40513  3.72494  3.29354  2.67741  2.69355  4.24690  2.90347  2.73739  3.18146  2.89801  2.37887  2.77519  2.98518  4.58477  3.61503
          0.00605  6.51929  5.39127  0.61958  0.77255  0.60768  0.78661
    163   2.62217  4.82665  4.07474  4.10575  2.56757  2.59365  5.33541  2.87535  4.52853  1.57433  2.76482  3.46487  4.88447  2.87626  4.63985  2.67840  2.34003  2.20022  6.03211  4.68502    828 l - - -
          2.68385  4.42243  2.77208  2.73336  3.46714  2.40962  3.73190  3.29588  2.67995  2.69482  4.24711  2.89881  2.73813  3.18611  2.89980  2.37609  2.76948  2.98835  4.57799  3.60099
          1.50341  0.49822  1.77187  2.22158  0.11478  0.87268  0.54099
    164   3.05545  4.93902  1.58600  2.83508  4.92300  1.79125  4.16200  4.57910  2.58903  4.35590  4.81188  2.00731  4.03484  3.48387  3.20494  2.38052  3.13257  4.24376  5.44030  4.79564    927 d - - -
          2.68618  4.42225  2.77519  2.73123  3.46354  2.40513  3.72494  3.29354  2.67741  2.69355  4.24690  2.90347  2.73739  3.18146  2.89801  2.37887  2.77519  2.98518  4.58477  3.61503
          0.42457  6.37791  1.06638  0.61958  0.77255  1.58792  0.22860
    165   2.91993  5.72917  2.76219  1.99925  4.54920  3.32292  4.04090  3.77092  1.88689  3.21984  3.96047  3.12660  3.52397  2.91725  2.31009  2.49249  2.93194  3.04085  6.16009  3.38606    928 k - - -
          2.68618  4.42225  2.77519  2.73123  3.46354  2.40513  3.72494  3.29354  2.67741  2.69355  4.24690  2.90347  2.73739  3.18146  2.89801  2.37887  2.77519  2.98518  4.58477  3.61503
          0.00825  5.97947  5.17062  0.61958  0.77255  1.14446  0.38331
    166   2.50013  5.37409  2.91792  3.06589  4.34460  2.30208  4.53821  3.23288  2.92989  2.85244  4.70074  1.62588  4.45392  3.44061  3.57045  2.05322  2.43670  3.61217  5.47017  4.28733    929 n - - -
          2.68528  4.41339  2.77500  2.73096  3.46516  2.40525  3.72499  3.29194  2.67891  2.69335  4.24335  2.90335  2.73731  3.18193  2.89863  2.37993  2.77489  2.98538  4.58598  3.61544
          0.45254  1.03345  4.80213  1.65713  0.21157  0.82322  0.57806
    167   2.94163  3.25543  3.53642  2.75461  4.29281  2.36650  4.08727  3.07850  2.96512  1.92434  4.81325  3.22777  3.66415  2.34525  3.25105  2.46592  2.65478  3.23675  6.52252  3.12054   1046 l - - -
          2.68618  4.42225  2.77519  2.73123  3.46354  2.40513  3.72494  3.29354  2.67741  2.69355  4.24690  2.90347  2.73739  3.18146  2.89801  2.37887  2.77519  2.98518  4.58477  3.61503
          0.00519  6.36786  5.66487  0.61958  0.77255  0.23783  1.55276
    168   2.73657  5.54630  3.42045  3.43482  4.09240  3.11991  4.48608  3.25191  3.43494  3.24721  4.41805  2.32064  3.77917  3.90871  2.94119  1.63588  1.60861  3.08164  3.92204  4.02686   1047 t - - -
          2.68513  4.42637  2.77701  2.73384  3.46421  2.40645  3.72154  3.29281  2.67826  2.69035  4.24289  2.90330  2.73760  3.18380  2.89927  2.37881  2.77244  2.98299  4.58611  3.61601
          0.72832  0.66576  5.68466  1.39715  0.28409  0.73040  0.65723
    169   2.93847  6.32746  2.68313  1.55560  4.15764  2.37247  4.00992  3.60154  3.07964  3.17507  4.76888  3.23663  4.99218  2.72745  3.02523  2.45373  2.83615  2.42822  6.76194  3.84929   1057 e - - -
          2.68618  4.42225  2.77519  2.73123  3.46354  2.40513  3.72494  3.29354  2.67741  2.69355  4.24690  2.90347  2.73739  3.18146  2.89801  2.37887  2.77519  2.98518  4.58477  3.61503
          0.01944  6.57120  4.02574  0.61958  0.77255  0.74231  0.64629
    170   2.36847  5.33660  5.94182  5.32545  2.59474  5.13467  5.12376  2.58060  5.10705  1.78361  1.32616  5.30176  5.49824  4.93100  4.32837  4.27831  3.59840  2.88687  5.34584  1.82623   1058 m - - -
          2.68621  4.42228  2.77522  2.73126  3.46357  2.40507  3.72497  3.29357  2.67733  2.69358  4.24693  2.90349  2.73742  3.18149  2.89804  2.37874  2.77522  2.98521  4.58480  3.61506
          0.00588  5.26426  7.28358  0.93583  0.49801  0.81985  0.58071
    171   2.85422  6.33293  2.22351  1.87874  5.03414  3.67340  4.03873  4.46003  2.08504  4.04860  4.82437  2.11802  4.98588  2.49256  2.49909  2.21935  3.24820  3.88416  6.76480  4.88692   1063 e - - -
          2.68618  4.42225  2.77519  2.73123  3.46354  2.40513  3.72494  3.29354  2.67741  2.69355  4.24690  2.90347  2.73739  3.18146  2.89801  2.37887  2.77519  2.98518  4.58477  3.61503
          0.00209  6.56598  7.28833  0.61958  0.77255  0.87766  0.53743
    172   3.60603  4.81607  5.35301  4.74197  3.26917  5.13849  5.47251  1.28732  4.73142  2.11660  3.47235  5.30393  5.50211  4.90632  5.11271  2.36673  1.45746  2.26468  5.18558  4.78785   1064 i - - -
          2.68618  4.42225  2.77519  2.73123  3.46354  2.40513  3.72494  3.29354  2.67741  2.69355  4.24690  2.90347  2.73739  3.18146  2.89801  2.37887  2.77519  2.98518  4.58477  3.61503
          0.00358  6.56675  6.13366  0.61958  0.77255  0.81660  0.58327
    173   2.64213  5.89772  1.98206  1.75459  4.99038  3.73874  3.86023  4.41352  2.53296  3.50726  4.73053  1.84925  4.98805  2.91240  3.30221  2.29994  3.09546  3.78292  5.93876  4.95285   1065 e - - -
          2.68618  4.42225  2.77519  2.73123  3.46354  2.40513  3.72494  3.29354  2.67741  2.69355  4.24690  2.90347  2.73739  3.18146  2.89801  2.37887  2.77519  2.98518  4.58477  3.61503
          0.00427  6.56860  5.85823  0.61958  0.77255  0.87050  0.54256
    174   1.63319  5.71274  2.83510  2.21006  5.10488  3.13864  4.78373  4.17049  3.36813  3.61134  5.14979  2.79102  4.98952  3.04276  4.01231  1.34182  2.76652  3.56283  6.75516  5.34718   1066 s - - -
          2.68618  4.42225  2.77519  2.73123  3.46354  2.40513  3.72494  3.29354  2.67741  2.69355  4.24690  2.90347  2.73739  3.18146  2.89801  2.37887  2.77519  2.98518  4.58477  3.61503
          0.00209  6.56642  7.28877  0.61958  0.77255  0.89034  0.52851
    175   2.57349  5.83646  1.99970  2.01273  5.43568  4.18694  3.17247  4.93595  3.08584  4.12150  5.37345  1.76354  4.98625  2.81540  2.91244  1.98007  2.94792  4.26827  5.95801  4.07241   1067 n - - -
          2.68618  4.42225  2.77519  2.73123  3.46354  2.40513  3.72494  3.29354  2.67741  2.69355  4.24690  2.90347  2.73739  3.18146  2.89801  2.37887  2.77519  2.98518  4.58477  3.61503
          0.00209  6.56642  7.28877  0.61958  0.77255  0.89034  0.52851
    176   3.77699  5.34211  5.52950  5.32736  0.82541  4.18109  5.25251  2.62219  5.10974  2.95861  3.70817  5.30537  5.50298  5.23887  5.11404  2.94807  3.39097  1.50594  5.96411  3.96446   1068 f - - -
          2.68618  4.42225  2.77519  2.73123  3.46354  2.40513  3.72494  3.29354  2.67741  2.69355  4.24690  2.90347  2.73739  3.18146  2.89801  2.37887  2.77519  2.98518  4.58477  3.61503
          0.00209  6.56715  7.28950  0.61958  0.77255  0.89034  0.52851
    177   3.39535  6.32566  2.73677  2.41158  5.18933  4.43499  4.51450  2.27516  3.19814  4.02873  4.80468  2.14970  4.70329  2.71765  3.21184  2.00023  1.60036  3.36336  6.75978  4.90097   1069 t - - -
          2.68633  4.42258  2.77401  2.73060  3.46387  2.40512  3.72505  3.29387  2.67774  2.69388  4.24714  2.90347  2.73773  3.18068  2.89824  2.37862  2.77550  2.98551  4.58510  3.61536
          0.20547  1.77746  4.09428  0.03763  3.29863  0.59973  0.79620
    178   4.18988  6.24067  6.74305  6.81412  7.24328  0.08177  7.33231  6.78207  6.79326  6.47468  7.17946  5.98433  5.92640  6.79776  6.70288  3.56352  4.61408  4.99880  8.57591  7.61056   1071 G - - -
          2.68618  4.42225  2.77519  2.73123  3.46354  2.40513  3.72494  3.29354  2.67741  2.69355  4.24690  2.90347  2.73739  3.18146  2.89801  2.37887  2.77519  2.98518  4.58477  3.61503
          0.00286  6.56652  6.53717  0.61958  0.77255  0.85937  0.55065
    179   3.29475  5.05379  5.09024  4.47894  3.97661  4.69151  4.54143  2.07253  2.49248  2.56386  2.68080  4.14705  5.17217  3.21598  2.57108  3.31053  1.40128  2.37180  5.02322  3.66350   1072 t - - -
          2.68618  4.42225  2.77519  2.73123  3.46354  2.40513  3.72494  3.29354  2.67741  2.69355  4.24690  2.90347  2.73739  3.18146  2.89801  2.37887  2.77519  2.98518  4.58477  3.61503
          0.00209  6.56745  7.28980  0.61958  0.77255  0.88762  0.53041
    180   0.93006  5.35573  5.83080  4.66759  4.08220  2.02921  5.45204  3.34236  5.02828  3.02917  3.55927  5.02979  4.70682  4.96530  4.49751  3.15001  3.66838  2.45448  2.30759  3.51872   1073 a - - -
          2.68618  4.42225  2.77519  2.73123  3.46354  2.40513  3.72494  3.29354  2.67741  2.69355  4.24690  2.90347  2.73739  3.18146  2.89801  2.37887  2.77519  2.98518  4.58477  3.61503
          0.06019  6.56745  2.86447  0.61958  0.77255  0.79599  0.59990
    181   3.12456  6.29234  2.40998  2.66932  5.63842  2.86191  1.39714  4.51303  2.87006  3.88790  3.87960  3.09950  4.94623  2.91641  1.92922  2.79595  3.42033  3.84831  6.72442  4.56583   1074 h - - -
          2.68614  4.42228  2.77517  2.73121  3.46357  2.40516  3.72498  3.29339  2.67744  2.69358  4.24693  2.90340  2.73732  3.18150  2.89804  2.37890  2.77523  2.98522  4.58480  3.61494
          0.00891  5.11381  5.85677  0.95874  0.48349  1.27290  0.32853
    182   3.72046  5.29609  5.90246  5.28602  2.39380  5.09444  5.42876  1.10035  5.06740  1.69916  2.85631  4.87144  5.45798  4.86523  5.07012  3.95004  2.32626  2.42255  5.09063  3.12082   1082 i - - -
          2.68618  4.42225  2.77519  2.73123  3.46354  2.40513  3.72494  3.29354  2.67741  2.69355  4.24690  2.90347  2.73739  3.18146  2.89801  2.37887  2.77519  2.98518  4.58477  3.61503
          0.00221  6.51195  7.23430  0.61958  0.77255  1.23902  0.34202
    183   2.71980  6.29296  2.24260  3.10191  5.63918  1.05537  4.38858  5.12594  2.52888  4.37838  5.33333  3.69086  4.94649  3.12684  2.17528  2.56622  3.62746  4.68422  5.38352  4.92164   1083 g - - -
          2.68618  4.42225  2.77519  2.73123  3.46354  2.40513  3.72494  3.29354  2.67741  2.69355  4.24690  2.90347  2.73739  3.18146  2.89801  2.37887  2.77519  2.98518  4.58477  3.61503
          0.03471  6.51423  3.42234  0.61958  0.77255  1.22850  0.34635
    184   1.56324  5.01261  4.59602  3.14494  3.07280  4.65213  4.78984  3.38546  4.63991  3.02361  3.70850  4.03981  5.34901  3.67641  4.61894  2.75159  2.51650  2.14437  2.33015  2.01440   1084 a - - -
          2.68674  4.42321  2.77627  2.73218  3.46448  2.40599  3.71849  3.29450  2.67582  2.69449  4.24236  2.90386  2.73859  3.18149  2.89569  2.37913  2.77535  2.98630  4.57592  3.61401
          0.54537  1.36894  1.79579  1.04353  0.43419  0.98123  0.46976
    185   3.09959  4.74892  5.67494  4.38055  3.09463  4.57477  5.26707  1.96207  3.29644  1.26074  3.24985  4.47063  4.90400  3.01133  3.63109  3.16423  3.42611  1.78406  4.38933  3.90888   1093 l - - -
          2.68618  4.42225  2.77519  2.73123  3.46354  2.40513  3.72494  3.29354  2.67741  2.69355  4.24690  2.90347  2.73739  3.18146  2.89801  2.37887  2.77519  2.98518  4.58477  3.61503
          0.40192  6.32968  1.11114  0.61958  0.77255  0.98549  0.46722
    186   2.87808  5.24689  2.83367  2.98480  1.97976  4.19470  4.56726  3.71547  3.04118  2.44894  4.16739  3.73721  4.53817  2.58683  3.46714  1.72658  3.37406  2.40298  6.07299  3.08544   1094 s - - -
          2.68655  4.42265  2.77539  2.73091  3.46303  2.40531  3.72534  3.29301  2.67768  2.69390  4.24682  2.90354  2.73768  3.18176  2.89827  2.37875  2.77559  2.98531  4.58516  3.61034
          0.32127  1.33313  4.49881  0.26487  1.45804  0.23592  1.55990
    187   3.17620  6.28180  3.30292  3.02557  4.58180  3.57644  4.09647  4.16559  1.21187  2.77854  3.93167  3.28101  4.50863  2.41729  1.97742  2.86238  3.65385  3.31883  5.20029  3.89168   1100 k - - -
          2.68618  4.42225  2.77519  2.73123  3.46354  2.40513  3.72494  3.29354  2.67741  2.69355  4.24690  2.90347  2.73739  3.18146  2.89801  2.37887  2.77519  2.98518  4.58477  3.61503
          0.01828  6.51294  4.09676  0.61958  0.77255  1.18151  0.36646
    188   2.72621  6.27235  1.53679  2.79782  4.66216  2.41340  3.98352  4.15976  2.32713  3.24816  3.41984  2.80403  4.74516  2.28574  3.05590  2.82727  2.94934  4.30624  6.06103  4.72129   1101 d - - -
          2.68618  4.42225  2.77519  2.73123  3.46354  2.40513  3.72494  3.29354  2.67741  2.69355  4.24690  2.90347  2.73739  3.18146  2.89801  2.37887  2.77519  2.98518  4.58477  3.61503
          0.21014  6.49977  1.67119  0.61958  0.77255  0.98102  0.46989
    189   2.14737  6.12050  2.67050  2.81666  4.28445  3.30302  4.50637  3.53883  2.91846  3.69757  4.05082  2.80750  1.96646  3.05700  3.12125  2.04055  2.55515  3.02893  6.55244  4.11833   1102 p - - -
          2.68685  4.42403  2.77421  2.73100  3.46512  2.40504  3.72657  3.29355  2.67730  2.69392  4.24605  2.90376  2.73698  3.18200  2.89860  2.37829  2.77428  2.98540  4.58129  3.61554
          1.71343  0.23854  3.44267  0.66516  0.72194  1.43278  0.27265
    190   2.38711  5.47571  2.66406  2.50687  4.23005  2.81449  4.01721  4.30296  2.55814  3.62038  3.91961  2.62042  1.94271  3.35701  3.01413  2.23953  2.61138  3.75709  4.63938  4.63877   1127 p - - -
          2.68618  4.42225  2.77519  2.73123  3.46354  2.40513  3.72494  3.29354  2.67741  2.69355  4.24690  2.90347  2.73739  3.18146  2.89801  2.37887  2.77519  2.98518  4.58477  3.61503
          0.22980  6.32634  1.59199  0.61958  0.77255  1.72028  0.19725
    191   3.00245  5.57109  1.63921  2.42828  5.35202  2.46357  3.38535  4.72025  2.70855  4.02328  4.81189  1.83761  4.20090  3.18034  3.01566  2.30592  3.25904  4.27756  5.60118  3.99156   1128 d - - -
          2.68618  4.42225  2.77519  2.73123  3.46354  2.40513  3.72494  3.29354  2.67741  2.69355  4.24690  2.90347  2.73739  3.18146  2.89801  2.37887  2.77519  2.98518  4.58477  3.61503
          0.06824  6.11801  2.75267  0.61958  0.77255  1.03378  0.43953
    192   2.07723  4.85632  3.04204  2.64960  4.00068  2.04905  3.94885  3.15549  2.79507  3.48098  3.90066  3.14132  3.16816  3.37391  2.93838  2.19687  2.95986  3.37969  4.64937  3.03157   1129 g - - -
          2.68544  4.42607  2.77614  2.73357  3.46543  2.40214  3.72684  3.29461  2.67635  2.69505  4.24471  2.90432  2.73790  3.18092  2.89949  2.37890  2.77342  2.98637  4.56643  3.61573
          1.28054  0.35221  3.96415  1.57224  0.23266  1.78813  0.18305
    193   2.45708  5.15230  2.96011  2.62552  4.28124  3.15299  3.62252  3.99190  1.59208  3.48150  4.28473  3.51872  4.03394  3.41057  1.58265  2.84447  3.03436  3.77006  5.37049  4.21471   1188 r - - -
          2.68618  4.42225  2.77519  2.73123  3.46354  2.40513  3.72494  3.29354  2.67741  2.69355  4.24690  2.90347  2.73739  3.18146  2.89801  2.37887  2.77519  2.98518  4.58477  3.61503
          0.16777  6.24489  1.88051  0.61958  0.77255  1.39734  0.28403
    194   2.80126  5.20701  2.20046  2.40875  4.95594  3.19197  2.18486  4.23293  2.21147  3.78255  4.27283  2.21414  4.16585  3.12332  3.17613  2.33646  2.68555  4.10386  6.46297  4.00176   1189 h - - -
          2.68610  4.42240  2.77523  2.73168  3.46290  2.40547  3.72516  3.29356  2.67682  2.69331  4.24633  2.90321  2.73775  3.18169  2.89739  2.37913  2.77557  2.98554  4.58541  3.61359
          0.40051  1.60212  2.05140  1.11931  0.39527  2.05102  0.13766
    195   2.35514  5.87639  3.13331  2.07521  4.20467  3.48881  4.41986  3.75582  2.96175  3.34596  4.61744  3.36372  1.26834  3.12481  3.56378  3.01582  2.91532  2.94898  6.32812  4.61058   1235 p - - -
          2.68618  4.42225  2.77519  2.73123  3.46354  2.40513  3.72494  3.29354  2.67741  2.69355  4.24690  2.90347  2.73739  3.18146  2.89801  2.37887  2.77519  2.98518  4.58477  3.61503
          0.08087  6.03796  2.58633  0.61958  0.77255  2.06747  0.13525
    196   2.10869  5.68843  2.88452  2.10152  4.38201  4.05900  4.31000  2.42391  2.90361  2.26105  2.78101  3.26254  3.93002  3.06941  3.54760  2.82636  2.56378  2.76803  6.17861  4.60768   1236 e - - -
          2.68618  4.42225  2.77519  2.73123  3.46354  2.40513  3.72494  3.29354  2.67741  2.69355  4.24690  2.90347  2.73739  3.18146  2.89801  2.37887  2.77519  2.98518  4.58477  3.61503
          0.00370  5.99617  6.71852  0.61958  0.77255  0.54457  0.86772
    197   2.91617  5.19831  4.85397  3.93431  2.63069  4.67458  4.91442  1.32383  3.94403  1.99719  3.27606  4.31805  5.34676  4.48690  4.39550  3.31256  3.25175  1.85573  4.59470  2.50041   1237 i - - -
          2.68618  4.42225  2.77519  2.73123  3.46354  2.40513  3.72494  3.29354  2.67741  2.69355  4.24690  2.90347  2.73739  3.18146  2.89801  2.37887  2.77519  2.98518  4.58477  3.61503
          0.00590  6.38309  5.47445  0.61958  0.77255  0.91558  0.51130
    198   3.10182  5.49273  2.30995  1.56451  4.60177  2.47929  4.55782  4.14171  2.06697  3.22870  4.35360  2.85736  4.71848  3.30566  2.76278  2.52491  3.37520  3.00802  6.67664  4.41146   1238 e - - -
          2.68642  4.42250  2.77544  2.73148  3.46351  2.40534  3.72502  3.29370  2.67761  2.69349  4.24683  2.90371  2.73754  3.18160  2.89505  2.37903  2.77536  2.98543  4.58501  3.61528
          0.15335  1.95613  7.17555  0.04951  3.03028  0.48556  0.95542
    199   2.19874  5.56462  3.74409  2.78022  3.49602  4.14457  4.84754  1.81211  4.23995  2.37141  3.23923  4.13560  3.22021  4.20917  3.62064  1.76362  3.04532  2.29674  6.15335  4.13593   1240 s - - -
          2.68631  4.42249  2.77538  2.73119  3.46377  2.40397  3.72518  3.29378  2.67764  2.69378  4.24713  2.90365  2.73755  3.18152  2.89807  2.37873  2.77543  2.98511  4.58428  3.61527
          0.09248  2.46537  5.69655  0.40891  1.09175  0.42602  1.05873
    200   3.29808  5.66351  1.48332  2.01025  4.05646  4.21075  2.54760  3.47528  3.38112  3.99681  4.61899  3.26850  5.00148  3.24146  2.75760  2.24909  3.05227  2.63867  5.46509  3.94531   1247 d - - -
          2.68618  4.42225  2.77519  2.73123  3.46354  2.40513  3.72494  3.29354  2.67741  2.69355  4.24690  2.90347  2.73739  3.18146  2.89801  2.37887  2.77519  2.98518  4.58477  3.61503
          0.00311  6.57687  6.37044  0.61958  0.77255  0.64676  0.74180
    201   3.69939  6.33779  2.85199  0.72172  4.67515  4.31730  3.16982  5.16726  3.52563  3.61797  4.07314  3.39920  4.99686  2.15291  3.77422  3.16765  3.52426  4.72793  6.77103  3.67471   1248 e - - -
          2.68618  4.42225  2.77519  2.73123  3.46354  2.40513  3.72494  3.29354  2.67741  2.69355  4.24690  2.90347  2.73739  3.18146  2.89801  2.37887  2.77519  2.98518  4.58477  3.61503
          0.00421  6.57852  5.87553  0.61958  0.77255  0.59499  0.80199
    202   3.47715  6.33059  1.42925  2.15019  5.25672  4.27263  4.17056  3.30828  3.19742  3.39888  2.82011  2.91555  5.00055  3.05089  2.21781  2.62503  2.73835  3.29958  5.59997  4.46271   1249 d - - -
          2.68618  4.42225  2.77519  2.73123  3.46354  2.40513  3.72494  3.29354  2.67741  2.69355  4.24690  2.90347  2.73739  3.18146  2.89801  2.37887  2.77519  2.98518  4.58477  3.61503
          0.00206  6.58069  7.30304  0.61958  0.77255  0.66176  0.72555
    203   4.01400  5.38558  5.98024  5.36836  1.78733  4.88904  5.15599  3.72411  5.15083  1.82535  2.88501  5.06405  5.54386  5.06978  5.15431  4.31962  3.91458  3.40690  5.96095  0.79572   1250 y - - -
          2.68618  4.42225  2.77519  2.73123  3.46354  2.40513  3.72494  3.29354  2.67741  2.69355  4.24690  2.90347  2.73739  3.18146  2.89801  2.37887  2.77519  2.98518  4.58477  3.61503
          0.00207  6.57672  7.29907  0.61958  0.77255  0.59087  0.80709
    204   2.55861  5.49427  4.66461  3.49898  3.61916  3.34823  3.48403  2.18598  4.08254  2.62564  3.77533  3.95732  5.37980  4.38126  3.44085  2.15853  1.72754  1.86384  3.97290  3.63990   1251 t - - -
          2.68618  4.42225  2.77519  2.73123  3.46354  2.40513  3.72494  3.29354  2.67741  2.69355  4.24690  2.90347  2.73739  3.18146  2.89801  2.37887  2.77519  2.98518  4.58477  3.61503
          0.00206  6.57965  7.30199  0.61958  0.77255  0.62312  0.76845
    205   4.36303  6.28979  6.33821  6.40550  7.26311  0.08142  7.22520  6.80794  6.56895  6.48183  7.19746  5.90640  4.52947  6.64442  5.38067  3.88677  4.58244  5.77283  8.57732  7.57900   1252 G - - -
          2.68618  4.42225  2.77519  2.73123  3.46354  2.40513  3.72494  3.29354  2.67741  2.69355  4.24690  2.90347  2.73739  3.18146  2.89801  2.37887  2.77519  2.98518  4.58477  3.61503
          0.00207  6.57696  7.29931  0.61958  0.77255  0.62312  0.76845
    206   3.13151  5.81510  2.24492  3.01787  5.67985  3.95087  4.65133  4.34100  2.93294  4.03774  4.78814  2.15472  4.99568  3.16325  3.38300  1.65021  1.71078  2.33747  6.76931  5.35906   1253 s - - -
          2.68618  4.42225  2.77519  2.73123  3.46354  2.40513  3.72494  3.29354  2.67741  2.69355  4.24690  2.90347  2.73739  3.18146  2.89801  2.37887  2.77519  2.98518  4.58477  3.61503
          0.00207  6.57696  7.29931  0.61958  0.77255  0.62312  0.76845
    207   5.16281  4.43566  6.80294  6.39637  0.50986  6.15381  4.51561  4.32572  6.17227  3.92206  4.72421  6.06316  6.47715  6.11067  6.09456  4.62731  5.38603  4.40086  5.29067  1.26580   1254 F - - -
          2.68613  4.42269  2.77529  2.73148  3.46357  2.40432  3.72538  3.29332  2.67784  2.69365  4.24522  2.90385  2.73783  3.18156  2.89834  2.37911  2.77528  2.98478  4.58520  3.61309
          0.06191  2.88160  5.52533  1.31735  0.31176  0.56764  0.83670
    208   3.17831  6.34078  2.64850  2.06715  5.37207  4.32854  2.51921  4.30924  2.42711  4.07886  4.81435  2.38591  4.99381  2.46332  2.70396  1.67027  2.64064  4.55393  6.06795  4.51729   1259 s - - -
          2.68618  4.42225  2.77519  2.73123  3.46354  2.40513  3.72494  3.29354  2.67741  2.69355  4.24690  2.90347  2.73739  3.18146  2.89801  2.37887  2.77519  2.98518  4.58477  3.61503
          0.00207  6.57622  7.29857  0.61958  0.77255  0.63185  0.75845
    209   2.98097  5.34324  5.48763  5.33090  4.00892  4.69307  5.47565  0.83833  5.11288  1.87680  3.16881  5.30796  5.50484  4.96392  4.80706  4.20981  2.87143  1.81572  5.96563  4.65789   1260 i - - -
          2.68618  4.42225  2.77519  2.73123  3.46354  2.40513  3.72494  3.29354  2.67741  2.69355  4.24690  2.90347  2.73739  3.18146  2.89801  2.37887  2.77519  2.98518  4.58477  3.61503
          0.00209  6.56786  7.29021  0.61958  0.77255  0.63185  0.75845
    210   2.90571  6.33135  2.35565  1.54056  4.34216  4.47001  4.01086  4.06531  2.43231  3.52726  4.46116  3.03494  4.98675  2.16824  2.80576  2.46286  2.58410  3.46446  5.85914  3.84551   1261 e - - -
          2.68618  4.42225  2.77519  2.73123  3.46354  2.40513  3.72494  3.29354  2.67741  2.69355  4.24690  2.90347  2.73739  3.18146  2.89801  2.37887  2.77519  2.98518  4.58477  3.61503
          0.00209  6.56650  7.28884  0.61958  0.77255  0.63185  0.75845
    211   3.66232  6.33018  3.71184  1.97989  5.42738  3.84129  4.33737  4.57851  1.19411  3.69583  3.76272  3.48673  4.98403  3.03078  1.60967  2.96995  2.93874  4.54850  6.76225  4.80994   1262 k - - -
          2.68618  4.42225  2.77520  2.73124  3.46354  2.40513  3.72495  3.29354  2.67741  2.69355  4.24690  2.90347  2.73740  3.18147  2.89801  2.37887  2.77520  2.98519  4.58477  3.61485
          0.00730  5.52568  5.71624  0.49886  0.93451  0.58512  0.81428
    212   3.23640  6.32858  3.38763  2.57070  2.65367  3.98245  3.49885  4.76440  1.78331  3.44113  3.67217  1.95293  4.98399  3.18343  2.12758  2.47369  2.68832  4.38905  6.76100  3.90185   1264 k - - -
          2.68618  4.42225  2.77519  2.73123  3.46354  2.40513  3.72494  3.29354  2.67741  2.69355  4.24690  2.90347  2.73739  3.18146  2.89801  2.37887  2.77519  2.98518  4.58477  3.61503
          0.00210  6.56292  7.28527  0.61958  0.77255  0.59044  0.80762
    213   3.11036  5.02213  5.34621  4.70128  3.22571  4.09655  5.26155  0.93228  5.10791  2.03771  2.06438  4.67434  5.49989  5.23663  4.90520  4.07522  3.47761  2.05127  5.51494  4.61613   1265 i - - -
          2.68618  4.42225  2.77519  2.73123  3.46354  2.40513  3.72494  3.29354  2.67741  2.69355  4.24690  2.90347  2.73739  3.18146  2.89801  2.37887  2.77519  2.98518  4.58477  3.61503
          0.36946  6.56352  1.17934  0.61958  0.77255  0.61135  0.78224
    214   3.27114  6.05425  3.52216  2.12384  3.97662  3.55409  3.59751  3.53999  1.82738  2.84537  4.69180  3.01792  4.71527  2.05627  2.98519  2.46383  2.19050  3.42999  6.48791  4.46496   1266 k - - -
          2.68618  4.42225  2.77519  2.73123  3.46354  2.40513  3.72494  3.29354  2.67741  2.69355  4.24690  2.90347  2.73739  3.18146  2.89801  2.37887  2.77519  2.98518  4.58477  3.61503
          0.11196  6.19709  2.26448  0.61958  0.77255  2.07605  0.13402
    215   3.49061  4.96885  5.56885  4.29831  1.57479  4.76580  3.98046  2.22478  4.73544  1.35853  2.27299  4.93141  5.12939  4.38857  4.74013  3.77987  3.50331  2.11726  5.59074  3.78566   1267 l - - -
          2.68618  4.42225  2.77519  2.73123  3.46354  2.40513  3.72494  3.29354  2.67741  2.69355  4.24690  2.90347  2.73739  3.18146  2.89801  2.37887  2.77519  2.98518  4.58477  3.61503
          0.02278  6.09388  3.89899  0.61958  0.77255  2.29063  0.10670
    216   2.68563  4.29706  2.95231  2.19096  4.45319  3.51269  2.36731  3.78551  2.48392  3.36595  4.53269  2.54448  3.82777  2.99277  2.70705  2.53386  3.15577  3.67605  2.46177  4.02395   1268 e - - -
          2.68618  4.42225  2.77519  2.73123  3.46354  2.40513  3.72494  3.29354  2.67741  2.69355  4.24690  2.90347  2.73739  3.18146  2.89801  2.37887  2.77519  2.98518  4.58477  3.61503
          0.07373  6.07577  2.67684  0.61958  0.77255  2.26972  0.10908
    217   2.87409  5.88672  2.55040  1.91080  4.19173  2.56386  4.37692  3.20124  2.30401  3.41116  3.71717  3.12699  4.34266  3.23713  3.35521  1.86763  2.91245  2.85834  5.11440  4.71687   1269 s - - -
          2.68618  4.42225  2.77519  2.73123  3.46354  2.40513  3.72494  3.29354  2.67741  2.69355  4.24690  2.90347  2.73739  3.18146  2.89801  2.37887  2.77519  2.98518  4.58477  3.61503
          0.01416  5.99123  4.46025  0.61958  0.77255  2.37798  0.09732
    218   2.83710  5.21555  2.56276  2.73047  4.16107  3.63247  4.09181  4.22487  2.70754  3.46998  4.65372  1.53121  2.59607  3.25125  3.14462  2.10709  2.96109  3.18635  5.47691  3.84137   1270 n - - -
          2.68656  4.42203  2.77538  2.73155  3.46438  2.40540  3.72344  3.29432  2.67697  2.69422  4.24774  2.90386  2.73612  3.18187  2.89844  2.37787  2.77600  2.98553  4.58561  3.61165
          1.51472  0.25192  5.87109  0.01533  4.18558  1.46924  0.26150
    219   2.93535  5.36029  3.09852  2.92489  2.98228  3.48374  3.82091  3.96354  2.51742  3.22187  3.31100  3.32661  4.05697  3.25401  3.15882  2.07825  1.84254  2.37453  6.24944  2.97131   1272 t - - -
          2.68807  4.41307  2.77482  2.72609  3.46603  2.40455  3.72677  3.29432  2.67738  2.69500  4.24870  2.90286  2.73760  3.18336  2.89764  2.38011  2.77392  2.98693  4.58419  3.61366
          2.49137  0.09410  4.96062  1.33396  0.30576  0.49653  0.93813
    220   2.72297  6.16246  1.42554  1.93115  4.51410  3.04955  4.01737  4.15106  2.53823  4.05133  5.10673  2.64249  4.01345  3.20721  2.88532  2.69056  3.16312  4.03005  5.32213  3.38267   1289 d - - -
          2.68618  4.42225  2.77519  2.73123  3.46354  2.40513  3.72494  3.29354  2.67741  2.69355  4.24690  2.90347  2.73739  3.18146  2.89801  2.37887  2.77519  2.98518  4.58477  3.61503
          0.06709  6.34000  2.76267  0.61958  0.77255  1.25169  0.33690
    221   2.58382  5.52438  1.60097  2.06442  4.89082  2.86094  4.28929  2.63410  2.88508  3.99119  4.26311  3.29578  3.78091  3.31152  3.21685  2.44509  2.97056  3.10566  3.99425  4.15374   1290 d - - -
          2.68666  4.42361  2.77272  2.73115  3.46438  2.40614  3.72647  3.29313  2.67801  2.69311  4.24683  2.90470  2.73756  3.18246  2.89877  2.37751  2.77580  2.98292  4.58537  3.61477
          0.80110  0.99804  1.70067  1.06797  0.42115  1.25593  0.33521
    222   3.16138  5.44588  3.34893  3.07536  4.72825  3.63239  3.71777  4.31391  2.57182  3.95074  4.76836  3.42818  4.03855  3.23538  2.64688  3.08739  2.67993  3.64447  0.98407  3.88580   1305 w - - -
          2.68616  4.42185  2.77522  2.73125  3.46356  2.40512  3.72497  3.29356  2.67743  2.69350  4.24692  2.90340  2.73742  3.18142  2.89803  2.37889  2.77522  2.98520  4.58479  3.61505
          0.10468  4.79828  2.39536  0.80396  0.59340  1.62082  0.22032
    223   3.10122  3.76848  4.74499  4.58915  3.47445  3.91493  4.89955  3.00407  4.33867  0.65906  3.20691  4.45459  3.53239  3.95059  3.70862  3.35242  3.31177  2.93854  4.85020  4.05138   1309 L - - -
          2.68618  4.42225  2.77519  2.73123  3.46354  2.40513  3.72494  3.29354  2.67741  2.69355  4.24690  2.90347  2.73739  3.18146  2.89801  2.37887  2.77519  2.98518  4.58477  3.61503
          0.00679  6.05747  5.42118  0.61958  0.77255  2.11518  0.12853
    224   3.05126  5.91141  3.31242  3.07721  5.23413  3.15806  4.28406  4.55248  3.11117  4.02920  4.66846  3.30769  0.75799  3.35402  3.44205  2.49654  3.25525  4.09503  6.35774  4.41400   1310 p - - -
          2.68618  4.42202  2.77520  2.73123  3.46354  2.40513  3.72495  3.29354  2.67741  2.69355  4.24690  2.90347  2.73740  3.18146  2.89801  2.37887  2.77520  2.98518  4.58477  3.61503
          0.01539  5.37529  4.54258  0.54818  0.86275  1.78474  0.18373
    225   3.38545  0.35272  5.37773  4.69080  3.79621  4.65253  4.51878  3.75754  4.58491  3.50408  4.42823  4.88120  5.15250  4.85559  4.24637  3.60198  3.95202  3.35542  5.85530  4.47471   1312 C - - -
          2.68679  4.38468  2.77521  2.73176  3.46346  2.40515  3.72593  3.29428  2.67802  2.69411  4.24716  2.90416  2.73806  3.18200  2.89869  2.37926  2.77592  2.98546  4.58515  3.61525
          1.37454  0.74601  1.29905  0.62362  0.76788  0.58079  0.81975
    226   2.93802  2.69051  2.69399  2.79657  2.78164  3.33264  4.17839  3.03668  2.98471  2.96140  3.82678  3.37850  4.47487  3.59042  3.54027  2.24186  3.17061  3.23831  3.45599  1.93507   1328 y - - -
          2.68618  4.42225  2.77520  2.73124  3.46354  2.40513  3.72495  3.29354  2.67741  2.69355  4.24683  2.90347  2.73740  3.18147  2.89801  2.37887  2.77520  2.98519  4.58439  3.61503
          0.06530  4.97390  2.87718  0.50101  0.93120  0.71427  0.67246
    227   2.56322  5.39117  3.27510  2.88767  3.78449  1.05892  4.38685  3.53612  3.11843  2.75685  4.10772  3.25721  4.33849  3.23725  3.18674  2.48405  3.62872  3.65010  5.59112  4.02936   1330 g - - -
          2.68688  4.42071  2.77585  2.73196  3.46162  2.40400  3.72543  3.29215  2.67800  2.69241  4.24661  2.90396  2.73789  3.18225  2.89861  2.37951  2.77563  2.98530  4.57668  3.61460
          1.07701  1.00390  1.22779  0.51939  0.90358  1.56384  0.23487
    228   2.60783  5.77879  2.79962  2.56929  5.12488  3.02324  3.53928  4.35241  2.30509  3.86807  4.58423  2.51893  3.99155  2.71404  2.78361  1.70312  2.28411  3.72659  6.21087  3.85057   1342 s - - -
          2.68618  4.42225  2.77519  2.73123  3.46354  2.40513  3.72494  3.29354  2.67741  2.69355  4.24690  2.90347  2.73739  3.18146  2.89801  2.37887  2.77519  2.98518  4.58477  3.61503
          0.00995  5.76655  4.99546  0.61958  0.77255  1.11421  0.39776
    229   2.99214  5.05354  2.29812  2.67820  4.56801  1.26093  4.05597  4.19851  2.30417  4.17886  4.15878  2.71947  4.40568  3.24496  3.07794  2.55322  3.13917  3.94198  5.48616  4.64978   1343 g - - -
          2.68618  4.42225  2.77519  2.73123  3.46354  2.40513  3.72494  3.29354  2.67741  2.69355  4.24690  2.90347  2.73739  3.18146  2.89801  2.37887  2.77519  2.98518  4.58477  3.61503
          0.01701  5.93099  4.25353  0.61958  0.77255  1.90928  0.16039
    230   2.61410  3.91821  4.44192  4.30519  2.56923  3.58914  4.59107  2.65516  3.50238  2.38979  2.37255  4.26162  3.58887  3.95791  3.42942  2.85161  2.72524  1.95062  3.38330  2.41561   1344 v - - -
          2.68618  4.42225  2.77519  2.73123  3.46354  2.40513  3.72494  3.29354  2.67741  2.69355  4.24690  2.90347  2.73739  3.18146  2.89801  2.37887  2.77519  2.98518  4.58477  3.61503
          0.01162  5.88479  4.73654  0.61958  0.77255  2.00587  0.14450
    231   2.13403  5.73569  2.55186  2.76751  3.09903  2.96208  4.31344  3.07589  2.67431  3.27812  3.91301  2.59007  2.57979  3.35161  3.34054  1.95345  3.33072  3.49805  6.19407  3.74724   1345 s - - -
          2.68618  4.42225  2.77519  2.73123  3.46354  2.40513  3.72494  3.29354  2.67741  2.69355  4.24690  2.90347  2.73739  3.18146  2.89801  2.37887  2.77519  2.98518  4.58477  3.61503
          0.01906  5.86223  4.13305  0.61958  0.77255  1.99554  0.14611
    232   2.95173  5.80760  2.16644  2.57494  4.91318  3.10881  4.12241  3.62864  1.83646  2.94223  4.42358  3.28467  3.38430  3.28006  2.43241  2.32056  2.55448  3.51135  6.24193  3.48798   1346 k - - -
          2.68618  4.42225  2.77519  2.73123  3.46354  2.40513  3.72494  3.29354  2.67741  2.69355  4.24690  2.90347  2.73739  3.18146  2.89801  2.37887  2.77519  2.98518  4.58477  3.61503
          0.11180  5.82751  2.27465  0.61958  0.77255  2.05432  0.13717
    233   2.79596  3.95161  4.41682  3.51347  2.69426  3.96286  3.01559  2.44349  3.61837  2.29040  2.15270  3.65064  3.70086  3.71463  3.36274  2.89610  3.24986  2.80470  5.43012  1.94807   1347 y - - -
          2.68618  4.42225  2.77519  2.73123  3.46354  2.40513  3.72494  3.29354  2.67741  2.69355  4.24690  2.90347  2.73739  3.18146  2.89801  2.37887  2.77519  2.98518  4.58477  3.61503
          0.05581  5.71028  2.97653  0.61958  0.77255  2.04938  0.13790
    234   3.07952  5.66986  1.32798  2.53277  4.34716  3.50856  4.16968  3.61819  2.69750  2.92223  4.57920  2.59869  2.91087  3.24242  2.83797  2.68800  3.18804  3.89735  4.54114  3.77844   1348 d - - -
          2.68618  4.42225  2.77519  2.73123  3.46354  2.40513  3.72494  3.29354  2.67741  2.69355  4.24690  2.90347  2.73739  3.18146  2.89801  2.37887  2.77519  2.98518  4.58477  3.61503
          0.02270  5.65271  3.96674  0.61958  0.77255  1.78243  0.18420
    235   2.88500  4.45436  2.82978  2.29463  4.82912  3.38679  3.28023  3.87606  2.37719  3.50330  4.34613  3.43045  2.91186  2.34731  2.06995  2.43729  2.58636  3.89158  6.12906  3.15080   1349 r - - -
          2.68656  4.42309  2.77555  2.73203  3.46408  2.40533  3.71607  3.29427  2.67712  2.69412  4.24723  2.90411  2.73461  3.18211  2.89841  2.37941  2.77594  2.98571  4.58475  3.61468
          1.07469  0.48361  3.16902  0.76105  0.62956  0.26768  1.44882
    236   3.23589  4.21121  3.72299  3.58296  2.71146  3.61557  3.82161  1.85326  3.66961  1.70102  2.98928  4.62278  3.69162  3.92673  3.68072  3.43242  3.32566  2.33920  3.55544  2.39995   1362 l - - -
          2.68608  4.42211  2.77535  2.73142  3.46349  2.40523  3.72513  3.29373  2.67733  2.69358  4.24708  2.90347  2.73720  3.18149  2.89811  2.37859  2.77509  2.98529  4.58474  3.61502
          0.59722  2.45534  1.01107  0.83989  0.56521  0.65266  0.73534
    237   2.77429  4.56067  3.14922  2.44421  4.42652  2.63477  3.46765  4.16808  2.47234  3.50874  4.63148  2.07311  2.95355  2.89145  3.07193  2.03479  2.50662  3.89150  5.04268  3.72362   1370 s - - -
          2.68622  4.42052  2.77560  2.73114  3.46285  2.40555  3.72543  3.29166  2.67772  2.69284  4.24710  2.90395  2.73788  3.18195  2.89846  2.37919  2.77542  2.98322  4.58510  3.61544
          1.46272  0.28392  4.16272  0.02604  3.66118  0.68301  0.70339
    238   2.69699  5.33760  1.84872  2.48616  4.58990  3.23348  3.72712  3.69152  2.72781  3.85103  4.06131  2.79004  3.17293  2.81940  2.96369  2.13017  2.26023  3.59352  5.68080  4.13043   1372 d - - -
          2.68618  4.42225  2.77519  2.73123  3.46354  2.40513  3.72494  3.29354  2.67741  2.69355  4.24690  2.90347  2.73739  3.18146  2.89801  2.37887  2.77519  2.98518  4.58477  3.61503
          0.00840  5.69149  5.30073  0.61958  0.77255  1.44048  0.27026
    239   2.56664  5.69722  2.69371  2.31598  5.04117  3.67760  4.15057  4.05752  1.16939  3.65304  4.44869  3.23818  4.26004  2.56227  2.91290  2.93341  3.05483  3.32019  5.68858  4.14066   1373 k - - -
          2.68618  4.42225  2.77519  2.73123  3.46354  2.40513  3.72494  3.29354  2.67741  2.69355  4.24690  2.90347  2.73739  3.18146  2.89801  2.37887  2.77519  2.98518  4.58477  3.61503
          0.02482  5.63601  3.86596  0.61958  0.77255  0.82534  0.57641
    240   2.86794  5.49487  2.47987  2.10186  4.59202  3.45731  3.89714  3.34904  2.06145  2.97189  3.89649  3.04954  3.28768  2.81197  2.85200  2.46158  2.56875  3.13966  4.94140  3.80180   1374 k - - -
          2.68677  4.42168  2.77512  2.73100  3.46204  2.40469  3.72540  3.29324  2.67835  2.69280  4.24715  2.90393  2.73828  3.18175  2.89801  2.37953  2.77555  2.98427  4.58284  3.61282
          1.35999  0.31780  4.16107  1.28597  0.32349  1.21537  0.35183
    241   2.74200  4.36307  3.33784  2.75197  3.27434  2.66859  3.72726  2.47522  2.43464  2.49747  3.06820  3.23565  3.89621  3.38857  2.81603  2.83437  3.16628  2.75622  3.15826  3.45832   1401 k - - -
          2.68618  4.42225  2.77519  2.73123  3.46354  2.40513  3.72494  3.29354  2.67741  2.69355  4.24690  2.90347  2.73739  3.18146  2.89801  2.37887  2.77519  2.98518  4.58477  3.61503
          0.08670  5.28342  2.55134  0.61958  0.77255  1.04974  0.43083
    242   2.55851  4.37332  2.75953  2.33343  4.56549  2.66035  3.73000  4.24708  2.54595  3.14673  4.48854  2.95303  3.46677  2.90046  2.91326  1.71201  2.76126  3.16000  5.40628  4.19261   1402 s - - -
          2.68618  4.42225  2.77519  2.73123  3.46354  2.40513  3.72494  3.29354  2.67741  2.69355  4.24690  2.90347  2.73739  3.18146  2.89801  2.37887  2.77519  2.98518  4.58477  3.61503
          0.00809  5.21757  5.93991  0.61958  0.77255  1.23308  0.34446
    243   2.07296  4.19619  2.32540  1.75556  4.77847  2.99716  3.89885  4.26165  2.56059  3.74097  4.32123  2.67214  4.10473  2.68659  2.98860  2.50889  3.09579  3.41519  5.87246  4.18308   1403 e - - -
          2.68618  4.42225  2.77519  2.73123  3.46354  2.40513  3.72494  3.29354  2.67741  2.69355  4.24690  2.90347  2.73739  3.18146  2.89801  2.37887  2.77519  2.98518  4.58477  3.61503
          0.01749  5.13996  4.46700  0.61958  0.77255  1.23480  0.34375
    244   2.58836  4.88732  2.38064  1.69589  4.49731  3.51379  3.66045  3.99895  2.23444  3.59043  4.46094  2.96602  3.86575  2.81097  2.89789  2.26544  2.68095  3.53665  5.85376  4.00548   1404 e - - -
          2.68618  4.42225  2.77519  2.73123  3.46354  2.40513  3.72494  3.29354  2.67741  2.69355  4.24690  2.90347  2.73739  3.18146  2.89801  2.37887  2.77519  2.98518  4.58477  3.61503
          0.00917  5.09202  5.81437  0.61958  0.77255  0.23813  1.55164
    245   2.90516  5.24768  1.42430  2.12161  4.87219  3.02043  3.98488  4.35677  2.49852  3.77100  4.46543  3.00320  3.92951  2.97475  3.12915  2.51179  2.56990  3.91874  5.96312  3.48353   1405 d - - -
          2.68618  4.42225  2.77519  2.73123  3.46354  2.40513  3.72494  3.29354  2.67741  2.69355  4.24690  2.90347  2.73739  3.18146  2.89801  2.37887  2.77519  2.98518  4.58477  3.61503
          0.00728  5.32277  6.04512  0.61958  0.77255  0.50617  0.92331
    246   2.63068  3.17505  3.35507  2.82846  3.29576  3.60527  4.15533  2.02483  3.28148  2.48666  3.51362  3.59587  3.81578  3.19683  3.38958  2.85283  2.61764  1.92466  5.08047  3.77962   1406 v - - -
          2.68618  4.42225  2.77519  2.73123  3.46354  2.40513  3.72494  3.29354  2.67741  2.69355  4.24690  2.90347  2.73739  3.18146  2.89801  2.37887  2.77519  2.98518  4.58477  3.61503
          0.02666  4.92514  3.96110  0.61958  0.77255  0.49963  0.93333
    247   2.09949  3.51472  4.16325  3.16151  2.72481  3.75402  4.16014  2.42183  3.33088  2.19909  3.14362  3.70626  4.09702  3.74975  3.70246  2.77791  2.59162  2.00871  3.93376  3.63092   1407 v - - -
          2.68618  4.42225  2.77519  2.73123  3.46354  2.40513  3.72494  3.29354  2.67741  2.69355  4.24690  2.90347  2.73739  3.18146  2.89801  2.37887  2.77519  2.98518  4.58477  3.61503
          0.01444  4.64078  5.36312  0.61958  0.77255  0.53591  0.87981
    248   2.58067  4.47517  2.51970  2.11870  3.97404  3.28931  3.53371  3.59505  2.45698  3.08693  3.61996  2.77884  3.58233  2.81099  2.73017  2.54177  2.90177  2.76570  5.44840  3.68081   1408 e - - -
          2.68618  4.42225  2.77519  2.73123  3.46354  2.40513  3.72494  3.29354  2.67741  2.69355  4.24690  2.90347  2.73739  3.18146  2.89801  2.37887  2.77519  2.98518  4.58477  3.61503
          0.05811  4.41374  3.11573  0.61958  0.77255  0.54261  0.87043
    249   2.56795  4.55401  3.00859  2.65650  3.56048  3.37401  3.31808  2.85622  2.63375  2.78329  3.64434  2.74244  3.89971  2.96592  2.86887  2.63970  2.84636  2.85056  4.26511  2.49103   1409 y - - -
          2.68618  4.42225  2.77519  2.73123  3.46354  2.40513  3.72494  3.29354  2.67741  2.69355  4.24690  2.90347  2.73739  3.18146  2.89801  2.37887  2.77519  2.98518  4.58477  3.61503
          0.03039  4.22506  4.17936  0.61958  0.77255  0.56938  0.83442
    250   2.36265  3.06501  3.38023  2.81625  3.51267  3.10849  3.78773  2.74847  2.71233  2.49105  3.46630  3.10605  3.91299  3.03268  2.97252  2.70298  2.46742  2.57970  4.93964  3.69573   1410 a - - -
          2.68618  4.42225  2.77519  2.73123  3.46354  2.40513  3.72494  3.29354  2.67741  2.69355  4.24690  2.90347  2.73739  3.18146  2.89801  2.37887  2.77519  2.98518  4.58477  3.61503
          0.03874  4.11069  3.83496  0.61958  0.77255  0.59157  0.80622
    251   2.49763  4.39451  3.16572  2.51557  3.55522  3.31977  3.73246  2.26619  2.67718  2.58439  3.25874  3.00061  3.87586  3.00155  3.06853  2.72640  2.65426  2.63315  4.96555  3.64814   1411 i - - -
          2.68618  4.42225  2.77519  2.73123  3.46354  2.40513  3.72494  3.29354  2.67741  2.69355  4.24690  2.90347  2.73739  3.18146  2.89801  2.37887  2.77519  2.98518  4.58477  3.61503
          0.02751  4.00279  4.72514  0.61958  0.77255  0.58032  0.82034
    252   2.61705  4.76755  2.79767  2.22615  4.04840  3.34439  3.64517  3.44419  2.43628  2.88394  3.90839  2.41905  3.80036  2.77474  2.85926  2.65527  2.23701  3.12674  5.31755  3.99185   1412 e - - -
          2.68618  4.42225  2.77519  2.73123  3.46354  2.40513  3.72494  3.29354  2.67741  2.69355  4.24690  2.90347  2.73739  3.18146  2.89801  2.37887  2.77519  2.98518  4.58477  3.61503
          0.03016  3.91222  4.63457  0.61958  0.77255  0.51155  0.91521
    253   2.49592  3.67587  3.69192  3.12199  3.23415  3.04372  3.75184  2.31099  3.03581  2.31195  3.23257  3.43516  3.94655  3.31029  3.31023  2.83354  2.76330  2.02038  4.72527  3.24177   1413 v - - -
          2.68618  4.42225  2.77519  2.73123  3.46354  2.40513  3.72494  3.29354  2.67741  2.69355  4.24690  2.90347  2.73739  3.18146  2.89801  2.37887  2.77519  2.98518  4.58477  3.61503
          0.03039  3.90470  4.62705  0.61958  0.77255  0.45079  1.01370
    254   2.09775  2.84329  3.72120  3.20711  3.57718  3.24223  4.03297  2.72974  3.13003  2.63218  3.54050  3.41721  3.82732  3.41050  3.41666  2.40589  2.07662  2.34574  5.04356  3.83756   1414 t - - -
          2.68618  4.42225  2.77519  2.73123  3.46354  2.40513  3.72494  3.29354  2.67741  2.69355  4.24690  2.90347  2.73739  3.18146  2.89801  2.37887  2.77519  2.98518  4.58477  3.61503
          0.02896  3.95215  4.67450  0.61958  0.77255  0.48576  0.95510
    255   2.72400  5.04396  2.67993  2.15125  4.36211  3.35137  3.57715  3.78868  1.98614  3.31093  4.12767  2.26992  3.80334  2.60979  2.52178  2.69817  2.89498  3.42822  5.46714  4.13150   1415 k - - -
          2.68618  4.42225  2.77519  2.73123  3.46354  2.40513  3.72494  3.29354  2.67741  2.69355  4.24690  2.90347  2.73739  3.18146  2.89801  2.37887  2.77519  2.98518  4.58477  3.61503
          0.03229  3.84494  4.56729  0.61958  0.77255  0.48576  0.95510
    256   2.49047  4.94574  2.08952  1.98789  4.26268  3.19919  3.60869  3.68705  2.48419  3.27492  4.10574  2.72244  3.72678  2.76958  2.89732  2.56814  2.75205  3.32718  5.49436  4.10685   1416 e - - -
          2.68618  4.42225  2.77519  2.73123  3.46354  2.40513  3.72494  3.29354  2.67741  2.69355  4.24690  2.90347  2.73739  3.18146  2.89801  2.37887  2.77519  2.98518  4.58477  3.61503
          0.03652  3.72380  4.44615  0.61958  0.77255  0.48576  0.95510
    257   2.44360  4.53167  2.76555  2.38823  3.96920  2.84045  3.63844  3.34282  2.28232  2.98858  3.84776  2.89761  3.55780  2.83623  2.68155  2.57388  2.59559  3.01364  5.24504  3.96238   1417 k - - -
          2.68618  4.42225  2.77519  2.73123  3.46354  2.40513  3.72494  3.29354  2.67741  2.69355  4.24690  2.90347  2.73739  3.18146  2.89801  2.37887  2.77519  2.98518  4.58477  3.61503
          0.04068  3.61800  4.34035  0.61958  0.77255  0.48576  0.95510
    258   2.45506  4.28594  3.15646  2.75072  3.35278  3.25888  3.71397  2.68985  2.60825  2.57974  3.56668  3.02131  3.78044  3.04140  2.91744  2.56877  2.67279  2.47456  4.84761  3.23397   1418 a - - -
          2.68618  4.42225  2.77519  2.73123  3.46354  2.40513  3.72494  3.29354  2.67741  2.69355  4.24690  2.90347  2.73739  3.18146  2.89801  2.37887  2.77519  2.98518  4.58477  3.61503
          0.04498  3.51981  4.24215  0.61958  0.77255  0.48576  0.95510
    259   2.52690  4.33161  3.18736  2.83248  3.20188  3.28899  3.53274  2.55062  2.60465  2.32233  3.50318  3.18102  3.82714  3.10162  2.87449  2.70904  2.75944  2.50993  4.78025  3.34793   1419 l - - -
          2.68618  4.42225  2.77519  2.73123  3.46354  2.40513  3.72494  3.29354  2.67741  2.69355  4.24690  2.90347  2.73739  3.18146  2.89801  2.37887  2.77519  2.98518  4.58477  3.61503
          0.04703  3.47630  4.19865  0.61958  0.77255  0.48576  0.95510
    260   2.09766  4.07506  3.02153  2.88035  3.43229  2.86788  3.88727  2.69586  2.85990  2.47082  3.68563  3.15471  3.54849  3.29246  3.07858  2.55269  2.78504  2.48171  4.87706  3.64921   1420 a - - -
          2.68618  4.42225  2.77519  2.73123  3.46354  2.40513  3.72494  3.29354  2.67741  2.69355  4.24690  2.90347  2.73739  3.18146  2.89801  2.37887  2.77519  2.98518  4.58477  3.61503
          0.04920  3.43218  4.15453  0.61958  0.77255  0.48576  0.95510
    261   2.38128  4.07185  3.01463  2.87621  3.34658  2.85918  3.84950  2.67989  2.83023  2.41566  3.65347  3.15759  3.52964  3.27923  3.03673  2.58837  2.58574  2.48192  4.78220  3.55491   1421 a - - -
          2.68618  4.42225  2.77519  2.73123  3.46354  2.40513  3.72494  3.29354  2.67741  2.69355  4.24690  2.90347  2.73739  3.18146  2.89801  2.37887  2.77519  2.98518  4.58477  3.61503
          0.04995  3.41752  4.13986  0.61958  0.77255  0.48576  0.95510
    262   2.57917  4.20409  3.04384  2.86740  2.97128  3.01897  3.71344  2.68892  2.77864  2.30303  3.56550  3.19266  3.62843  3.23669  2.99169  2.77208  2.95172  2.54321  4.48340  2.81132   1422 l - - -
          2.68618  4.42225  2.77519  2.73123  3.46354  2.40513  3.72494  3.29354  2.67741  2.69355  4.24690  2.90347  2.73739  3.18146  2.89801  2.37887  2.77519  2.98518  4.58477  3.61503
          0.04995  3.41752  4.13986  0.61958  0.77255  0.48576  0.95510
    263   2.38128  4.07185  3.01463  2.87621  3.34658  2.85918  3.84950  2.67989  2.83023  2.41566  3.65347  3.15759  3.52964  3.27923  3.03673  2.58837  2.58574  2.48192  4.78220  3.55491   1423 a - - -
          2.68618  4.42225  2.77519  2.73123  3.46354  2.40513  3.72494  3.29354  2.67741  2.69355  4.24690  2.90347  2.73739  3.18146  2.89801  2.37887  2.77519  2.98518  4.58477  3.61503
          0.03389  3.40146        *  0.61958  0.77255  0.00000        *
//

HMMER3/f [3.3.2 | Nov 2020]
NAME  Methanolinea_sheath
LENG  272
ALPH  amino
RF    no
MM    no
CONS  yes
CS    no
MAP   yes
DATE  Mon Nov 27 17:27:36 2023
NSEQ  180
EFFN  3.567810
CKSUM 4130599416
STATS LOCAL MSV      -10.9345  0.70212
STATS LOCAL VITERBI  -11.5796  0.70212
STATS LOCAL FORWARD   -5.4576  0.70212
HMM          A        C        D        E        F        G        H        I        K        L        M        N        P        Q        R        S        T        V        W        Y   
            m->m     m->i     m->d     i->m     i->i     d->m     d->d
  COMPO   2.43928  4.39360  2.97859  2.64777  3.36894  2.71302  3.86923  2.84996  2.83566  2.68734  3.53800  3.04440  3.44222  3.05441  3.16829  2.46405  2.56883  2.62190  4.97687  3.40126
          2.68618  4.42225  2.77519  2.73123  3.46354  2.40513  3.72494  3.29354  2.67741  2.69355  4.24690  2.90347  2.73739  3.18146  2.89801  2.37887  2.77519  2.98518  4.58477  3.61503
          0.03850  3.67212  4.39446  0.61958  0.77255  0.00000        *
      1   2.46957  4.22451  3.43453  2.98681  3.46840  3.13538  3.91573  2.58289  2.83659  2.35730  2.39548  3.30988  3.85883  3.23384  3.12860  2.70332  2.59830  2.39146  5.01247  3.76513      1 l - - -
          2.68617  4.42208  2.77518  2.73126  3.46356  2.40512  3.72497  3.29356  2.67740  2.69354  4.24692  2.90342  2.73742  3.18149  2.89803  2.37884  2.77522  2.98516  4.58479  3.61505
          0.16597  2.80188  2.38347  1.01457  0.45029  0.48576  0.95510
      2   2.36138  4.51439  2.78311  2.47082  4.00364  3.16421  3.67395  3.34101  2.24144  3.02632  3.89544  2.61660  3.71655  2.87450  2.77083  2.57126  2.45109  3.00601  5.28394  3.99711     12 k - - -
          2.68618  4.42225  2.77519  2.73123  3.46354  2.40513  3.72494  3.29354  2.67741  2.69355  4.24690  2.90347  2.73739  3.18146  2.89801  2.37887  2.77519  2.98518  4.58477  3.61503
          0.03927  3.65268  4.37503  0.61958  0.77255  0.51891  0.90429
      3   2.53337  4.35181  3.26950  2.70566  3.31386  3.46501  3.55018  2.70128  2.34944  2.53878  3.35920  3.14440  3.85045  2.97521  2.98955  2.70772  2.58071  2.41821  4.91815  3.66024     13 k - - -
          2.68618  4.42225  2.77519  2.73123  3.46354  2.40513  3.72494  3.29354  2.67741  2.69355  4.24690  2.90347  2.73739  3.18146  2.89801  2.37887  2.77519  2.98518  4.58477  3.61503
          0.03399  3.79450  4.51685  0.61958  0.77255  0.48053  0.96352
      4   2.86795  5.23867  2.96052  2.44913  4.60446  3.47760  3.70984  4.03339  1.25342  3.51342  4.30208  3.06351  3.97764  2.82546  2.28442  2.79054  2.87148  3.64629  5.62865  4.30367     14 k - - -
          2.68618  4.42225  2.77519  2.73123  3.46354  2.40513  3.72494  3.29354  2.67741  2.69355  4.24690  2.90347  2.73739  3.18146  2.89801  2.37887  2.77519  2.98518  4.58477  3.61503
          0.01830  4.40603  5.12838  0.61958  0.77255  0.49932  0.93380
      5   2.70946  5.06984  3.02503  2.38795  4.20480  3.50112  3.45479  3.53440  1.66709  3.22599  4.12579  2.99391  3.79733  2.70664  2.41600  2.63015  2.50673  3.36647  5.52584  4.16100     15 k - - -
          2.68618  4.42225  2.77519  2.73123  3.46354  2.40513  3.72494  3.29354  2.67741  2.69355  4.24690  2.90347  2.73739  3.18146  2.89801  2.37887  2.77519  2.98518  4.58477  3.61503
          0.01749  4.45052  5.17286  0.61958  0.77255  0.47738  0.96866
      6   2.66050  4.14038  4.38514  3.78777  2.75009  3.84743  4.01529  1.93871  3.41991  1.66923  3.19059  3.71455  3.75523  3.81692  3.53230  3.08721  2.61219  2.30326  3.83725  3.50189     16 l - - -
          2.68627  4.42241  2.77529  2.73136  3.46319  2.40523  3.72503  3.29280  2.67757  2.69327  4.24682  2.90363  2.73748  3.18162  2.89805  2.37894  2.77516  2.98495  4.58439  3.61507
          0.49619  1.48634  1.80210  0.95365  0.48667  0.48576  0.95510
      7   2.26869  4.11531  4.32411  3.72841  2.97902  3.06488  4.12720  2.11874  3.57836  1.82507  2.97012  3.86177  4.17925  3.66927  3.69899  3.01695  2.63772  2.15143  4.27291  3.46098     21 l - - -
          2.68618  4.42225  2.77519  2.73123  3.46354  2.40513  3.72494  3.29354  2.67741  2.69355  4.24690  2.90347  2.73739  3.18146  2.89801  2.37887  2.77519  2.98518  4.58477  3.61503
          0.01703  4.47692  5.19926  0.61958  0.77255  0.35381  1.21070
      8   2.51393  4.00942  4.60424  3.99880  2.59562  3.36778  4.25534  1.92314  3.81241  1.87625  3.18478  4.04523  4.28940  3.96842  3.78235  3.15625  2.84377  1.72929  4.78790  3.60854     22 v - - -
          2.68618  4.42225  2.77519  2.73123  3.46354  2.40513  3.72494  3.29354  2.67741  2.69355  4.24690  2.90347  2.73739  3.18146  2.89801  2.37887  2.77519  2.98518  4.58477  3.61503
          0.01424  4.65461  5.37696  0.61958  0.77255  0.48576  0.95510
      9   2.34193  3.64012  4.66924  4.06298  2.77325  3.96193  4.29623  1.58882  3.87061  1.86984  3.24422  4.09396  4.11715  4.02012  3.91316  3.27123  2.80483  2.03219  4.81460  3.53221     23 i - - -
          2.68619  4.42226  2.77520  2.73124  3.46354  2.40511  3.72495  3.29355  2.67741  2.69355  4.24690  2.90347  2.73733  3.18147  2.89801  2.37887  2.77520  2.98519  4.58477  3.61504
          0.04547  3.39340  4.52263  0.46177  0.99470  0.48576  0.95510
     10   2.02860  4.07734  4.55630  3.95306  2.79960  3.91786  4.15126  2.16728  3.77568  1.95477  2.92234  4.02102  4.28265  3.93978  3.84601  2.94379  2.68489  1.80907  4.79228  3.61189     25 v - - -
          2.68618  4.42225  2.77519  2.73123  3.46354  2.40513  3.72494  3.29354  2.67741  2.69355  4.24690  2.90347  2.73739  3.18146  2.89801  2.37887  2.77519  2.98518  4.58477  3.61503
          0.01401  4.67077  5.39312  0.61958  0.77255  0.47792  0.96778
     11   2.39099  4.17873  4.64911  4.04273  2.72992  3.95457  4.28545  1.92847  3.85280  1.69102  2.63722  4.08093  3.94636  4.00382  3.90000  3.14484  2.87134  1.99265  4.80848  3.63110     26 l - - -
          2.68618  4.42225  2.77519  2.73123  3.46354  2.40513  3.72494  3.29354  2.67741  2.69355  4.24690  2.90347  2.73739  3.18146  2.89801  2.37887  2.77519  2.98518  4.58477  3.61503
          0.01385  4.68187  5.40421  0.61958  0.77255  0.48576  0.95510
     12   2.08965  4.19195  4.55570  3.95523  3.07075  3.61462  4.26819  1.85798  3.78385  1.84549  3.05019  4.03552  4.30490  3.95334  3.86385  3.00862  2.89235  1.89844  4.82494  3.64349     27 l - - -
          2.68618  4.42225  2.77519  2.73123  3.46354  2.40513  3.72494  3.29354  2.67741  2.69355  4.24690  2.90347  2.73739  3.18146  2.89801  2.37887  2.77519  2.98518  4.58477  3.61503
          0.01379  4.68664  5.40898  0.61958  0.77255  0.48576  0.95510
     13   2.12439  3.92272  4.64239  4.03737  3.10894  3.85159  4.29152  2.13753  3.85056  1.70660  2.34579  4.08180  4.32227  4.00529  3.90313  3.20369  2.84021  1.99852  4.82028  3.64151     28 l - - -
          2.68618  4.42225  2.77519  2.73123  3.46354  2.40513  3.72494  3.29354  2.67741  2.69355  4.24690  2.90347  2.73739  3.18146  2.89801  2.37887  2.77519  2.98518  4.58477  3.61503
          0.01367  4.69525  5.41760  0.61958  0.77255  0.48576  0.95510
     14   2.28809  3.63340  4.58838  3.98294  2.94941  3.64526  4.24980  2.21559  3.79921  1.51904  2.78090  4.03673  4.15840  3.95775  3.85896  2.86625  2.82402  2.18006  4.78913  3.60956     29 l - - -
          2.68618  4.42225  2.77519  2.73123  3.46354  2.40513  3.72494  3.29354  2.67741  2.69355  4.24690  2.90347  2.73739  3.18146  2.89801  2.37887  2.77519  2.98518  4.58477  3.61503
          0.01995  4.69525  4.54579  0.61958  0.77255  0.48576  0.95510
     15   2.23858  4.17740  4.60558  4.00091  2.84307  3.55366  4.26822  1.91733  3.81745  1.97120  2.75765  4.05414  4.30357  3.97599  3.87682  3.04855  2.80621  1.80695  4.80560  3.62593     30 v - - -
          2.68618  4.42225  2.77519  2.73123  3.46354  2.40513  3.72494  3.29354  2.67741  2.69355  4.24690  2.90347  2.73739  3.18146  2.89801  2.37887  2.77519  2.98518  4.58477  3.61503
          0.01368  4.69472  5.41707  0.61958  0.77255  0.47787  0.96786
     16   1.95925  4.20507  4.48557  3.88754  2.75194  3.37571  4.24543  2.41789  3.72741  1.61178  3.06615  3.99599  4.29055  3.90737  3.82876  2.89735  3.01766  2.05141  4.82648  3.64365     31 l - - -
          2.68618  4.42225  2.77519  2.73123  3.46354  2.40513  3.72494  3.29354  2.67741  2.69355  4.24690  2.90347  2.73739  3.18146  2.89801  2.37887  2.77519  2.98518  4.58477  3.61503
          0.01340  4.71507  5.43742  0.61958  0.77255  0.48576  0.95510
     17   2.50703  3.26576  4.66949  4.05957  2.40168  3.44103  4.27227  2.35144  3.86103  1.62434  2.67932  4.07965  4.30596  4.00635  3.89575  3.11227  2.80424  2.07254  4.78819  3.61052     32 l - - -
          2.68618  4.42226  2.77520  2.73124  3.46354  2.40513  3.72495  3.29354  2.67741  2.69355  4.24690  2.90347  2.73740  3.18147  2.89801  2.37882  2.77520  2.98516  4.58477  3.61504
          0.03479  3.51193  5.43742  0.47331  0.97534  0.48576  0.95510
     18   2.57257  2.94005  4.11689  3.53817  3.13874  3.35510  4.16505  2.68440  3.43892  2.46183  3.42659  3.79109  3.52442  3.67965  3.66242  2.68823  1.74141  1.99626  4.92067  3.72256     34 t - - -
          2.68618  4.42225  2.77519  2.73123  3.46354  2.40513  3.72494  3.29354  2.67741  2.69355  4.24690  2.90347  2.73739  3.18146  2.89801  2.37887  2.77519  2.98518  4.58477  3.61503
          0.01323  4.72774  5.45009  0.61958  0.77255  0.48576  0.95510
     19   2.59822  3.62766  3.73930  3.17859  3.61426  1.33817  4.08254  2.93533  3.12794  2.65458  3.56831  3.55432  4.02382  3.42572  3.47031  2.63367  2.80306  2.81102  5.13669  3.75328     35 g - - -
          2.68618  4.42225  2.77519  2.73123  3.46354  2.40513  3.72494  3.29354  2.67741  2.69355  4.24690  2.90347  2.73739  3.18146  2.89801  2.37887  2.77519  2.98518  4.58477  3.61503
          0.01294  4.74948  5.47183  0.61958  0.77255  0.48576  0.95510
     20   2.58062  3.57798  4.59793  3.99354  2.62448  3.60773  4.27648  2.21934  3.81410  2.17460  2.52122  3.92983  2.79886  3.97657  3.88142  2.79960  2.73129  2.14124  4.82354  2.84415     36 v - - -
          2.68618  4.42225  2.77519  2.73123  3.46354  2.40513  3.72494  3.29354  2.67741  2.69355  4.24690  2.90347  2.73739  3.18146  2.89801  2.37887  2.77519  2.98518  4.58477  3.61503
          0.01258  4.77742  5.49977  0.61958  0.77255  0.48576  0.95510
     21   0.94799  4.50786  4.23294  3.76282  4.11693  3.11859  4.56545  3.37598  3.69453  3.18907  3.88416  3.88979  4.22961  3.95634  3.95707  2.63403  3.09719  1.79896  5.57562  4.38147     37 a - - -
          2.68618  4.42225  2.77519  2.73123  3.46354  2.40513  3.72494  3.29354  2.67741  2.69355  4.24690  2.90347  2.73739  3.18146  2.89801  2.37887  2.77519  2.98518  4.58477  3.61503
          0.01251  4.78320  5.50555  0.61958  0.77255  0.48576  0.95510
     22   2.61999  3.73546  4.39369  3.53887  3.06114  3.85696  4.00811  2.64216  3.66368  1.85731  1.86103  3.96445  3.77486  3.43146  3.80783  2.54766  2.80528  2.38678  4.17188  3.69723     38 l - - -
          2.68618  4.42225  2.77519  2.73123  3.46354  2.40513  3.72494  3.29354  2.67741  2.69355  4.24690  2.90347  2.73739  3.18146  2.89801  2.37887  2.77519  2.98518  4.58477  3.61503
          0.01201  4.82378  5.54613  0.61958  0.77255  0.48576  0.95510
     23   0.36017  4.72357  4.50601  4.41250  5.29832  2.63800  5.33097  4.72935  4.52093  4.46463  5.27515  4.20789  4.34569  4.70770  4.67057  3.02294  3.38039  3.98948  6.61427  5.53854     39 A - - -
          2.68618  4.42225  2.77519  2.73123  3.46354  2.40513  3.72494  3.29354  2.67741  2.69355  4.24690  2.90347  2.73739  3.18146  2.89801  2.37887  2.77519  2.98518  4.58477  3.61503
          0.01201  4.82378  5.54613  0.61958  0.77255  0.48576  0.95510
     24   1.82349  5.40784  1.06373  2.57254  4.85810  3.49547  4.10147  4.31028  2.98273  3.86575  4.66770  3.20515  4.18264  3.24782  3.49963  3.04329  2.93775  3.64884  6.05581  4.64922     40 d - - -
          2.68618  4.42225  2.77519  2.73123  3.46354  2.40513  3.72494  3.29354  2.67741  2.69355  4.24690  2.90347  2.73739  3.18146  2.89801  2.37887  2.77519  2.98518  4.58477  3.61503
          0.01173  4.84727  5.56962  0.61958  0.77255  0.48576  0.95510
     25   2.77508  5.19143  2.64264  2.56639  3.99347  3.61269  3.28847  3.04332  2.56543  3.33441  4.24626  2.76267  2.94822  2.74642  2.11191  2.58606  2.45332  3.04740  5.65678  4.27984     41 r - - -
          2.68618  4.42225  2.77519  2.73123  3.46354  2.40513  3.72494  3.29354  2.67741  2.69355  4.24690  2.90347  2.73739  3.18146  2.89801  2.37887  2.77519  2.98518  4.58477  3.61503
          0.01173  4.84727  5.56962  0.61958  0.77255  0.48576  0.95510
     26   2.31219  3.98628  3.67252  3.11782  3.87200  1.68845  4.10356  3.24025  3.08107  2.60877  3.81961  3.52148  2.38731  3.28216  3.45674  2.93619  2.63108  2.63333  5.29041  4.04557     42 g - - -
          2.68618  4.42225  2.77519  2.73123  3.46354  2.40513  3.72494  3.29354  2.67741  2.69355  4.24690  2.90347  2.73739  3.18146  2.89801  2.37887  2.77519  2.98518  4.58477  3.61503
          0.01173  4.84727  5.56962  0.61958  0.77255  0.48576  0.95510
     27   2.63948  4.03972  4.68311  3.78783  3.42982  4.08262  4.41957  1.50890  3.92131  2.24539  3.12212  4.17493  2.94839  4.09589  4.00772  3.38925  3.08266  1.53581  4.97654  3.79317     43 i - - -
          2.68618  4.42225  2.77519  2.73123  3.46354  2.40513  3.72494  3.29354  2.67741  2.69355  4.24690  2.90347  2.73739  3.18146  2.89801  2.37887  2.77519  2.98518  4.58477  3.61503
          0.01173  4.84727  5.56962  0.61958  0.77255  0.48576  0.95510
     28   2.73154  4.63496  2.89486  2.56380  4.10428  3.29445  3.82757  3.42862  2.57926  3.26930  4.17487  2.23231  1.77630  2.90773  3.07898  2.65434  2.92945  3.45956  5.59563  3.92452     44 p - - -
          2.68618  4.42225  2.77519  2.73123  3.46354  2.40513  3.72494  3.29354  2.67741  2.69355  4.24690  2.90347  2.73739  3.18146  2.89801  2.37887  2.77519  2.98518  4.58477  3.61503
          0.01173  4.84727  5.56962  0.61958  0.77255  0.48576  0.95510
     29   1.77072  5.27878  3.06223  2.41084  4.62765  3.62624  3.88583  4.08606  2.65208  3.61304  4.38667  3.07821  2.33850  1.79533  3.13070  2.68076  3.13961  3.68594  5.78356  4.39925     45 a - - -
          2.68618  4.42225  2.77519  2.73123  3.46354  2.40513  3.72494  3.29354  2.67741  2.69355  4.24690  2.90347  2.73739  3.18146  2.89801  2.37887  2.77519  2.98518  4.58477  3.61503
          0.01173  4.84727  5.56962  0.61958  0.77255  0.48576  0.95510
     30   2.62227  3.95890  3.46420  3.20231  3.70976  3.64656  4.10747  3.06658  3.09420  2.78565  3.57813  3.58575  3.94556  3.45126  3.49829  2.35241  1.80588  1.64047  5.15848  3.92866     46 v - - -
          2.68618  4.42225  2.77519  2.73123  3.46354  2.40513  3.72494  3.29354  2.67741  2.69355  4.24690  2.90347  2.73739  3.18146  2.89801  2.37887  2.77519  2.98518  4.58477  3.61503
          0.01173  4.84727  5.56962  0.61958  0.77255  0.48576  0.95510
     31   2.72048  5.15449  3.07895  2.46864  3.98725  3.62124  3.81726  3.87605  2.54506  3.04212  4.21333  2.39500  1.74967  2.88901  2.81098  2.67542  2.69144  3.46590  5.62856  4.11193     47 p - - -
          2.68618  4.42225  2.77519  2.73123  3.46354  2.40513  3.72494  3.29354  2.67741  2.69355  4.24690  2.90347  2.73739  3.18146  2.89801  2.37887  2.77519  2.98518  4.58477  3.61503
          0.01173  4.84727  5.56962  0.61958  0.77255  0.48576  0.95510
     32   3.13551  6.13884  2.32544  0.57369  5.44863  3.44296  4.28886  4.99377  3.34561  4.45775  5.31276  3.16419  4.35389  3.35918  3.97478  3.35358  3.78945  4.53310  6.60940  5.06063     48 E - - -
          2.68618  4.42225  2.77519  2.73123  3.46354  2.40513  3.72494  3.29354  2.67741  2.69355  4.24690  2.90347  2.73739  3.18146  2.89801  2.37887  2.77519  2.98518  4.58477  3.61503
          0.01173  4.84727  5.56962  0.61958  0.77255  0.48576  0.95510
     33   2.65208  4.58163  3.46283  3.24671  3.79176  3.81722  4.17427  2.79422  3.20171  2.63860  3.74693  3.63013  4.23998  3.50517  3.54985  2.99271  1.08424  2.51407  5.25083  4.01765     49 t - - -
          2.68618  4.42225  2.77519  2.73123  3.46354  2.40513  3.72494  3.29354  2.67741  2.69355  4.24690  2.90347  2.73739  3.18146  2.89801  2.37887  2.77519  2.98518  4.58477  3.61503
          0.01173  4.84727  5.56962  0.61958  0.77255  0.48576  0.95510
     34   2.66515  5.02814  3.29283  2.76786  4.40329  3.64330  3.95795  3.44940  2.73523  3.41797  4.22972  3.19869  4.08872  1.16200  3.17413  2.25318  2.95054  3.32425  5.64967  4.32228     50 q - - -
          2.68618  4.42225  2.77519  2.73123  3.46354  2.40513  3.72494  3.29354  2.67741  2.69355  4.24690  2.90347  2.73739  3.18146  2.89801  2.37887  2.77519  2.98518  4.58477  3.61503
          0.01173  4.84727  5.56962  0.61958  0.77255  0.48576  0.95510
     35   2.87518  5.26037  2.80871  2.57608  4.56537  1.33872  3.61136  4.02005  2.58028  3.55498  4.33071  2.88855  4.04229  2.83706  3.05670  2.53048  2.84235  3.37824  5.73463  4.35083     51 g - - -
          2.68618  4.42225  2.77519  2.73123  3.46354  2.40513  3.72494  3.29354  2.67741  2.69355  4.24690  2.90347  2.73739  3.18146  2.89801  2.37887  2.77519  2.98518  4.58477  3.61503
          0.01173  4.84727  5.56962  0.61958  0.77255  0.48576  0.95510
     36   3.69825  4.94780  5.68601  5.12185  2.19426  5.07463  5.44176  1.04356  4.97994  1.39209  3.40846  5.22963  5.25125  4.99379  4.98314  4.44337  3.92428  2.06905  5.64771  4.56079     52 i - - -
          2.68618  4.42225  2.77519  2.73123  3.46354  2.40513  3.72494  3.29354  2.67741  2.69355  4.24690  2.90347  2.73739  3.18146  2.89801  2.37887  2.77519  2.98518  4.58477  3.61503
          0.01173  4.84727  5.56962  0.61958  0.77255  0.48576  0.95510
     37   2.79792  4.98310  3.07540  2.56903  4.14417  3.40158  3.65772  3.13771  2.49581  2.90665  4.05678  3.02286  4.04781  2.97468  2.95643  1.98023  2.16688  2.40054  5.49295  3.90511     53 s - - -
          2.68618  4.42225  2.77519  2.73123  3.46354  2.40513  3.72494  3.29354  2.67741  2.69355  4.24690  2.90347  2.73739  3.18146  2.89801  2.37887  2.77519  2.98518  4.58477  3.61503
          0.01173  4.84727  5.56962  0.61958  0.77255  0.48576  0.95510
     38   2.93329  4.45316  4.31761  3.75318  3.63253  4.00919  4.40738  2.30396  3.65207  2.44546  3.60617  3.99699  4.41454  3.90345  3.88014  2.63618  1.23107  1.94858  5.17060  3.97006     54 t - - -
          2.68618  4.42225  2.77519  2.73123  3.46354  2.40513  3.72494  3.29354  2.67741  2.69355  4.24690  2.90347  2.73739  3.18146  2.89801  2.37887  2.77519  2.98518  4.58477  3.61503
          0.01169  4.85079  5.57314  0.61958  0.77255  0.48576  0.95510
     39   2.52188  4.78112  3.41334  2.57032  3.49132  3.36598  3.56923  2.94062  2.78048  2.76938  3.56271  3.33175  4.10623  2.99518  3.11389  1.67363  2.54721  2.73411  5.32816  3.88898     55 s - - -
          2.68618  4.42225  2.77519  2.73123  3.46354  2.40513  3.72494  3.29354  2.67741  2.69355  4.24690  2.90347  2.73739  3.18146  2.89801  2.37887  2.77519  2.98518  4.58477  3.61503
          0.01163  4.85617  5.57852  0.61958  0.77255  0.48576  0.95510
     40   2.90614  4.20008  4.48149  3.92903  3.76333  4.07514  4.58380  2.23165  3.82198  2.64498  3.63294  4.13968  4.51443  4.07467  4.04290  3.33882  0.92614  2.22069  5.33867  4.13973     56 t - - -
          2.68618  4.42225  2.77519  2.73123  3.46354  2.40513  3.72494  3.29354  2.67741  2.69355  4.24690  2.90347  2.73739  3.18146  2.89801  2.37887  2.77519  2.98518  4.58477  3.61503
          0.01159  4.85962  5.58196  0.61958  0.77255  0.48576  0.95510
     41   2.16680  5.02417  3.05431  2.66652  4.26385  3.18049  3.69843  3.27349  2.65976  3.08115  3.92366  2.96933  4.04466  3.00942  2.97037  1.72393  2.28481  3.22817  5.52821  4.19297     57 s - - -
          2.68618  4.42225  2.77519  2.73123  3.46354  2.40513  3.72494  3.29354  2.67741  2.69355  4.24690  2.90347  2.73739  3.18146  2.89801  2.37887  2.77519  2.98518  4.58477  3.61503
          0.01159  4.85962  5.58196  0.61958  0.77255  0.48576  0.95510
     42   2.09474  4.43896  4.95611  4.37160  3.60629  4.31737  4.69291  1.60244  4.20530  2.32086  2.76441  4.43771  4.66274  4.37641  4.27776  3.54139  2.97394  1.31983  5.21193  4.02666     58 v - - -
          2.68618  4.42225  2.77519  2.73123  3.46354  2.40513  3.72494  3.29354  2.67741  2.69355  4.24690  2.90347  2.73739  3.18146  2.89801  2.37887  2.77519  2.98518  4.58477  3.61503
          0.01131  4.88379  5.60614  0.61958  0.77255  0.48576  0.95510
     43   2.61192  5.18832  2.69225  2.52734  4.47485  3.57135  3.74538  2.94213  2.54998  3.46827  4.24490  2.44462  4.02233  2.39461  3.06859  2.07159  2.66807  2.79998  5.65773  3.44499     59 s - - -
          2.68619  4.42226  2.77520  2.73124  3.46355  2.40513  3.72495  3.29355  2.67741  2.69356  4.24690  2.90347  2.73740  3.18147  2.89801  2.37888  2.77520  2.98501  4.58478  3.61504
          0.03626  3.44418  5.60614  0.43449  1.04297  0.48576  0.95510
     44   1.46396  2.68360  4.35553  3.78656  3.46469  3.05681  4.33570  2.85848  3.67004  2.43136  3.54448  3.96215  4.32386  3.89083  3.85372  2.97129  2.81287  1.82654  5.04333  3.85282     61 a - - -
          2.68618  4.42225  2.77519  2.73123  3.46354  2.40513  3.72494  3.29354  2.67741  2.69355  4.24690  2.90347  2.73739  3.18146  2.89801  2.37887  2.77519  2.98518  4.58477  3.61503
          0.01131  4.88379  5.60614  0.61958  0.77255  0.48576  0.95510
     45   2.59448  4.51489  3.20335  2.70294  3.28904  3.73622  4.12070  2.42695  3.14031  2.17053  3.15207  3.29330  4.23515  3.32326  3.53262  2.75475  2.62722  1.88119  5.10440  3.51798     62 v - - -
          2.68618  4.42225  2.77519  2.73123  3.46354  2.40513  3.72494  3.29354  2.67741  2.69355  4.24690  2.90347  2.73739  3.18146  2.89801  2.37887  2.77519  2.98518  4.58477  3.61503
          0.01106  4.90592  5.62826  0.61958  0.77255  0.48576  0.95510
     46   3.24592  5.12707  4.44956  4.46141  5.62498  0.24171  5.55838  5.21409  4.74145  4.88306  5.75415  4.45376  4.66379  4.95858  4.89990  3.44153  3.47590  4.45667  6.79968  5.79369     63 G - - -
          2.68618  4.42225  2.77519  2.73123  3.46354  2.40513  3.72494  3.29354  2.67741  2.69355  4.24690  2.90347  2.73739  3.18146  2.89801  2.37887  2.77519  2.98518  4.58477  3.61503
          0.01101  4.91004  5.63239  0.61958  0.77255  0.48576  0.95510
     47   2.74591  5.05067  2.98082  2.68323  4.29222  3.37430  3.87822  3.20919  2.67693  3.03888  4.12251  2.08735  4.06382  3.02688  3.08046  2.21558  1.80639  3.25853  5.06346  4.21701     64 t - - -
          2.68618  4.42225  2.77519  2.73123  3.46354  2.40513  3.72494  3.29354  2.67741  2.69355  4.24690  2.90347  2.73739  3.18146  2.89801  2.37887  2.77519  2.98518  4.58477  3.61503
          0.01101  4.91004  5.63239  0.61958  0.77255  0.48576  0.95510
     48   2.47138  4.26855  4.81702  4.20562  1.92103  4.06077  4.39385  2.32405  4.00056  1.96773  2.52552  4.21030  4.42181  4.13789  4.02285  3.27908  3.01360  1.72138  4.89483  3.41992     65 v - - -
          2.68618  4.42225  2.77519  2.73123  3.46354  2.40513  3.72494  3.29354  2.67741  2.69355  4.24690  2.90347  2.73739  3.18146  2.89801  2.37887  2.77519  2.98518  4.58477  3.61503
          0.01518  4.91004  4.86715  0.61958  0.77255  0.48576  0.95510
     49   2.19467  5.19364  2.86706  2.55037  4.47910  3.59814  3.83440  3.80819  2.52537  3.27752  3.98553  2.86820  4.03157  2.82497  2.80891  2.21803  1.82150  3.18467  5.66377  3.92796     66 t - - -
          2.68618  4.42225  2.77519  2.73123  3.46354  2.40513  3.72494  3.29354  2.67741  2.69355  4.24690  2.90347  2.73739  3.18146  2.89801  2.37887  2.77519  2.98518  4.58477  3.61503
          0.01106  4.90592  5.62826  0.61958  0.77255  0.49631  0.93846
     50   2.42458  5.35577  2.63192  1.77395  4.69709  3.61560  3.36960  4.18169  2.54969  3.65947  4.39805  2.62649  4.01373  2.49963  3.04343  1.95320  2.86161  3.74452  5.79012  4.04995     67 e - - -
          2.68618  4.42225  2.77519  2.73123  3.46354  2.40513  3.72494  3.29354  2.67741  2.69355  4.24690  2.90347  2.73739  3.18146  2.89801  2.37887  2.77519  2.98518  4.58477  3.61503
          0.01106  4.90592  5.62826  0.61958  0.77255  0.49631  0.93846
     51   2.28050  5.30197  2.76349  2.47071  4.62784  3.44365  3.05290  3.88515  2.52471  3.59903  3.82852  2.68381  4.01233  2.86016  2.62908  2.01740  2.18621  3.53189  5.74633  4.34727     68 s - - -
          2.68618  4.42225  2.77519  2.73123  3.46354  2.40513  3.72494  3.29354  2.67741  2.69355  4.24690  2.90347  2.73739  3.18146  2.89801  2.37887  2.77519  2.98518  4.58477  3.61503
          0.01106  4.90592  5.62826  0.61958  0.77255  0.49631  0.93846
     52   2.45441  5.29581  2.17747  2.23562  3.91877  3.62130  3.81239  4.08881  2.55732  3.59166  4.34297  2.92002  3.78474  2.82507  2.97703  2.15781  2.02790  3.35147  5.74261  4.34546     69 t - - -
          2.68618  4.42225  2.77519  2.73123  3.46354  2.40513  3.72494  3.29354  2.67741  2.69355  4.24690  2.90347  2.73739  3.18146  2.89801  2.37887  2.77519  2.98518  4.58477  3.61503
          0.01106  4.90592  5.62826  0.61958  0.77255  0.49631  0.93846
     53   2.65570  5.41498  2.20714  1.79398  4.75351  3.39927  3.85611  4.24027  2.59984  3.71936  4.46446  2.68870  4.04928  2.95945  3.07232  1.82719  2.52661  3.80356  5.85291  4.43556     70 e - - -
          2.68618  4.42225  2.77519  2.73123  3.46354  2.40513  3.72494  3.29354  2.67741  2.69355  4.24690  2.90347  2.73739  3.18146  2.89801  2.37887  2.77519  2.98518  4.58477  3.61503
          0.01106  4.90592  5.62826  0.61958  0.77255  0.49631  0.93846
     54   2.65173  4.26189  4.76688  4.15730  3.08890  3.90360  3.70023  1.78446  3.95915  1.47197  2.54269  4.17846  4.40364  4.10387  3.99398  3.24759  3.10939  2.05864  4.88537  3.70848     71 l - - -
          2.68618  4.42225  2.77519  2.73123  3.46354  2.40513  3.72494  3.29354  2.67741  2.69355  4.24690  2.90347  2.73739  3.18146  2.89801  2.37887  2.77519  2.98518  4.58477  3.61503
          0.01106  4.90592  5.62826  0.61958  0.77255  0.49631  0.93846
     55   2.38341  4.84472  3.26085  2.79008  4.03560  3.23160  3.95149  3.21938  2.82041  3.08291  3.93376  3.32449  4.11603  2.20728  3.25291  2.53461  2.63582  1.69604  5.38749  3.96995     72 v - - -
          2.68618  4.42225  2.77519  2.73123  3.46354  2.40513  3.72494  3.29354  2.67741  2.69355  4.24690  2.90347  2.73739  3.18146  2.89801  2.37887  2.77519  2.98518  4.58477  3.61503
          0.02898  4.90592  3.85568  0.61958  0.77255  0.49631  0.93846
     56   2.85814  4.26897  4.60503  4.00416  2.91205  4.00153  4.31704  2.53060  3.83379  2.13989  2.76630  3.50110  4.36716  4.00435  3.91744  3.05331  2.85826  2.47816  1.52455  3.09161     73 w - - -
          2.68618  4.42225  2.77519  2.73123  3.46354  2.40513  3.72494  3.29354  2.67741  2.69355  4.24690  2.90347  2.73739  3.18146  2.89801  2.37887  2.77519  2.98518  4.58477  3.61503
          0.01126  4.88820  5.61054  0.61958  0.77255  0.53996  0.87413
     57   2.78920  4.14342  3.14280  2.60009  4.32850  3.52367  3.73447  3.26796  2.51049  3.13192  3.97771  3.17632  4.04665  2.12779  2.31623  2.46466  2.10265  2.91041  5.57187  4.22669     74 t - - -
          2.68618  4.42225  2.77519  2.73123  3.46354  2.40513  3.72494  3.29354  2.67741  2.69355  4.24690  2.90347  2.73739  3.18146  2.89801  2.37887  2.77519  2.98518  4.58477  3.61503
          0.01126  4.88820  5.61054  0.61958  0.77255  0.53996  0.87413
     58   2.78993  4.55045  3.74558  2.92020  3.68497  3.39643  3.61446  1.77325  3.12883  2.28682  3.24917  3.57657  4.20872  2.23926  3.47619  2.85776  2.61406  2.60383  5.13428  3.90269     75 i - - -
          2.68618  4.42225  2.77519  2.73123  3.46354  2.40513  3.72494  3.29354  2.67741  2.69355  4.24690  2.90347  2.73739  3.18146  2.89801  2.37887  2.77519  2.98518  4.58477  3.61503
          0.01126  4.88820  5.61054  0.61958  0.77255  0.53996  0.87413
     59   2.48592  5.02057  3.05975  2.71610  4.31531  2.50597  3.90835  3.65893  2.71144  3.29620  3.63180  3.10838  4.06665  3.05946  3.17323  1.71769  1.95064  3.32328  5.57855  4.24554     76 s - - -
          2.68618  4.42225  2.77519  2.73123  3.46354  2.40513  3.72494  3.29354  2.67741  2.69355  4.24690  2.90347  2.73739  3.18146  2.89801  2.37887  2.77519  2.98518  4.58477  3.61503
          0.01126  4.88820  5.61054  0.61958  0.77255  0.53996  0.87413
     60   2.74578  5.31207  2.39118  2.49608  4.52934  3.31865  3.72246  4.11803  2.52792  3.50085  4.35722  1.92167  4.00709  2.73604  3.03692  2.05416  2.36441  3.59323  5.75388  4.10755     77 n - - -
          2.68618  4.42225  2.77519  2.73123  3.46354  2.40513  3.72494  3.29354  2.67741  2.69355  4.24690  2.90347  2.73739  3.18146  2.89801  2.37887  2.77519  2.98518  4.58477  3.61503
          0.01126  4.88820  5.61054  0.61958  0.77255  0.53996  0.87413
     61   2.42499  4.21816  2.32722  2.15490  4.51161  2.41364  3.64943  4.11556  2.51160  3.41716  3.69118  2.80878  3.78579  2.67790  2.89575  2.51385  2.67868  3.63777  5.74913  4.16073     78 e - - -
          2.68618  4.42225  2.77519  2.73123  3.46354  2.40513  3.72494  3.29354  2.67741  2.69355  4.24690  2.90347  2.73739  3.18146  2.89801  2.37887  2.77519  2.98518  4.58477  3.61503
          0.01726  4.88820  4.64887  0.61958  0.77255  0.53996  0.87413
     62   2.32415  5.27779  2.16316  2.41051  4.59777  2.96453  3.67929  3.62815  2.54769  3.44920  4.13014  2.56468  3.01018  2.75088  3.03594  2.44128  2.82728  3.19968  5.42597  3.76391     79 d - - -
          2.68618  4.42228  2.77516  2.73126  3.46344  2.40516  3.72498  3.29345  2.67741  2.69358  4.24693  2.90350  2.73739  3.18149  2.89800  2.37887  2.77519  2.98513  4.58480  3.61498
          0.32227  4.00963  1.35730  1.13968  0.38555  0.55398  0.85486
     63   2.68820  4.26232  3.99192  3.30500  3.27489  3.37973  3.44347  2.28644  3.09116  1.46096  3.20873  3.69401  4.16458  3.34673  3.56150  3.06565  2.81083  2.38386  4.86675  3.54941     94 l - - -
          2.68618  4.42225  2.77519  2.73123  3.46354  2.40513  3.72494  3.29354  2.67741  2.69355  4.24690  2.90347  2.73739  3.18146  2.89801  2.37887  2.77519  2.98518  4.58477  3.61503
          0.03421  4.58967  3.75179  0.61958  0.77255  0.56171  0.84451
     64   2.63085  4.66403  2.27394  2.18616  4.50935  2.68003  3.41357  3.93154  2.44747  3.43452  4.31327  2.59346  3.66669  2.77113  2.49803  2.60779  2.67969  3.35952  5.70801  4.30193     95 e - - -
          2.68604  4.42261  2.77501  2.73142  3.46358  2.40511  3.72531  3.29341  2.67777  2.69317  4.24726  2.90338  2.73739  3.18172  2.89819  2.37885  2.77523  2.98493  4.58411  3.61497
          0.46816  1.86291  1.52038  1.83776  0.17337  0.45037  1.01444
     65   2.60142  5.13747  2.61354  2.49606  4.43870  1.87322  3.67181  3.89145  2.51159  3.12878  4.20042  2.60536  3.40431  2.86502  2.99558  2.55584  2.67247  3.50654  5.60907  3.98345    134 g - - -
          2.68618  4.42225  2.77519  2.73123  3.46354  2.40513  3.72494  3.29354  2.67741  2.69355  4.24690  2.90347  2.73739  3.18146  2.89801  2.37887  2.77519  2.98518  4.58477  3.61503
          0.03131  4.65145  3.85023  0.61958  0.77255  0.82763  0.57462
     66   2.51630  4.24227  3.84509  3.60475  3.13997  3.54200  4.15542  2.46404  3.48966  1.44707  3.17666  3.05665  4.07490  3.71426  3.67973  3.00742  2.84526  2.20234  4.38963  3.45285    135 l - - -
          2.68618  4.42225  2.77519  2.73123  3.46354  2.40513  3.72494  3.29354  2.67741  2.69355  4.24690  2.90347  2.73739  3.18146  2.89801  2.37887  2.77519  2.98518  4.58477  3.61503
          0.06930  4.67402  2.85384  0.61958  0.77255  0.91873  0.50920
     67   2.39327  4.91979  3.03945  2.56408  4.18350  3.34703  3.70523  3.39904  2.60335  3.20657  4.02138  2.93758  1.78838  2.95019  3.06475  2.56879  2.60577  3.09115  5.45371  4.12211    136 p - - -
          2.68618  4.42225  2.77519  2.73123  3.46354  2.40513  3.72494  3.29354  2.67741  2.69355  4.24690  2.90347  2.73739  3.18146  2.89801  2.37887  2.77519  2.98518  4.58477  3.61503
          0.14249  4.61947  2.09602  0.61958  0.77255  0.52090  0.90137
     68   2.62287  5.22612  2.15364  2.25038  3.77340  2.70372  3.72820  3.93241  2.39311  3.52374  4.27160  2.46552  3.36437  2.74575  2.96036  2.57112  2.80631  3.29785  5.66966  3.94157    137 d - - -
          2.68657  4.42286  2.77529  2.73094  3.46346  2.40526  3.72508  3.29272  2.67766  2.69359  4.24706  2.90351  2.73717  3.18157  2.89853  2.37895  2.77489  2.98502  4.58257  3.61478
          0.26871  1.49117  4.55392  2.06411  0.13574  0.66968  0.71718
     69   2.51576  4.57837  3.29455  2.72992  3.60241  3.73926  3.98259  2.09430  2.96172  2.42368  3.20442  2.41753  3.78711  3.20633  3.34190  2.82567  2.59496  2.46139  5.15068  3.90304    227 i - - -
          2.68618  4.42225  2.77519  2.73123  3.46354  2.40513  3.72494  3.29354  2.67741  2.69355  4.24690  2.90347  2.73739  3.18146  2.89801  2.37887  2.77519  2.98518  4.58477  3.61503
          0.03593  4.75679  3.62313  0.61958  0.77255  0.74908  0.64018
     70   2.53970  4.90035  3.13138  3.01906  4.82487  2.78398  4.42334  4.26347  3.38012  3.89007  4.71015  3.48297  0.80860  3.63301  3.80966  2.88905  3.03961  3.76237  6.11563  4.81907    228 p - - -
          2.68618  4.42225  2.77519  2.73123  3.46354  2.40513  3.72494  3.29354  2.67741  2.69355  4.24690  2.90347  2.73739  3.18146  2.89801  2.37887  2.77519  2.98518  4.58477  3.61503
          0.01296  4.74811  5.47046  0.61958  0.77255  0.62193  0.76982
     71   2.78155  4.87878  3.31326  2.73908  4.14438  3.15306  3.95453  3.53991  2.79878  2.87566  4.02674  3.11844  1.31049  2.99007  3.23053  2.82353  2.95852  2.93961  5.46933  4.17063    229 p - - -
          2.68626  4.42249  2.77514  2.73124  3.46327  2.40497  3.72510  3.29330  2.67761  2.69356  4.24698  2.90339  2.73743  3.18154  2.89817  2.37899  2.77512  2.98515  4.58464  3.61470
          0.08419  2.75819  4.05465  2.04731  0.13821  0.41861  1.07284
     72   2.61775  4.29628  4.51979  3.92332  3.28613  3.99887  4.31229  2.67176  3.76655  0.95004  3.20662  3.87632  4.36389  3.95647  3.63925  3.21179  3.09891  2.39533  4.66188  3.53028    275 l - - -
          2.68613  4.42237  2.77507  2.73128  3.46306  2.40510  3.72507  3.29354  2.67746  2.69363  4.24702  2.90335  2.73745  3.18159  2.89813  2.37897  2.77508  2.98517  4.58470  3.61490
          0.14466  2.41875  3.08670  1.21615  0.35150  0.45734  1.00229
     73   2.58742  5.27214  2.33769  2.30093  4.27875  2.58272  3.79521  3.75474  2.54023  3.41640  4.12919  2.40461  3.77360  2.79284  2.87380  2.43053  2.74357  3.02193  5.71983  3.70781    287 e - - -
          2.68614  4.42225  2.77520  2.73124  3.46354  2.40513  3.72495  3.29347  2.67741  2.69355  4.24690  2.90347  2.73740  3.18147  2.89801  2.37887  2.77520  2.98519  4.58477  3.61503
          0.10698  3.79694  2.53812  0.49438  0.94147  0.49204  0.94515
     74   2.06959  5.13357  2.71825  2.41352  3.91350  3.14952  3.80531  3.53710  2.57428  3.11104  4.07160  3.11007  2.43228  2.83279  2.78551  2.50157  2.71153  3.28178  5.60927  4.03003    289 a - - -
          2.68646  4.42299  2.77481  2.73125  3.46299  2.40481  3.72588  3.29274  2.67847  2.69322  4.24761  2.90332  2.73683  3.18181  2.89897  2.37925  2.77541  2.98477  4.57949  3.61459
          0.39697  1.12792  5.53724  2.17817  0.12019  0.39530  1.11925
     75   2.67835  5.27926  2.79699  2.31638  4.02760  1.75466  3.70089  3.93666  2.52754  3.51110  4.32731  2.80551  3.20447  2.69200  2.97198  2.58535  2.84199  3.58697  4.86593  3.93155    341 g - - -
          2.68618  4.42225  2.77519  2.73123  3.46354  2.40513  3.72494  3.29354  2.67741  2.69355  4.24690  2.90347  2.73739  3.18146  2.89801  2.37887  2.77519  2.98518  4.58477  3.61503
          0.01109  4.90298  5.62533  0.61958  0.77255  0.47469  0.97307
     76   2.50854  5.30692  3.02665  1.48757  4.06883  2.64557  3.58975  3.95700  2.54160  3.50990  4.35247  2.96653  4.01392  2.56840  2.98829  2.43294  2.95064  3.53591  5.75063  4.27007    342 e - - -
          2.68618  4.42225  2.77519  2.73123  3.46354  2.40513  3.72494  3.29354  2.67741  2.69355  4.24690  2.90347  2.73739  3.18146  2.89801  2.37887  2.77519  2.98518  4.58477  3.61503
          0.01101  4.91004  5.63239  0.61958  0.77255  0.48576  0.95510
     77   2.25795  4.85718  3.31418  2.76892  3.77803  2.35267  3.94506  3.01755  2.71576  3.06317  3.84604  3.27301  4.11274  2.97662  2.57953  2.68431  2.46188  2.18553  5.39514  4.10261    343 v - - -
          2.68618  4.42225  2.77519  2.73123  3.46354  2.40513  3.72494  3.29354  2.67741  2.69355  4.24690  2.90347  2.73739  3.18146  2.89801  2.37887  2.77519  2.98518  4.58477  3.61503
          0.01101  4.91004  5.63239  0.61958  0.77255  0.48576  0.95510
     78   2.81362  4.55747  3.75897  2.92010  3.32280  3.53288  3.95536  2.16689  3.14206  2.58106  3.50291  3.47502  4.21905  1.85682  3.04916  3.08697  2.96649  2.24729  5.14153  3.06971    344 q - - -
          2.68618  4.42225  2.77519  2.73123  3.46354  2.40513  3.72494  3.29354  2.67741  2.69355  4.24690  2.90347  2.73739  3.18146  2.89801  2.37887  2.77519  2.98518  4.58477  3.61503
          0.01101  4.91004  5.63239  0.61958  0.77255  0.48576  0.95510
     79   2.12260  4.62662  3.67492  3.11492  3.54379  3.39486  4.07790  3.15480  3.07671  2.85965  3.54132  3.04328  4.20046  3.38635  3.44686  2.38418  3.09455  2.85619  5.20927  1.52515    345 y - - -
          2.68618  4.42225  2.77519  2.73123  3.46354  2.40513  3.72494  3.29354  2.67741  2.69355  4.24690  2.90347  2.73739  3.18146  2.89801  2.37887  2.77519  2.98518  4.58477  3.61503
          0.01101  4.91004  5.63239  0.61958  0.77255  0.48576  0.95510
     80   2.60831  4.06317  3.26787  2.14516  4.10908  3.71135  3.55759  3.30043  2.77059  2.87690  3.98862  3.28361  4.09897  2.85786  3.21447  2.49700  1.77534  2.44762  5.43602  4.13251    346 t - - -
          2.68618  4.42225  2.77519  2.73123  3.46354  2.40513  3.72494  3.29354  2.67741  2.69355  4.24690  2.90347  2.73739  3.18146  2.89801  2.37887  2.77519  2.98518  4.58477  3.61503
          0.01101  4.91004  5.63239  0.61958  0.77255  0.48576  0.95510
     81   2.49268  4.38773  4.16250  3.58220  3.42545  3.67533  4.22709  2.09288  3.39838  2.49635  2.64368  3.56844  4.30745  3.73195  3.71913  1.88154  2.24542  2.28845  4.99497  3.79498    347 s - - -
          2.68618  4.42225  2.77519  2.73123  3.46354  2.40513  3.72494  3.29354  2.67741  2.69355  4.24690  2.90347  2.73739  3.18146  2.89801  2.37887  2.77519  2.98518  4.58477  3.61503
          0.01096  4.91455  5.63690  0.61958  0.77255  0.48576  0.95510
     82   2.38992  4.70417  3.58355  3.02363  3.89555  2.67376  4.05069  3.02174  2.99374  2.95875  3.74005  3.46644  4.17389  3.04546  3.38956  1.90829  2.04350  2.17735  5.30002  4.04228    348 s - - -
          2.68618  4.42225  2.77519  2.73123  3.46354  2.40513  3.72494  3.29354  2.67741  2.69355  4.24690  2.90347  2.73739  3.18146  2.89801  2.37887  2.77519  2.98518  4.58477  3.61503
          0.01091  4.91921  5.64156  0.61958  0.77255  0.48576  0.95510
     83   4.72365  5.81461  5.41091  5.23610  2.51281  5.24487  3.49211  4.47098  4.91608  3.06335  4.99952  4.82014  5.54642  4.91989  4.89577  4.66329  4.93410  4.39491  4.18862  0.33063    349 Y - - -
          2.68618  4.42225  2.77519  2.73123  3.46354  2.40513  3.72494  3.29354  2.67741  2.69355  4.24690  2.90347  2.73739  3.18146  2.89801  2.37887  2.77519  2.98518  4.58477  3.61503
          0.01091  4.91921  5.64156  0.61958  0.77255  0.48576  0.95510
     84   2.76288  5.27891  2.86723  2.53721  4.39726  3.34011  3.82206  4.05820  2.57031  3.57135  4.20794  2.79392  4.02382  2.46729  2.92485  1.92802  1.71848  3.55249  5.73101  4.18562    350 t - - -
          2.68618  4.42225  2.77519  2.73123  3.46354  2.40513  3.72494  3.29354  2.67741  2.69355  4.24690  2.90347  2.73739  3.18146  2.89801  2.37887  2.77519  2.98518  4.58477  3.61503
          0.01091  4.91921  5.64156  0.61958  0.77255  0.48576  0.95510
     85   2.84160  6.06850  2.28521  0.64717  5.36849  3.74355  4.25636  4.90112  3.24697  4.36481  5.19059  3.19363  4.34978  3.04706  3.84445  3.22269  3.71808  4.44741  6.51121  4.99101    351 E - - -
          2.68618  4.42225  2.77519  2.73123  3.46354  2.40513  3.72494  3.29354  2.67741  2.69355  4.24690  2.90347  2.73739  3.18146  2.89801  2.37887  2.77519  2.98518  4.58477  3.61503
          0.01091  4.91921  5.64156  0.61958  0.77255  0.48576  0.95510
     86   2.79655  5.33379  1.67854  2.44714  4.66963  3.53468  3.33181  4.14926  2.50851  3.49516  3.65593  2.37611  4.01464  2.76366  2.89854  2.32354  2.78062  3.71948  5.77192  4.07836    352 d - - -
          2.68618  4.42225  2.77519  2.73123  3.46354  2.40513  3.72494  3.29354  2.67741  2.69355  4.24690  2.90347  2.73739  3.18146  2.89801  2.37887  2.77519  2.98518  4.58477  3.61503
          0.01091  4.91921  5.64156  0.61958  0.77255  0.48576  0.95510
     87   2.87396  4.54805  3.86468  3.29909  3.70105  3.69073  4.16370  2.73493  3.22770  2.67607  3.47493  3.66910  4.25962  3.19478  3.55125  2.94783  1.06475  2.60672  5.16364  3.94003    353 t - - -
          2.68618  4.42225  2.77519  2.73123  3.46354  2.40513  3.72494  3.29354  2.67741  2.69355  4.24690  2.90347  2.73739  3.18146  2.89801  2.37887  2.77519  2.98518  4.58477  3.61503
          0.01091  4.91921  5.64156  0.61958  0.77255  0.48576  0.95510
     88   2.85645  4.60180  3.34699  2.88078  3.52276  3.82583  3.61482  2.11023  3.08755  2.18824  2.94775  3.38529  4.20594  2.09991  3.30120  2.91746  2.91955  2.48837  5.18033  3.61952    354 q - - -
          2.68618  4.42225  2.77519  2.73123  3.46354  2.40513  3.72494  3.29354  2.67741  2.69355  4.24690  2.90347  2.73739  3.18146  2.89801  2.37887  2.77519  2.98518  4.58477  3.61503
          0.01091  4.91921  5.64156  0.61958  0.77255  0.48576  0.95510
     89   1.26018  4.67097  3.63892  3.08000  3.45030  3.67435  4.08062  2.97844  3.04635  2.93365  3.59365  3.09838  4.18876  3.36189  3.43054  2.20421  2.64892  2.98604  5.28263  4.03232    355 a - - -
          2.68618  4.42225  2.77519  2.73123  3.46354  2.40513  3.72494  3.29354  2.67741  2.69355  4.24690  2.90347  2.73739  3.18146  2.89801  2.37887  2.77519  2.98518  4.58477  3.61503
          0.01091  4.91921  5.64156  0.61958  0.77255  0.48576  0.95510
     90   2.71675  5.32348  1.86675  2.51460  4.65549  3.25024  3.03154  3.83465  2.47411  3.62318  4.36766  2.68534  4.01564  2.60682  2.92603  2.54102  2.46047  2.84591  5.76403  4.36097    356 d - - -
          2.68618  4.42225  2.77519  2.73123  3.46354  2.40513  3.72494  3.29354  2.67741  2.69355  4.24690  2.90347  2.73739  3.18146  2.89801  2.37887  2.77519  2.98518  4.58477  3.61503
          0.01091  4.91921  5.64156  0.61958  0.77255  0.48576  0.95510
     91   2.70688  5.33837  2.97505  2.38201  4.67617  2.19595  3.55651  4.15705  2.51301  3.64046  3.87157  2.31812  4.01405  2.07457  2.82914  2.29955  3.07617  3.72512  5.77527  4.05430    357 q - - -
          2.68625  4.42234  2.77528  2.73130  3.46363  2.40522  3.72503  3.29344  2.67750  2.69360  4.24698  2.90331  2.73748  3.18149  2.89809  2.37896  2.77513  2.98446  4.58486  3.61473
          0.28155  1.41948  5.64156  0.11960  2.18281  0.48576  0.95510
     92   4.37314  5.93386  5.21811  5.26320  6.19193  0.08504  6.19001  6.15020  5.55387  5.60044  6.65814  5.38694  5.32709  5.80176  5.57601  4.58716  4.91419  5.49556  6.91722  6.36049    359 G - - -
          2.68618  4.42225  2.77519  2.73123  3.46354  2.40513  3.72494  3.29354  2.67741  2.69355  4.24690  2.90347  2.73739  3.18146  2.89801  2.37887  2.77519  2.98518  4.58477  3.61503
          0.01088  4.92237  5.64471  0.61958  0.77255  0.48576  0.95510
     93   2.48212  4.20077  3.90989  3.23831  3.01327  3.91553  3.91380  2.62611  3.32366  1.71064  3.53879  3.33166  4.28917  3.40248  3.66313  2.55689  2.54633  2.54843  5.02920  2.45436    360 l - - -
          2.68618  4.42225  2.77519  2.73123  3.46354  2.40513  3.72494  3.29354  2.67741  2.69355  4.24690  2.90347  2.73739  3.18146  2.89801  2.37887  2.77519  2.98518  4.58477  3.61503
          0.01088  4.92237  5.64471  0.61958  0.77255  0.48576  0.95510
     94   2.78200  4.27704  4.71152  4.10619  2.94891  3.59803  4.36777  1.79907  3.92114  2.31687  2.63438  4.15606  4.40359  4.07843  3.97808  2.84902  2.09220  1.74735  4.90346  3.72392    361 v - - -
          2.68618  4.42225  2.77519  2.73123  3.46354  2.40513  3.72494  3.29354  2.67741  2.69355  4.24690  2.90347  2.73739  3.18146  2.89801  2.37887  2.77519  2.98518  4.58477  3.61503
          0.01085  4.92528  5.64763  0.61958  0.77255  0.48576  0.95510
     95   2.76893  5.17993  2.92420  2.01770  3.62792  3.26075  3.69036  3.70731  2.61593  2.68890  4.01198  3.03104  4.04338  2.86778  2.84491  2.12142  2.23889  3.46160  5.65491  3.53024    362 e - - -
          2.68618  4.42225  2.77519  2.73123  3.46354  2.40513  3.72494  3.29354  2.67741  2.69355  4.24690  2.90347  2.73739  3.18146  2.89801  2.37887  2.77519  2.98518  4.58477  3.61503
          0.01085  4.92528  5.64763  0.61958  0.77255  0.48576  0.95510
     96   4.23337  5.42928  5.43716  5.12615  1.87994  5.03804  4.09561  3.79706  4.93796  2.97179  4.57526  4.75075  5.33699  4.83092  4.89452  3.17943  4.44829  3.85654  4.01277  0.54040    363 Y - - -
          2.68618  4.42225  2.77519  2.73123  3.46354  2.40513  3.72494  3.29354  2.67741  2.69355  4.24690  2.90347  2.73739  3.18146  2.89801  2.37887  2.77519  2.98518  4.58477  3.61503
          0.01085  4.92528  5.64763  0.61958  0.77255  0.48576  0.95510
     97   2.29286  5.26954  1.97717  2.34068  4.57971  3.56121  3.82545  3.68618  2.57545  3.33010  4.00106  2.68165  4.02691  2.90402  2.89783  2.62054  2.15176  3.22573  5.72374  4.18977    364 d - - -
          2.68618  4.42225  2.77519  2.73123  3.46354  2.40513  3.72494  3.29354  2.67741  2.69355  4.24690  2.90347  2.73739  3.18146  2.89801  2.37887  2.77519  2.98518  4.58477  3.61503
          0.01085  4.92528  5.64763  0.61958  0.77255  0.48576  0.95510
     98   2.84754  5.39371  3.12651  2.48160  4.73857  3.55317  3.87220  4.19349  1.01033  3.67914  4.44379  3.18990  4.10716  2.92042  2.64142  2.76822  3.18595  3.78636  5.80800  3.77188    365 k - - -
          2.68618  4.42225  2.77519  2.73123  3.46354  2.40513  3.72494  3.29354  2.67741  2.69355  4.24690  2.90347  2.73739  3.18146  2.89801  2.37887  2.77519  2.98518  4.58477  3.61503
          0.01085  4.92528  5.64763  0.61958  0.77255  0.48576  0.95510
     99   2.81607  5.29529  2.61000  1.93047  4.61546  3.04793  3.81933  3.43320  2.56451  3.39994  3.66603  2.68266  4.02234  2.61036  3.05280  2.34978  2.26472  3.40835  5.74318  3.63207    366 e - - -
          2.68618  4.42225  2.77519  2.73123  3.46354  2.40513  3.72494  3.29354  2.67741  2.69355  4.24690  2.90347  2.73739  3.18146  2.89801  2.37887  2.77519  2.98518  4.58477  3.61503
          0.01085  4.92528  5.64763  0.61958  0.77255  0.48576  0.95510
    100   2.66582  4.33590  4.36103  3.77249  2.42049  3.76938  4.27970  2.43853  3.45435  1.83241  2.36428  3.50687  3.70509  3.04473  3.81813  2.86412  2.63728  2.30581  4.94805  3.75747    367 l - - -
          2.68618  4.42225  2.77519  2.73123  3.46354  2.40513  3.72494  3.29354  2.67741  2.69355  4.24690  2.90347  2.73739  3.18146  2.89801  2.37887  2.77519  2.98518  4.58477  3.61503
          0.01085  4.92528  5.64763  0.61958  0.77255  0.48576  0.95510
    101   2.50254  5.33684  1.89180  2.36370  4.67379  3.45274  3.81022  3.99304  2.35812  3.56376  3.87903  2.59156  3.78810  2.70899  3.03962  2.15333  2.75728  3.45444  5.77441  4.07538    368 d - - -
          2.68618  4.42225  2.77519  2.73123  3.46354  2.40513  3.72494  3.29354  2.67741  2.69355  4.24690  2.90347  2.73739  3.18146  2.89801  2.37887  2.77519  2.98518  4.58477  3.61503
          0.01085  4.92528  5.64763  0.61958  0.77255  0.48576  0.95510
    102   2.42701  4.27589  4.76682  4.15862  3.14310  4.05365  4.38456  2.23169  3.96396  1.67418  3.02445  4.18659  3.72673  4.11179  4.00407  3.36192  2.74070  1.49154  4.90315  3.41817    369 v - - -
          2.68618  4.42225  2.77519  2.73123  3.46354  2.40513  3.72494  3.29354  2.67741  2.69355  4.24690  2.90347  2.73739  3.18146  2.89801  2.37887  2.77519  2.98518  4.58477  3.61503
          0.01085  4.92528  5.64763  0.61958  0.77255  0.48576  0.95510
    103   3.35051  5.97249  0.94867  1.80886  5.28235  3.25724  4.19610  4.81116  3.14751  4.27173  5.07523  2.71032  4.30547  3.33887  3.73239  2.53663  3.19630  4.35414  6.41226  4.90725    370 d - - -
          2.68618  4.42225  2.77519  2.73123  3.46354  2.40513  3.72494  3.29354  2.67741  2.69355  4.24690  2.90347  2.73739  3.18146  2.89801  2.37887  2.77519  2.98518  4.58477  3.61503
          0.02841  4.92528  3.87505  0.61958  0.77255  0.48576  0.95510
    104   3.00221  5.00304  3.53774  3.30880  4.84130  3.66435  4.53770  4.27508  3.37889  3.91427  4.75847  3.30152  4.33463  3.18673  3.72062  2.84598  0.59446  3.81994  6.13269  4.86351    371 T - - -
          2.68618  4.42225  2.77519  2.73123  3.46354  2.40513  3.72494  3.29354  2.67741  2.69355  4.24690  2.90347  2.73739  3.18146  2.89801  2.37887  2.77519  2.98518  4.58477  3.61503
          0.01098  4.91332  5.63567  0.61958  0.77255  0.52986  0.88840
    105   2.05998  5.21721  3.15679  2.53834  4.51580  2.19400  3.84013  3.88046  2.44675  3.50523  4.27880  3.13872  4.03740  2.78513  2.71946  1.84129  3.02345  3.27231  5.68799  4.31346    372 s - - -
          2.68618  4.42225  2.77519  2.73123  3.46354  2.40513  3.72494  3.29354  2.67741  2.69355  4.24690  2.90347  2.73739  3.18146  2.89801  2.37887  2.77519  2.98518  4.58477  3.61503
          0.01098  4.91332  5.63567  0.61958  0.77255  0.52986  0.88840
    106   2.45012  5.33359  2.91557  2.40951  4.66290  2.22647  3.44126  4.13872  2.54172  3.63292  4.38105  1.72118  3.36683  2.92816  3.01330  2.62236  3.09193  3.43779  5.77710  4.37378    373 n - - -
          2.68618  4.42225  2.77519  2.73123  3.46354  2.40513  3.72494  3.29354  2.67741  2.69355  4.24690  2.90347  2.73739  3.18146  2.89801  2.37887  2.77519  2.98518  4.58477  3.61503
          0.01098  4.91332  5.63567  0.61958  0.77255  0.52986  0.88840
    107   2.76589  5.21005  3.17817  2.54811  4.49937  3.65615  3.84344  3.81077  1.70815  3.21031  2.97073  3.15160  4.04676  1.82701  2.77471  2.69025  3.03542  3.16819  5.67482  4.30776    374 k - - -
          2.68618  4.42225  2.77519  2.73123  3.46354  2.40513  3.72494  3.29354  2.67741  2.69355  4.24690  2.90347  2.73739  3.18146  2.89801  2.37887  2.77519  2.98518  4.58477  3.61503
          0.02417  4.91332  4.10242  0.61958  0.77255  0.52986  0.88840
    108   2.28177  4.37212  4.18241  3.41897  3.48121  3.35698  4.22711  2.05373  3.50181  2.13402  3.40718  3.48678  3.35064  3.74298  3.72581  2.89434  2.57885  1.75525  4.97989  3.78138    375 v - - -
          2.68618  4.42225  2.77519  2.73123  3.46354  2.40513  3.72494  3.29354  2.67741  2.69355  4.24690  2.90347  2.73739  3.18146  2.89801  2.37887  2.77519  2.98518  4.58477  3.61503
          0.01112  4.90027  5.62262  0.61958  0.77255  0.56143  0.84488
    109   2.04025  5.06358  2.97497  2.66781  4.30890  3.05881  3.86796  3.64027  2.66205  2.75989  3.97611  3.07364  3.62958  2.62056  3.08158  2.21484  2.31299  2.72202  5.56199  4.22124    376 a - - -
          2.68620  4.42227  2.77522  2.73109  3.46356  2.40515  3.72497  3.29356  2.67743  2.69357  4.24692  2.90349  2.73736  3.18141  2.89803  2.37889  2.77512  2.98521  4.58479  3.61505
          0.07868  2.63035  5.62262  0.28953  1.38077  0.44120  1.03077
    110   2.76948  5.32132  2.91980  2.57386  4.66552  1.81532  3.88833  4.13256  2.65687  3.64783  4.41031  1.81787  3.15492  3.00140  3.14869  2.43029  2.87822  3.72180  5.80962  4.13061    378 g - - -
          2.68618  4.42225  2.77519  2.73123  3.46354  2.40513  3.72494  3.29354  2.67741  2.69355  4.24690  2.90347  2.73739  3.18146  2.89801  2.37887  2.77519  2.98518  4.58477  3.61503
          0.01079  4.93061  5.65295  0.61958  0.77255  0.48576  0.95510
    111   2.74893  5.26513  2.92973  2.44664  4.57259  2.97195  3.83166  3.92937  2.58339  3.22730  4.01485  3.01210  4.03225  1.36299  3.06862  2.61660  2.75193  3.43528  5.72184  4.33516    379 q - - -
          2.68618  4.42225  2.77519  2.73123  3.46354  2.40513  3.72494  3.29354  2.67741  2.69355  4.24690  2.90347  2.73739  3.18146  2.89801  2.37887  2.77519  2.98518  4.58477  3.61503
          0.01079  4.93061  5.65295  0.61958  0.77255  0.48576  0.95510
    112   2.57796  5.11526  2.63125  2.52810  3.28396  3.41432  3.86869  3.79962  2.58254  3.38186  4.18048  2.37177  3.87042  3.00541  3.02304  2.42561  2.94000  3.45733  2.78278  2.51625    380 n - - -
          2.68618  4.42225  2.77519  2.73123  3.46354  2.40513  3.72494  3.29354  2.67741  2.69355  4.24690  2.90347  2.73739  3.18146  2.89801  2.37887  2.77519  2.98518  4.58477  3.61503
          0.01079  4.93061  5.65295  0.61958  0.77255  0.48576  0.95510
    113   3.59504  5.60569  3.50323  3.52382  5.56629  3.35774  5.05382  5.35371  4.11817  4.89662  5.80324  0.29717  4.72641  4.33082  4.51163  3.66880  4.06791  4.73129  6.72218  5.47064    381 N - - -
          2.68618  4.42225  2.77519  2.73123  3.46354  2.40513  3.72494  3.29354  2.67741  2.69355  4.24690  2.90347  2.73739  3.18146  2.89801  2.37887  2.77519  2.98518  4.58477  3.61503
          0.01071  4.93791  5.66025  0.61958  0.77255  0.48576  0.95510
    114   3.18206  4.51995  5.14683  4.55046  2.34726  4.41487  4.77006  1.58955  4.35994  1.72893  3.39587  4.57062  4.73910  4.47990  4.37994  3.73998  3.23469  1.38261  5.21233  3.69752    382 v - - -
          2.68618  4.42225  2.77519  2.73123  3.46354  2.40513  3.72494  3.29354  2.67741  2.69355  4.24690  2.90347  2.73739  3.18146  2.89801  2.37887  2.77519  2.98518  4.58477  3.61503
          0.01071  4.93791  5.66025  0.61958  0.77255  0.48576  0.95510
    115   2.78346  5.35332  2.57020  1.52068  4.69497  3.62572  3.67620  4.17844  2.17399  3.54525  4.39493  2.77956  4.01923  2.42320  2.87135  2.81486  2.88861  3.13441  4.85310  4.21084    383 e - - -
          2.68618  4.42225  2.77519  2.73123  3.46354  2.40513  3.72494  3.29354  2.67741  2.69355  4.24690  2.90347  2.73739  3.18146  2.89801  2.37887  2.77519  2.98518  4.58477  3.61503
          0.01071  4.93791  5.66025  0.61958  0.77255  0.48576  0.95510
    116   1.43323  4.82079  3.65856  3.12844  4.32748  3.65776  4.22413  3.71985  3.10904  3.38281  3.92438  2.99558  4.18818  3.43661  3.52086  2.02589  1.66809  3.11311  5.67060  4.39731    384 a - - -
          2.68618  4.42225  2.77519  2.73123  3.46354  2.40513  3.72494  3.29354  2.67741  2.69355  4.24690  2.90347  2.73739  3.18146  2.89801  2.37887  2.77519  2.98518  4.58477  3.61503
          0.01071  4.93791  5.66025  0.61958  0.77255  0.48576  0.95510
    117   2.70973  5.32340  2.54310  2.18790  4.41318  3.48409  3.46718  4.12776  2.53361  3.53974  4.17282  2.83527  4.02364  2.58210  2.95794  2.31401  1.94674  2.77611  5.76561  4.36432    385 t - - -
          2.68620  4.42227  2.77521  2.73125  3.46356  2.40504  3.72457  3.29356  2.67742  2.69357  4.24691  2.90348  2.73741  3.18148  2.89802  2.37889  2.77521  2.98520  4.58479  3.61505
          0.03574  3.45371  5.66025  0.64814  0.74028  0.48576  0.95510
    118   3.16035  5.55665  3.38245  2.54665  4.96827  3.87509  3.93874  4.39013  1.18305  3.82349  4.60624  3.34793  4.24989  2.68225  1.70533  3.12355  2.67808  3.98841  5.89433  4.59210    388 k - - -
          2.68618  4.42225  2.77519  2.73123  3.46354  2.40513  3.72494  3.29354  2.67741  2.69355  4.24690  2.90347  2.73739  3.18146  2.89801  2.37887  2.77519  2.98518  4.58477  3.61503
          0.01071  4.93791  5.66025  0.61958  0.77255  0.48576  0.95510
    119   2.82176  4.77746  3.39504  2.72899  3.94863  3.64736  3.54696  2.48125  2.90175  2.61920  3.17818  3.13524  4.15273  1.79563  3.18941  2.90321  2.73371  2.38647  5.33073  3.77364    389 q - - -
          2.68618  4.42225  2.77519  2.73123  3.46354  2.40513  3.72494  3.29354  2.67741  2.69355  4.24690  2.90347  2.73739  3.18146  2.89801  2.37887  2.77519  2.98518  4.58477  3.61503
          0.01071  4.93791  5.66025  0.61958  0.77255  0.48576  0.95510
    120   2.86088  4.43261  5.03657  4.43950  2.78431  4.30569  4.66588  1.34833  4.24817  1.99267  3.22381  4.45727  4.64823  4.38836  4.27788  3.62684  2.91575  1.50375  5.14515  3.84074    390 i - - -
          2.68618  4.42225  2.77519  2.73123  3.46354  2.40513  3.72494  3.29354  2.67741  2.69355  4.24690  2.90347  2.73739  3.18146  2.89801  2.37887  2.77519  2.98518  4.58477  3.61503
          0.01071  4.93791  5.66025  0.61958  0.77255  0.48576  0.95510
    121   2.07766  5.38087  2.21099  2.00182  4.71686  3.57420  3.45005  4.19938  2.58994  3.68268  4.42627  3.00599  4.04123  2.77386  3.08533  2.41951  2.06213  3.76709  5.81845  4.40783    391 e - - -
          2.68618  4.42225  2.77519  2.73123  3.46354  2.40513  3.72494  3.29354  2.67741  2.69355  4.24690  2.90347  2.73739  3.18146  2.89801  2.37887  2.77519  2.98518  4.58477  3.61503
          0.01071  4.93791  5.66025  0.61958  0.77255  0.48576  0.95510
    122   4.95288  5.87686  5.81766  5.75746  0.59507  5.45398  4.09295  4.44112  5.52598  3.01433  4.96358  4.99220  5.69816  5.16061  5.31087  4.86171  5.14373  4.42595  4.16468  1.28090    392 F - - -
          2.68618  4.42225  2.77519  2.73123  3.46354  2.40513  3.72494  3.29354  2.67741  2.69355  4.24690  2.90347  2.73739  3.18146  2.89801  2.37887  2.77519  2.98518  4.58477  3.61503
          0.01071  4.93791  5.66025  0.61958  0.77255  0.48576  0.95510
    123   2.56968  4.61047  2.89780  2.90863  3.62200  3.83435  4.08410  2.13667  3.09609  2.41398  3.60943  3.00727  4.21450  3.25976  3.46001  2.66179  2.70381  1.81288  5.18922  3.95021    393 v - - -
          2.68589  4.42242  2.77452  2.73121  3.46371  2.40497  3.72512  3.29371  2.67758  2.69372  4.24707  2.90334  2.73757  3.18164  2.89818  2.37883  2.77518  2.98536  4.58494  3.61520
          0.13264  2.11411  5.66025  1.22272  0.34875  0.48576  0.95510
    124   1.94841  4.83529  3.92853  3.59257  5.00746  0.78861  4.73509  4.45925  3.67904  4.09242  4.88454  3.82439  3.09759  3.58296  4.04876  2.45066  3.12751  3.86816  6.30176  5.06544    398 g - - -
          2.68618  4.42225  2.77519  2.73123  3.46354  2.40513  3.72494  3.29354  2.67741  2.69355  4.24690  2.90347  2.73739  3.18146  2.89801  2.37887  2.77519  2.98518  4.58477  3.61503
          0.01783  4.93791  4.55615  0.61958  0.77255  0.48576  0.95510
    125   2.81103  4.74593  2.63369  2.78565  3.11624  3.50157  4.00658  2.02655  2.92729  2.50364  3.83941  3.17120  4.15916  2.98932  3.33576  2.45946  2.26105  2.89331  5.30379  3.78085    399 i - - -
          2.68616  4.42226  2.77520  2.73124  3.46355  2.40504  3.72495  3.29355  2.67742  2.69356  4.24691  2.90348  2.73740  3.18147  2.89802  2.37888  2.77520  2.98519  4.58478  3.61504
          0.03861  3.37056  5.65321  0.41386  1.08203  0.50420  0.92631
    126   2.80258  5.38576  1.68606  2.29501  4.72562  2.87516  3.83520  4.03764  2.49140  3.68915  4.42986  2.45760  3.12664  2.89942  3.07771  2.42134  2.70291  3.77401  5.82081  4.40786    401 d - - -
          2.68618  4.42225  2.77519  2.73123  3.46354  2.40513  3.72494  3.29354  2.67741  2.69355  4.24690  2.90347  2.73739  3.18146  2.89801  2.37887  2.77519  2.98518  4.58477  3.61503
          0.01078  4.93086  5.65321  0.61958  0.77255  0.50420  0.92631
    127   2.38971  5.18393  2.65430  2.56201  4.47107  1.98042  3.85710  3.78023  2.62635  3.46923  4.14946  2.86976  3.85794  2.98104  3.10476  2.63599  2.08567  2.87714  5.66707  4.30020    402 g - - -
          2.68585  4.42240  2.77534  2.73138  3.46353  2.40494  3.72489  3.29369  2.67750  2.69349  4.24600  2.90343  2.73750  3.18155  2.89816  2.37898  2.77502  2.98533  4.58492  3.61497
          0.18388  1.82222  5.06740  0.87182  0.54161  0.47441  0.97354
    128   1.97322  4.86440  3.84985  3.46507  4.92011  0.84523  4.60659  4.36496  3.49173  3.98917  4.78583  3.44560  4.26913  3.81336  3.25534  2.23516  3.29442  3.72006  6.19954  4.94672    408 g - - -
          2.68618  4.42225  2.77519  2.73123  3.46354  2.40513  3.72494  3.29354  2.67741  2.69355  4.24690  2.90347  2.73739  3.18146  2.89801  2.37887  2.77519  2.98518  4.58477  3.61503
          0.01070  4.93839  5.66073  0.61958  0.77255  0.48121  0.96242
    129   2.66146  5.30646  3.01497  2.53257  4.62851  3.48740  3.23241  3.92443  2.50992  3.52968  3.98265  2.55340  4.02828  2.72846  1.69634  2.30035  2.83033  3.58510  5.75307  3.39670    409 r - - -
          2.68618  4.42225  2.77519  2.73123  3.46354  2.40513  3.72494  3.29354  2.67741  2.69355  4.24690  2.90347  2.73739  3.18146  2.89801  2.37887  2.77519  2.98518  4.58477  3.61503
          0.01067  4.94115  5.66350  0.61958  0.77255  0.48576  0.95510
    130   2.28659  4.62144  5.23727  4.66348  3.72800  4.59317  4.99452  1.69147  4.50341  2.18325  1.62558  4.72954  4.90627  4.65574  4.56428  3.92907  3.54176  1.49074  5.45129  4.28337    410 v - - -
          2.68618  4.42225  2.77519  2.73123  3.46354  2.40513  3.72494  3.29354  2.67741  2.69355  4.24690  2.90347  2.73739  3.18146  2.89801  2.37887  2.77519  2.98518  4.58477  3.61503
          0.01067  4.94115  5.66350  0.61958  0.77255  0.48576  0.95510
    131   2.66924  4.36469  4.06454  3.44488  3.28974  3.96814  3.60299  2.21852  3.59043  2.17716  3.38411  3.58894  3.70808  3.81815  3.78693  3.12518  2.01629  1.82178  4.97444  2.82444    411 v - - -
          2.68618  4.42225  2.77519  2.73123  3.46354  2.40513  3.72494  3.29354  2.67741  2.69355  4.24690  2.90347  2.73739  3.18146  2.89801  2.37887  2.77519  2.98518  4.58477  3.61503
          0.01067  4.94115  5.66350  0.61958  0.77255  0.48576  0.95510
    132   2.72877  4.92929  3.39022  2.67911  3.70167  3.29014  4.01519  3.61923  2.86408  3.26120  4.09808  3.34630  4.13805  3.20177  3.30472  1.13628  2.31692  3.31206  5.54104  4.02480    412 s - - -
          2.68618  4.42225  2.77519  2.73123  3.46354  2.40513  3.72494  3.29354  2.67741  2.69355  4.24690  2.90347  2.73739  3.18146  2.89801  2.37887  2.77519  2.98518  4.58477  3.61503
          0.01067  4.94115  5.66350  0.61958  0.77255  0.48576  0.95510
    133   2.67497  5.37750  2.52173  2.14823  4.71557  3.23667  3.83798  4.19843  2.43749  3.68055  4.42292  2.87407  4.03874  2.93855  2.99367  1.61496  2.24749  3.76498  5.81512  4.40477    413 s - - -
          2.68618  4.42225  2.77519  2.73123  3.46354  2.40513  3.72494  3.29354  2.67741  2.69355  4.24690  2.90347  2.73739  3.18146  2.89801  2.37887  2.77519  2.98518  4.58477  3.61503
          0.01067  4.94115  5.66350  0.61958  0.77255  0.48576  0.95510
    134   3.70156  6.45653  1.58563  0.66107  5.73164  3.19763  4.44112  5.32267  3.59492  4.75523  5.64755  3.24120  4.48104  3.62061  4.29684  3.52684  4.01530  4.83624  6.89479  5.28511    414 E - - -
          2.68618  4.42225  2.77519  2.73123  3.46354  2.40513  3.72494  3.29354  2.67741  2.69355  4.24690  2.90347  2.73739  3.18146  2.89801  2.37887  2.77519  2.98518  4.58477  3.61503
          0.01067  4.94115  5.66350  0.61958  0.77255  0.48576  0.95510
    135   2.63621  5.32686  2.52454  2.36451  4.32588  3.53843  3.82258  4.13097  2.56451  3.62534  4.37195  2.14118  4.02648  2.73231  2.99587  1.78993  2.77876  3.59455  5.76922  3.14940    415 s - - -
          2.68618  4.42225  2.77519  2.73123  3.46354  2.40513  3.72494  3.29354  2.67741  2.69355  4.24690  2.90347  2.73739  3.18146  2.89801  2.37887  2.77519  2.98518  4.58477  3.61503
          0.01067  4.94115  5.66350  0.61958  0.77255  0.48576  0.95510
    136   2.91382  4.30617  4.74238  3.98381  3.40015  4.07536  4.40542  1.43879  3.95368  1.72771  2.59832  4.19110  4.43725  3.76430  4.01213  3.12786  2.67590  2.09938  4.93895  3.76042    416 i - - -
          2.68618  4.42225  2.77519  2.73123  3.46354  2.40513  3.72494  3.29354  2.67741  2.69355  4.24690  2.90347  2.73739  3.18146  2.89801  2.37887  2.77519  2.98518  4.58477  3.61503
          0.01067  4.94115  5.66350  0.61958  0.77255  0.48576  0.95510
    137   2.70199  4.27252  4.74410  4.13572  2.81360  3.29221  4.36871  2.36919  3.94278  1.64965  1.91557  4.16876  4.40479  4.09302  3.98694  3.00930  2.67881  2.15756  4.89335  3.57111    417 l - - -
          2.68618  4.42225  2.77519  2.73123  3.46354  2.40513  3.72494  3.29354  2.67741  2.69355  4.24690  2.90347  2.73739  3.18146  2.89801  2.37887  2.77519  2.98518  4.58477  3.61503
          0.01064  4.94415  5.66649  0.61958  0.77255  0.48576  0.95510
    138   3.50886  4.78370  5.51391  4.95604  3.81425  4.87693  5.31393  1.51140  4.80975  1.38220  2.79717  5.03072  5.14198  4.93367  4.85778  4.23347  3.20783  1.27690  5.68195  4.53991    418 v - - -
          2.68618  4.42225  2.77519  2.73123  3.46354  2.40513  3.72494  3.29354  2.67741  2.69355  4.24690  2.90347  2.73739  3.18146  2.89801  2.37887  2.77519  2.98518  4.58477  3.61503
          0.01064  4.94415  5.66649  0.61958  0.77255  0.48576  0.95510
    139   2.93230  5.40641  1.19594  2.23148  4.36184  3.44796  3.33163  4.20276  2.65653  3.70122  4.45789  3.12718  4.07773  2.93561  3.15518  2.56833  2.95756  3.78441  5.85063  3.91226    419 d - - -
          2.68618  4.42225  2.77519  2.73123  3.46354  2.40513  3.72494  3.29354  2.67741  2.69355  4.24690  2.90347  2.73739  3.18146  2.89801  2.37887  2.77519  2.98518  4.58477  3.61503
          0.01797  4.94415  4.53863  0.61958  0.77255  0.48576  0.95510
    140   2.63838  4.90017  3.37656  2.70101  4.10939  1.50588  3.95459  3.44255  2.80598  2.68497  3.89676  2.98488  4.11924  3.08092  3.24552  2.62225  2.48031  2.93351  5.44350  4.14465    420 g - - -
          2.68618  4.42225  2.77519  2.73123  3.46354  2.40513  3.72494  3.29354  2.67741  2.69355  4.24690  2.90347  2.73739  3.18146  2.89801  2.37887  2.77519  2.98518  4.58477  3.61503
          0.01072  4.93689  5.65924  0.61958  0.77255  0.50486  0.92531
    141   1.36410  3.77391  3.69460  3.49496  3.56830  3.91473  4.21757  2.91140  3.41455  2.65309  2.95869  3.79929  4.29827  3.67587  3.68088  2.71674  2.62052  1.98790  5.05498  3.68876    421 a - - -
          2.68618  4.42225  2.77519  2.73123  3.46354  2.40513  3.72494  3.29354  2.67741  2.69355  4.24690  2.90347  2.73739  3.18146  2.89801  2.37887  2.77519  2.98518  4.58477  3.61503
          0.01072  4.93689  5.65924  0.61958  0.77255  0.50486  0.92531
    142   1.78886  5.03470  3.22203  2.81083  4.45278  1.55724  4.01123  3.87936  2.79595  3.47558  3.99955  3.09962  3.93354  3.16169  3.23446  2.20095  3.02838  3.39808  5.70509  4.37293    422 g - - -
          2.68618  4.42225  2.77519  2.73123  3.46354  2.40513  3.72494  3.29354  2.67741  2.69355  4.24690  2.90347  2.73739  3.18146  2.89801  2.37887  2.77519  2.98518  4.58477  3.61503
          0.01072  4.93689  5.65924  0.61958  0.77255  0.50486  0.92531
    143   2.55967  5.24862  3.04646  2.32836  4.54927  3.47719  3.78651  3.75836  2.53593  3.23217  3.07853  2.50115  4.03602  2.37279  2.82961  2.62107  1.94690  3.55075  5.24161  3.96700    423 t - - -
          2.68618  4.42225  2.77519  2.73123  3.46354  2.40513  3.72494  3.29354  2.67741  2.69355  4.24690  2.90347  2.73739  3.18146  2.89801  2.37887  2.77519  2.98518  4.58477  3.61503
          0.01072  4.93689  5.65924  0.61958  0.77255  0.50486  0.92531
    144   2.24464  4.44529  2.86288  2.32529  3.73999  2.46052  3.50508  3.71910  2.61614  3.47156  3.88629  2.82002  2.63925  2.94997  2.98300  2.40296  2.94097  3.45939  4.78782  3.80417    424 a - - -
          2.68615  4.42231  2.77509  2.73127  3.46352  2.40510  3.72500  3.29353  2.67747  2.69350  4.24695  2.90352  2.73730  3.18152  2.89797  2.37893  2.77521  2.98520  4.58483  3.61501
          0.04524  3.20036  5.65924  1.12909  0.39057  0.50486  0.92531
    145   2.60653  4.75601  2.77981  2.52128  3.45599  2.80980  3.63125  3.54758  2.61272  3.31612  3.96496  3.04131  3.91076  2.59790  3.01441  2.09296  2.35940  3.43162  5.07928  2.95850    442 s - - -
          2.68620  4.42227  2.77521  2.73125  3.46350  2.40500  3.72496  3.29351  2.67742  2.69357  4.24691  2.90348  2.73738  3.18148  2.89802  2.37888  2.77521  2.98520  4.58479  3.61505
          0.08080  2.90064  3.78836  0.33011  1.26884  0.50486  0.92531
    146   2.68715  5.18219  2.48280  2.38110  4.04134  3.25805  3.84312  3.29355  2.56020  2.67738  4.12937  2.63212  3.26736  2.93916  2.80071  2.46837  2.34285  3.18986  4.90663  3.88341    444 t - - -
          2.68618  4.42225  2.77519  2.73123  3.46354  2.40513  3.72494  3.29354  2.67741  2.69355  4.24690  2.90347  2.73739  3.18146  2.89801  2.37887  2.77519  2.98518  4.58477  3.61503
          0.08122  4.91756  2.64936  0.61958  0.77255  0.55339  0.85566
    147   1.83134  5.01003  2.86216  2.66778  4.13332  3.38260  3.85768  3.31064  2.66079  3.11692  4.08279  2.98725  3.32508  3.00984  3.00680  2.55275  1.98411  3.06402  5.51583  4.09248    445 a - - -
          2.68618  4.42232  2.77518  2.73125  3.46353  2.40495  3.72502  3.29354  2.67748  2.69358  4.24697  2.90344  2.73735  3.18144  2.89803  2.37894  2.77515  2.98521  4.58484  3.61510
          0.08275  3.01803  3.48931  1.23582  0.34333  0.39262  1.12480
    148   2.33165  5.33050  2.47565  2.12055  4.51384  2.80557  3.80511  3.93355  2.47365  3.46997  4.20946  2.86096  3.56682  2.87749  2.87393  2.00016  2.61912  3.60896  5.76832  4.28001    464 s - - -
          2.68618  4.42225  2.77519  2.73123  3.46354  2.40513  3.72494  3.29354  2.67741  2.69355  4.24690  2.90347  2.73739  3.18146  2.89801  2.37887  2.77519  2.98518  4.58477  3.61503
          0.04821  4.91215  3.22616  0.61958  0.77255  0.56640  0.83832
    149   2.60544  5.32184  2.08803  2.02268  4.24799  2.73002  3.78972  4.14230  2.44601  3.52718  4.36416  2.60656  3.68358  2.69635  3.01872  2.44146  2.76633  3.60396  5.20796  3.89163    465 e - - -
          2.68618  4.42226  2.77520  2.73124  3.46354  2.40513  3.72495  3.29355  2.67741  2.69345  4.24690  2.90347  2.73740  3.18147  2.89801  2.37887  2.77520  2.98519  4.58477  3.61504
          0.03116  3.61286  5.59769  0.46380  0.99125  0.59926  0.79677
    150   2.42782  5.04667  3.18667  2.41129  4.06428  3.31383  3.70994  3.04230  2.45841  2.78372  3.53135  3.09444  3.90525  2.82444  2.36771  2.22457  2.81183  2.79139  5.28301  3.97197    467 s - - -
          2.68618  4.42225  2.77519  2.73123  3.46354  2.40513  3.72494  3.29354  2.67741  2.69355  4.24690  2.90347  2.73739  3.18146  2.89801  2.37887  2.77519  2.98518  4.58477  3.61503
          0.01113  4.89942  5.62177  0.61958  0.77255  0.62199  0.76976
    151   2.76298  4.24880  4.72616  4.11737  2.38067  2.83519  4.34611  2.16332  3.92325  1.92308  2.35610  4.14781  4.38219  4.07258  3.96555  2.81710  2.76242  2.11090  4.86931  3.17882    468 l - - -
          2.68618  4.42225  2.77520  2.73123  3.46354  2.40513  3.72495  3.29354  2.67741  2.69355  4.24690  2.90347  2.73740  3.18146  2.89801  2.37884  2.77520  2.98518  4.58477  3.61503
          0.01803  4.25089  5.62177  0.55245  0.85693  0.62199  0.76976
    152   2.79632  2.77891  4.83859  4.22975  3.01512  4.08812  4.42633  1.41298  4.02730  1.69665  3.08939  4.23726  4.44795  4.16718  4.05236  3.16369  2.84225  2.34105  4.92761  3.75118    470 i - - -
          2.68618  4.42225  2.77519  2.73123  3.46354  2.40513  3.72494  3.29354  2.67741  2.69355  4.24690  2.90347  2.73739  3.18146  2.89801  2.37887  2.77519  2.98518  4.58477  3.61503
          0.01106  4.90601  5.62836  0.61958  0.77255  0.62199  0.76976
    153   3.06816  0.70010  4.16949  3.99634  3.52112  3.96343  4.46595  3.27217  3.81172  2.90042  4.02080  3.92483  4.51259  4.12567  3.99580  3.35813  3.40602  3.04346  5.09139  3.14580    471 c - - -
          2.68618  4.42225  2.77519  2.73123  3.46354  2.40513  3.72494  3.29354  2.67741  2.69355  4.24690  2.90347  2.73739  3.18146  2.89801  2.37887  2.77519  2.98518  4.58477  3.61503
          0.01106  4.90601  5.62836  0.61958  0.77255  0.62199  0.76976
    154   2.71165  4.71300  3.47500  3.02715  3.76565  3.65209  4.05636  3.19432  2.99227  2.89193  3.70742  3.34812  1.15426  3.31870  3.29998  3.01880  2.98002  2.77860  5.31149  4.05337    472 p - - -
          2.68614  4.42169  2.77521  2.73113  3.46361  2.40512  3.72502  3.29361  2.67748  2.69362  4.24697  2.90354  2.73735  3.18143  2.89808  2.37879  2.77521  2.98513  4.58484  3.61510
          0.04043  3.32253  5.63785  1.36197  0.29592  0.62199  0.76976
    155   3.67963  4.17837  5.29592  4.84649  0.67440  4.70113  4.22419  2.94707  4.64414  2.67221  3.99396  4.62700  5.01980  4.63245  4.61511  4.03653  3.90348  3.24494  2.50985  2.66424    490 F - - -
          2.68618  4.42225  2.77519  2.73123  3.46354  2.40513  3.72494  3.29354  2.67741  2.69355  4.24690  2.90347  2.73739  3.18146  2.89801  2.37887  2.77519  2.98518  4.58477  3.61503
          0.01083  4.92681  5.64915  0.61958  0.77255  0.62199  0.76976
    156   1.41329  4.63975  3.71583  3.15952  3.84661  1.96103  4.12651  2.95730  3.11916  2.54832  3.80052  3.56512  3.91916  3.27663  3.48734  2.96282  2.95432  2.77771  5.27482  4.03354    491 a - - -
          2.68618  4.42225  2.77519  2.73123  3.46354  2.40513  3.72494  3.29354  2.67741  2.69355  4.24690  2.90347  2.73739  3.18146  2.89801  2.37887  2.77519  2.98518  4.58477  3.61503
          0.01600  4.92681  4.75331  0.61958  0.77255  0.62199  0.76976
    157   1.96238  4.29818  3.01354  2.49953  4.05712  3.08184  3.86714  3.64660  2.65179  3.37763  4.17658  3.11984  3.07993  2.95982  3.12275  1.89838  2.40197  3.21403  5.60129  4.25177    492 s - - -
          2.68618  4.42225  2.77519  2.73123  3.46354  2.40513  3.72494  3.29354  2.67741  2.69355  4.24690  2.90347  2.73739  3.18146  2.89801  2.37887  2.77519  2.98518  4.58477  3.61503
          0.01088  4.92169  5.64404  0.61958  0.77255  0.63359  0.75648
    158   2.39204  4.61446  2.28866  2.41104  4.40317  2.44980  3.82178  3.95610  2.56998  3.41123  4.24725  3.08788  3.04752  2.65214  3.05696  2.21457  2.69669  3.20485  5.72948  4.33822    493 s - - -
          2.68624  4.42210  2.77439  2.73111  3.46359  2.40526  3.72512  3.29361  2.67758  2.69366  4.24707  2.90357  2.73733  3.18145  2.89818  2.37883  2.77524  2.98520  4.58483  3.61506
          0.09283  3.90226  2.68159  2.28510  0.10732  0.61209  0.78136
    159   2.54005  5.25435  2.25733  2.31094  4.56504  2.81691  3.80851  3.20317  2.55833  3.44927  4.30427  2.92359  3.35586  2.69357  3.04468  2.28570  2.69073  2.74964  5.70823  4.15324    539 d - - -
          2.68619  4.42226  2.77515  2.73118  3.46355  2.40512  3.72495  3.29355  2.67742  2.69356  4.24691  2.90348  2.73740  3.18143  2.89802  2.37888  2.77520  2.98519  4.58478  3.61504
          0.07256  3.29033  3.41885  0.40828  1.09301  0.75975  0.63070
    160   2.67595  3.85766  2.77162  2.35859  3.86324  2.66103  3.56152  3.45505  2.59588  3.35655  4.01888  2.85961  3.73803  2.70614  3.01962  2.29942  2.23184  3.26643  5.34413  3.59765    541 t - - -
          2.68618  4.42225  2.77515  2.73123  3.46354  2.40513  3.72495  3.29354  2.67741  2.69355  4.24690  2.90347  2.73740  3.18146  2.89801  2.37887  2.77520  2.98518  4.58477  3.61503
          0.01919  4.18525  5.57571  0.54999  0.86028  0.45916  0.99916
    161   2.56240  5.32348  2.70018  2.22841  4.64757  2.59718  3.71981  3.61245  2.56485  3.31297  3.91461  2.64078  3.42437  2.77871  2.96320  2.25737  2.38794  3.19937  5.50850  4.16047    543 e - - -
          2.68618  4.42225  2.77519  2.73123  3.46354  2.40513  3.72494  3.29354  2.67741  2.69355  4.24690  2.90347  2.73739  3.18146  2.89801  2.37887  2.77519  2.98518  4.58477  3.61503
          0.01036  4.97087  5.69322  0.61958  0.77255  0.50876  0.91940
    162   2.79167  3.79455  3.70203  3.40514  2.53585  4.03709  4.35327  2.23272  3.81547  2.31596  3.31989  3.85648  4.28487  3.74882  3.92947  2.73628  2.35572  1.67451  4.36177  3.06608    544 v - - -
          2.68618  4.42225  2.77519  2.73123  3.46354  2.40513  3.72494  3.29354  2.67741  2.69355  4.24690  2.90347  2.73739  3.18146  2.89801  2.37887  2.77519  2.98518  4.58477  3.61503
          0.01006  4.99990  5.72225  0.61958  0.77255  0.54813  0.86282
    163   2.38438  4.30241  4.73771  4.13113  2.63202  4.06063  4.26620  1.67730  3.94444  1.98485  3.32703  3.07265  4.42567  4.10040  3.99930  2.90800  2.55485  2.23547  3.83391  3.41942    545 i - - -
          2.68618  4.42225  2.77519  2.73123  3.46354  2.40513  3.72494  3.29354  2.67741  2.69355  4.24690  2.90347  2.73739  3.18146  2.89801  2.37887  2.77519  2.98518  4.58477  3.61503
          0.01006  4.99990  5.72225  0.61958  0.77255  0.54813  0.86282
    164   2.35652  4.78208  4.58479  4.36816  5.27770  3.13055  5.28284  4.71608  4.39951  4.41223  5.20165  4.22288  0.49057  4.61558  4.60785  2.84168  3.13246  3.60911  6.62408  5.49654    546 P - - -
          2.68618  4.42225  2.77519  2.73123  3.46354  2.40513  3.72494  3.29354  2.67741  2.69355  4.24690  2.90347  2.73739  3.18146  2.89801  2.37887  2.77519  2.98518  4.58477  3.61503
          0.01001  5.00455  5.72689  0.61958  0.77255  0.51728  0.90668
    165   1.40959  5.22393  2.98026  2.58537  4.50654  3.44605  3.89407  3.88034  2.66278  3.50464  4.01109  3.19658  2.56518  2.83512  3.14101  2.37735  2.79795  3.47172  5.70288  4.23395    547 a - - -
          2.68618  4.42225  2.77519  2.73123  3.46354  2.40513  3.72494  3.29354  2.67741  2.69355  4.24690  2.90347  2.73739  3.18146  2.89801  2.37887  2.77519  2.98518  4.58477  3.61503
          0.00980  5.02654  5.74888  0.61958  0.77255  0.52986  0.88840
    166   2.94931  4.07011  4.03089  3.63986  1.35327  4.03598  4.19795  2.89445  3.66030  2.60604  3.55679  3.87387  4.40809  3.88654  3.85596  3.05004  2.61391  2.69830  4.98702  1.94730    548 f - - -
          2.68618  4.42225  2.77519  2.73123  3.46354  2.40513  3.72494  3.29354  2.67741  2.69355  4.24690  2.90347  2.73739  3.18146  2.89801  2.37887  2.77519  2.98518  4.58477  3.61503
          0.00972  5.03415  5.75649  0.61958  0.77255  0.52986  0.88840
    167   2.93906  1.04685  3.87171  3.35881  3.51252  3.64153  3.12439  3.36717  3.31629  3.07216  3.95953  2.90790  4.31872  3.62698  3.66004  2.53724  3.22918  3.10937  5.38776  4.12475    549 c - - -
          2.68618  4.42225  2.77519  2.73123  3.46354  2.40513  3.72494  3.29354  2.67741  2.69355  4.24690  2.90347  2.73739  3.18146  2.89801  2.37887  2.77519  2.98518  4.58477  3.61503
          0.00966  5.04004  5.76239  0.61958  0.77255  0.52986  0.88840
    168   2.93861  5.35491  2.66718  2.53087  4.66489  3.37078  3.91508  3.94368  2.68076  3.64884  4.41496  1.16014  4.10682  3.02893  3.17046  2.64547  2.84165  3.34523  5.81745  4.14859    550 n - - -
          2.68618  4.42225  2.77519  2.73123  3.46354  2.40513  3.72494  3.29354  2.67741  2.69355  4.24690  2.90347  2.73739  3.18146  2.89801  2.37887  2.77519  2.98518  4.58477  3.61503
          0.00966  5.04004  5.76239  0.61958  0.77255  0.45914  0.99920
    169   2.87442  4.47771  4.15747  3.57930  3.42163  3.98724  4.27188  1.70738  3.13063  2.36229  3.27808  3.74810  4.36023  3.39329  2.18019  2.92054  2.46569  2.16307  5.08071  3.74854    551 i - - -
          2.68618  4.42225  2.77519  2.73123  3.46354  2.40513  3.72494  3.29354  2.67741  2.69355  4.24690  2.90347  2.73739  3.18146  2.89801  2.37887  2.77519  2.98518  4.58477  3.61503
          0.00952  5.05528  5.77763  0.61958  0.77255  0.48576  0.95510
    170   2.00297  4.44218  4.86580  3.97842  3.42875  4.24351  4.58787  2.02041  4.10200  2.53504  3.56569  4.34730  4.60019  4.27300  4.17951  3.55419  3.29377  1.05101  5.12974  3.22439    552 v - - -
          2.68618  4.42225  2.77519  2.73123  3.46354  2.40513  3.72494  3.29354  2.67741  2.69355  4.24690  2.90347  2.73739  3.18146  2.89801  2.37887  2.77519  2.98518  4.58477  3.61503
          0.00952  5.05528  5.77763  0.61958  0.77255  0.48576  0.95510
    171   2.81772  5.39686  2.91985  1.36385  4.73487  3.52195  3.86601  3.55051  2.60401  3.69908  4.43962  2.80702  4.07116  2.11875  2.79133  2.75387  2.86368  3.41047  5.83366  4.42674    553 e - - -
          2.68618  4.42225  2.77519  2.73123  3.46354  2.40513  3.72494  3.29354  2.67741  2.69355  4.24690  2.90347  2.73739  3.18146  2.89801  2.37887  2.77519  2.98518  4.58477  3.61503
          0.00952  5.05528  5.77763  0.61958  0.77255  0.48576  0.95510
    172   1.49966  4.85927  3.52427  2.51069  4.05452  3.80623  4.05331  3.43566  2.94545  3.07219  2.37402  3.43898  3.68213  3.27706  3.36622  2.54169  2.33994  2.94871  5.42570  4.14760    554 a - - -
          2.68618  4.42225  2.77519  2.73123  3.46354  2.40513  3.72494  3.29354  2.67741  2.69355  4.24690  2.90347  2.73739  3.18146  2.89801  2.37887  2.77519  2.98518  4.58477  3.61503
          0.00952  5.05528  5.77763  0.61958  0.77255  0.48576  0.95510
    173   3.15930  5.07743  4.46769  4.49538  5.71045  0.26469  5.61278  5.34013  4.84262  4.99389  5.79252  4.42857  4.64336  4.99657  5.00427  2.85285  3.73625  4.46787  6.96271  5.88337    555 G - - -
          2.68618  4.42225  2.77519  2.73123  3.46354  2.40513  3.72494  3.29354  2.67741  2.69355  4.24690  2.90347  2.73739  3.18146  2.89801  2.37887  2.77519  2.98518  4.58477  3.61503
          0.00952  5.05528  5.77763  0.61958  0.77255  0.48576  0.95510
    174   3.08293  5.00480  4.56450  4.54432  5.63967  3.25641  5.57619  5.24466  4.77314  4.90545  5.69150  4.41218  4.59219  4.95166  4.93074  0.25198  3.65798  4.38138  6.91799  5.82314    556 S - - -
          2.68618  4.42225  2.77519  2.73123  3.46354  2.40513  3.72494  3.29354  2.67741  2.69355  4.24690  2.90347  2.73739  3.18146  2.89801  2.37887  2.77519  2.98518  4.58477  3.61503
          0.00952  5.05528  5.77763  0.61958  0.77255  0.48576  0.95510
    175   2.64941  5.38724  2.73249  2.35658  4.72173  3.46942  3.77505  4.07844  2.27813  3.55612  4.43095  2.99721  4.07190  2.86324  3.09775  1.64671  1.97949  3.60789  5.82635  4.42164    557 s - - -
          2.68618  4.42225  2.77519  2.73123  3.46354  2.40513  3.72494  3.29354  2.67741  2.69355  4.24690  2.90347  2.73739  3.18146  2.89801  2.37887  2.77519  2.98518  4.58477  3.61503
          0.00952  5.05528  5.77763  0.61958  0.77255  0.48576  0.95510
    176   2.76775  4.32790  4.90769  4.29430  2.33760  4.12589  4.46065  1.78821  4.08284  2.17242  2.59376  4.28462  4.48801  4.21617  4.09560  3.27104  2.98179  1.59465  4.95568  2.97927    558 v - - -
          2.68618  4.42225  2.77519  2.73123  3.46354  2.40513  3.72494  3.29354  2.67741  2.69355  4.24690  2.90347  2.73739  3.18146  2.89801  2.37887  2.77519  2.98518  4.58477  3.61503
          0.00952  5.05528  5.77763  0.61958  0.77255  0.48576  0.95510
    177   2.86574  5.34626  1.35260  2.57352  4.66286  3.52117  3.68584  3.98712  2.62778  3.63941  4.39494  2.55767  4.08131  2.91400  3.11579  2.44490  2.57323  3.41320  5.15507  4.18143    559 d - - -
          2.68618  4.42225  2.77519  2.73123  3.46354  2.40513  3.72494  3.29354  2.67741  2.69355  4.24690  2.90347  2.73739  3.18146  2.89801  2.37887  2.77519  2.98518  4.58477  3.61503
          0.00952  5.05528  5.77763  0.61958  0.77255  0.48576  0.95510
    178   3.09685  4.47007  4.98035  4.37437  3.14662  2.38532  4.60721  2.32873  4.18340  1.39510  1.83091  4.41060  4.61902  4.31445  4.21831  3.58834  3.26936  2.14937  5.09183  3.93069    560 l - - -
          2.68618  4.42225  2.77519  2.73123  3.46354  2.40513  3.72494  3.29354  2.67741  2.69355  4.24690  2.90347  2.73739  3.18146  2.89801  2.37887  2.77519  2.98518  4.58477  3.61503
          0.00952  5.05528  5.77763  0.61958  0.77255  0.48576  0.95510
    179   2.78228  5.26035  3.14331  2.62423  4.12643  3.58649  3.89566  3.77896  2.28357  3.54050  4.31685  2.72266  4.09315  2.92179  2.97996  1.91826  1.66762  3.36794  5.72948  3.66069    561 t - - -
          2.68619  4.42226  2.77521  2.73125  3.46355  2.40514  3.72496  3.29355  2.67742  2.69356  4.24691  2.90348  2.73741  3.18111  2.89802  2.37888  2.77521  2.98520  4.58478  3.61504
          0.04544  3.18613  5.77763  0.35964  1.19708  0.48576  0.95510
    180   2.61392  5.11265  3.12575  2.16455  4.17308  3.73495  3.93837  2.68837  2.55582  2.75306  4.18275  3.16163  4.12483  2.46663  2.82974  2.63348  2.86217  2.04225  5.61395  4.27718    563 v - - -
          2.68618  4.42225  2.77519  2.73123  3.46354  2.40513  3.72494  3.29354  2.67741  2.69355  4.24690  2.90347  2.73739  3.18146  2.89801  2.37887  2.77519  2.98518  4.58477  3.61503
          0.00952  5.05528  5.77763  0.61958  0.77255  0.48576  0.95510
    181   1.56589  4.63716  4.11849  3.46133  3.91571  1.45424  4.41703  3.06324  3.51761  2.97017  3.54175  3.88231  4.38469  3.80224  3.81996  3.21939  3.24755  1.99928  5.39083  4.17609    564 g - - -
          2.68618  4.42225  2.77519  2.73123  3.46354  2.40513  3.72494  3.29354  2.67741  2.69355  4.24690  2.90347  2.73739  3.18146  2.89801  2.37887  2.77519  2.98518  4.58477  3.61503
          0.00952  5.05528  5.77763  0.61958  0.77255  0.48576  0.95510
    182   2.59083  5.29809  3.13630  2.56189  4.59863  3.69733  3.77138  3.90098  2.65040  3.49567  4.35406  2.09668  4.09216  2.86558  3.06537  1.34209  2.93721  3.36946  5.76173  4.38090    565 s - - -
          2.68618  4.42225  2.77519  2.73123  3.46354  2.40513  3.72494  3.29354  2.67741  2.69355  4.24690  2.90347  2.73739  3.18146  2.89801  2.37887  2.77519  2.98518  4.58477  3.61503
          0.00952  5.05528  5.77763  0.61958  0.77255  0.48576  0.95510
    183   2.49074  4.35205  4.83675  3.58280  2.99236  4.13184  4.46365  2.47214  4.03734  1.57361  2.81438  4.26219  4.49368  4.18679  4.08060  3.21232  3.19873  1.37048  4.98358  3.80595    566 v - - -
          2.68618  4.42225  2.77519  2.73123  3.46354  2.40513  3.72494  3.29354  2.67741  2.69355  4.24690  2.90347  2.73739  3.18146  2.89801  2.37887  2.77519  2.98518  4.58477  3.61503
          0.00952  5.05528  5.77763  0.61958  0.77255  0.48576  0.95510
    184   2.23614  4.96495  3.28765  2.85045  4.16599  3.59846  3.66110  2.83826  2.83681  2.82973  3.70321  2.84571  4.16304  3.09364  2.42200  2.29879  2.07100  2.75752  5.49489  3.91888    567 t - - -
          2.68618  4.42225  2.77519  2.73123  3.46354  2.40513  3.72494  3.29354  2.67741  2.69355  4.24690  2.90347  2.73739  3.18146  2.89801  2.37887  2.77519  2.98518  4.58477  3.61503
          0.03172  5.05528  3.69506  0.61958  0.77255  0.48576  0.95510
    185   2.91585  4.82842  4.48319  4.19779  5.04231  3.64927  5.12336  4.42099  4.15013  3.70957  5.00985  4.17873  4.43426  4.44438  4.39009  1.67863  0.60103  3.86364  6.42251  5.23431    568 T - - -
          2.68618  4.42225  2.77519  2.73123  3.46354  2.40513  3.72494  3.29354  2.67741  2.69355  4.24690  2.90347  2.73739  3.18146  2.89801  2.37887  2.77519  2.98518  4.58477  3.61503
          0.00973  5.03329  5.75564  0.61958  0.77255  0.54857  0.86222
    186   2.50627  5.38911  2.44121  2.39124  4.72932  3.18719  3.51432  3.96227  2.53060  3.62417  4.43108  3.00443  4.05874  2.27597  2.93919  2.05395  2.08963  3.54860  5.82471  4.41666    569 s - - -
          2.68618  4.42225  2.77519  2.73123  3.46354  2.40513  3.72494  3.29354  2.67741  2.69355  4.24690  2.90347  2.73739  3.18146  2.89801  2.37887  2.77519  2.98518  4.58477  3.61503
          0.00973  5.03329  5.75564  0.61958  0.77255  0.44840  1.01790
    187   1.58782  4.63295  3.85392  3.28911  3.79524  3.15031  4.19459  3.04236  3.24044  2.66911  3.12810  3.67689  4.29309  3.53816  3.58553  2.09447  2.00292  2.66095  5.24457  4.01425    570 a - - -
          2.68618  4.42225  2.77519  2.73123  3.46354  2.40513  3.72494  3.29354  2.67741  2.69355  4.24690  2.90347  2.73739  3.18146  2.89801  2.37887  2.77519  2.98518  4.58477  3.61503
          0.00952  5.05528  5.77763  0.61958  0.77255  0.48576  0.95510
    188   2.74838  5.39336  2.35836  2.39893  4.42313  2.29668  3.86350  4.21252  2.60105  3.56066  4.24418  2.61408  4.06894  2.67968  2.88046  2.06588  2.35695  3.52992  5.83028  4.42354    571 s - - -
          2.68618  4.42225  2.77519  2.73123  3.46354  2.40513  3.72494  3.29354  2.67741  2.69355  4.24690  2.90347  2.73739  3.18146  2.89801  2.37887  2.77519  2.98518  4.58477  3.61503
          0.00952  5.05528  5.77763  0.61958  0.77255  0.48576  0.95510
    189   2.21707  5.38889  2.06660  1.88814  4.31327  3.46224  3.86461  4.00359  2.60299  3.47189  4.43196  2.80878  4.06978  2.75324  3.04051  2.35926  2.56717  3.42755  5.82698  4.42141    572 e - - -
          2.68618  4.42225  2.77519  2.73123  3.46354  2.40513  3.72494  3.29354  2.67741  2.69355  4.24690  2.90347  2.73739  3.18146  2.89801  2.37887  2.77519  2.98518  4.58477  3.61503
          0.02491  5.05528  4.00505  0.61958  0.77255  0.48576  0.95510
    190   3.26424  5.49620  3.66859  3.03311  4.85802  3.64920  3.92159  4.24636  2.33284  3.34604  4.18223  2.96061  4.36676  3.17028  0.80227  3.26314  3.15659  3.90398  5.86781  4.60817    573 r - - -
          2.68618  4.42225  2.77519  2.73123  3.46354  2.40513  3.72494  3.29354  2.67741  2.69355  4.24690  2.90347  2.73739  3.18146  2.89801  2.37887  2.77519  2.98518  4.58477  3.61503
          0.01980  5.04004  4.33303  0.61958  0.77255  0.52986  0.88840
    191   2.85563  4.58772  3.47198  3.29083  1.52022  3.90771  2.78915  2.81875  3.23803  2.79583  3.55774  3.05006  4.28572  3.53089  3.57250  2.90068  2.35252  2.68814  5.17390  3.40994    574 f - - -
          2.68618  4.42225  2.77519  2.73123  3.46354  2.40513  3.72494  3.29354  2.67741  2.69355  4.24690  2.90347  2.73739  3.18146  2.89801  2.37887  2.77519  2.98518  4.58477  3.61503
          0.00976  5.03001  5.75235  0.61958  0.77255  0.55751  0.85011
    192   3.66234  4.94996  5.83482  5.36032  4.39324  5.33533  6.05250  0.98082  5.29524  2.68856  4.14239  5.49585  5.57842  5.55455  5.45269  4.75635  2.93077  0.93896  6.42328  5.19201    575 v - - -
          2.68618  4.42225  2.77519  2.73123  3.46354  2.40513  3.72494  3.29354  2.67741  2.69355  4.24690  2.90347  2.73739  3.18146  2.89801  2.37887  2.77519  2.98518  4.58477  3.61503
          0.02093  5.03001  4.25665  0.61958  0.77255  0.55751  0.85011
    193   1.98778  4.83788  3.33674  2.93518  3.87475  2.61656  4.02070  3.26721  2.88825  2.94132  2.19372  3.07225  4.18034  3.04933  3.29280  2.46742  2.47715  2.86951  5.38719  3.89572    576 a - - -
          2.68618  4.42225  2.77519  2.73123  3.46354  2.40513  3.72494  3.29354  2.67741  2.69355  4.24690  2.90347  2.73739  3.18146  2.89801  2.37887  2.77519  2.98518  4.58477  3.61503
          0.02453  5.01895  4.03894  0.61958  0.77255  0.58681  0.81215
    194   1.96756  5.37226  2.73320  2.36856  4.71058  3.20487  3.84172  4.03469  2.07078  3.39365  4.41473  2.94249  2.60624  2.83733  3.01272  2.40665  2.66906  3.65828  5.80901  4.27207    577 a - - -
          2.68609  4.42289  2.77493  2.73128  3.46395  2.40482  3.72544  3.29333  2.67796  2.69379  4.24707  2.90383  2.73618  3.18186  2.89847  2.37905  2.77541  2.98535  4.58168  3.61407
          0.16346  1.96803  4.50378  2.24498  0.11197  0.51477  0.91041
    195   2.79761  5.25822  2.54719  2.60344  4.27102  3.41094  3.88401  3.74992  2.58220  3.45483  4.31441  2.98976  3.47502  2.94827  3.12670  1.50385  2.32585  2.87883  5.72604  4.35118    598 s - - -
          2.68618  4.42225  2.77519  2.73123  3.46354  2.40513  3.72494  3.29354  2.67741  2.69355  4.24690  2.90347  2.73739  3.18146  2.89801  2.37887  2.77519  2.98518  4.58477  3.61503
          0.02032  5.03150  4.29851  0.61958  0.77255  0.52967  0.88867
    196   1.50997  4.76373  3.68159  3.12698  4.01382  2.20856  4.15445  2.83019  3.09770  3.00792  3.94850  3.42008  3.66397  3.41651  3.49156  2.14780  2.83318  2.69128  5.41454  4.15828    599 a - - -
          2.68618  4.42225  2.77519  2.73123  3.46354  2.40513  3.72494  3.29354  2.67741  2.69355  4.24690  2.90347  2.73739  3.18146  2.89801  2.37887  2.77519  2.98518  4.58477  3.61503
          0.00974  5.03206  5.75441  0.61958  0.77255  0.57881  0.82226
    197   2.77968  5.36050  1.19716  2.46184  4.34226  3.20925  3.74789  4.04149  2.53385  3.65545  4.15530  3.08934  3.92972  2.98473  3.11931  2.65338  2.79328  3.73795  5.80881  4.41120    600 d - - -
          2.68618  4.42225  2.77519  2.73123  3.46354  2.40513  3.72494  3.29354  2.67741  2.69355  4.24690  2.90347  2.73739  3.18146  2.89801  2.37887  2.77519  2.98518  4.58477  3.61503
          0.00974  5.03206  5.75441  0.61958  0.77255  0.57881  0.82226
    198   2.56445  5.15924  3.02651  2.41734  3.56260  3.13968  2.78012  3.53969  2.69436  3.42607  4.22429  3.09329  2.55388  2.93239  3.12397  2.60344  2.48542  2.29185  5.64861  3.91683    601 v - - -
          2.68618  4.42225  2.77519  2.73123  3.46354  2.40513  3.72494  3.29354  2.67741  2.69355  4.24690  2.90347  2.73739  3.18146  2.89801  2.37887  2.77519  2.98518  4.58477  3.61503
          0.01941  5.03206  4.36609  0.61958  0.77255  0.50810  0.92039
    199   2.53156  4.86466  4.35074  4.19648  5.42146  1.47161  5.26749  4.89456  4.36460  4.55948  5.33430  3.99159  0.77885  4.56931  4.61755  3.10617  3.06302  4.12956  6.73806  5.59049    602 p - - -
          2.68613  4.42228  2.77523  2.73127  3.46357  2.40506  3.72498  3.29357  2.67744  2.69358  4.24693  2.90327  2.73741  3.18150  2.89804  2.37885  2.77523  2.98516  4.58480  3.61506
          0.04642  3.43572  4.33099  0.89189  0.52743  0.48496  0.95640
    200   2.44584  4.47674  4.79010  4.21096  3.64330  4.21705  4.61394  2.14438  4.06049  2.66005  3.46625  4.20336  4.25116  4.25297  4.17489  3.38615  2.73967  0.88750  5.20231  4.01507    611 v - - -
          2.68618  4.42225  2.77519  2.73123  3.46354  2.40513  3.72494  3.29354  2.67741  2.69355  4.24690  2.90347  2.73739  3.18146  2.89801  2.37887  2.77519  2.98518  4.58477  3.61503
          0.00962  5.04500  5.76734  0.61958  0.77255  0.45118  1.01301
    201   2.19696  5.32429  3.19132  1.41939  4.63310  3.12679  3.68976  3.97816  2.57799  3.25275  4.13682  3.17672  4.08622  2.70308  3.04812  2.37494  3.01444  3.15542  5.77937  4.39157    612 e - - -
          2.68618  4.42225  2.77519  2.73123  3.46354  2.40513  3.72494  3.29354  2.67741  2.69355  4.24690  2.90347  2.73739  3.18146  2.89801  2.37887  2.77519  2.98518  4.58477  3.61503
          0.00942  5.06501  5.78735  0.61958  0.77255  0.48576  0.95510
    202   2.28074  4.34368  4.79852  3.90456  3.21438  4.11006  4.43863  2.39768  4.00265  1.29123  2.53854  4.23305  4.47391  4.15591  4.05280  2.89061  2.96997  2.04391  4.96754  3.78907    613 l - - -
          2.68618  4.42225  2.77519  2.73123  3.46354  2.40513  3.72494  3.29354  2.67741  2.69355  4.24690  2.90347  2.73739  3.18146  2.89801  2.37887  2.77519  2.98518  4.58477  3.61503
          0.00942  5.06501  5.78735  0.61958  0.77255  0.48576  0.95510
    203   2.77665  5.40011  2.17088  2.44604  4.20341  3.01957  3.46537  4.22097  2.41238  3.70283  4.23701  1.78378  4.07279  2.96552  2.96264  2.41062  2.82527  3.78752  5.83638  3.46627    614 n - - -
          2.68618  4.42225  2.77519  2.73123  3.46354  2.40513  3.72494  3.29354  2.67741  2.69355  4.24690  2.90347  2.73739  3.18146  2.89801  2.37887  2.77519  2.98518  4.58477  3.61503
          0.00942  5.06501  5.78735  0.61958  0.77255  0.48576  0.95510
    204   3.86173  5.49496  4.36330  3.97254  2.93351  4.60455  1.98143  4.12075  3.87168  3.58197  4.65901  2.82121  4.99176  4.16837  4.14608  3.93712  4.09542  3.32209  4.57326  0.71811    615 y - - -
          2.68618  4.42225  2.77519  2.73123  3.46354  2.40513  3.72494  3.29354  2.67741  2.69355  4.24690  2.90347  2.73739  3.18146  2.89801  2.37887  2.77519  2.98518  4.58477  3.61503
          0.00942  5.06501  5.78735  0.61958  0.77255  0.48576  0.95510
    205   2.59484  5.39800  2.13488  2.46284  4.73645  2.90787  3.41820  4.07526  2.54919  3.44196  4.29295  2.24440  4.07269  2.93252  2.77324  2.05690  2.69932  3.73324  5.05517  4.11684    616 s - - -
          2.68618  4.42225  2.77519  2.73123  3.46354  2.40513  3.72494  3.29354  2.67741  2.69355  4.24690  2.90347  2.73739  3.18146  2.89801  2.37887  2.77519  2.98518  4.58477  3.61503
          0.00942  5.06501  5.78735  0.61958  0.77255  0.48576  0.95510
    206   3.40808  4.78672  5.53409  4.98859  3.55482  4.90363  5.38044  0.89341  4.84962  2.35488  3.59904  5.05582  5.19759  5.02714  4.92362  3.89242  3.67121  1.26070  5.81287  4.62387    617 i - - -
          2.68618  4.42225  2.77519  2.73123  3.46354  2.40513  3.72494  3.29354  2.67741  2.69355  4.24690  2.90347  2.73739  3.18146  2.89801  2.37887  2.77519  2.98518  4.58477  3.61503
          0.00942  5.06501  5.78735  0.61958  0.77255  0.48576  0.95510
    207   2.58606  5.41139  2.74792  2.42719  4.75549  2.87080  3.86433  4.09809  2.19003  3.29449  4.45232  2.44475  4.07065  2.56296  2.05481  2.38475  2.78685  3.61608  5.84463  4.43431    618 r - - -
          2.68618  4.42225  2.77519  2.73123  3.46354  2.40513  3.72494  3.29354  2.67741  2.69355  4.24690  2.90347  2.73739  3.18146  2.89801  2.37887  2.77519  2.98518  4.58477  3.61503
          0.01532  5.06501  4.72337  0.61958  0.77255  0.48576  0.95510
    208   2.64492  4.47527  5.02509  4.43109  3.61178  4.03787  4.69178  2.07824  4.24738  1.60839  3.21843  4.46698  4.67957  4.40317  4.29544  3.42971  3.35241  1.11455  5.19705  4.01648    619 v - - -
          2.68618  4.42225  2.77519  2.73123  3.46354  2.40513  3.72494  3.29354  2.67741  2.69355  4.24690  2.90347  2.73739  3.18146  2.89801  2.37887  2.77519  2.98518  4.58477  3.61503
          0.00951  5.05562  5.77797  0.61958  0.77255  0.50312  0.92796
    209   2.70721  5.38994  2.94316  2.33787  4.32610  2.98384  3.48897  3.62744  2.27343  3.61687  4.16822  2.94781  4.06757  2.64325  2.74077  2.12774  1.89020  3.77645  5.82723  4.42096    620 t - - -
          2.68618  4.42225  2.77519  2.73123  3.46354  2.40513  3.72494  3.29354  2.67741  2.69355  4.24690  2.90347  2.73739  3.18146  2.89801  2.37887  2.77519  2.98518  4.58477  3.61503
          0.10310  5.05206  2.39072  0.61958  0.77255  0.50312  0.92796
    210   2.89804  5.42971  2.74911  1.81783  4.76621  1.50773  3.91638  4.24485  2.69462  3.74206  4.12023  3.06858  2.99959  3.02773  3.19605  2.52633  3.19815  3.82155  5.89094  4.47918    621 g - - -
          2.68618  4.42225  2.77519  2.73123  3.46354  2.40513  3.72494  3.29354  2.67741  2.69355  4.24690  2.90347  2.73739  3.18146  2.89801  2.37887  2.77519  2.98518  4.58477  3.61503
          0.10044  4.94819  2.42512  0.61958  0.77255  0.73284  0.65497
    211   2.75596  4.23777  4.67288  4.06643  2.28664  3.99633  4.32229  2.15823  3.87979  1.66115  3.19753  4.11401  3.82168  4.03561  3.78198  2.60233  3.07396  2.30201  4.85660  2.42539    622 l - - -
          2.68618  4.42225  2.77519  2.73123  3.46354  2.40513  3.72494  3.29354  2.67741  2.69355  4.24690  2.90347  2.73739  3.18146  2.89801  2.37887  2.77519  2.98518  4.58477  3.61503
          0.01159  4.85933  5.58168  0.61958  0.77255  0.89649  0.52425
    212   2.36938  5.12665  2.95798  2.44039  4.39775  2.06861  3.83097  3.41519  2.60591  3.24923  4.19039  2.50136  3.86211  2.96001  3.08143  2.45537  2.62404  2.75679  5.60985  4.25007    623 g - - -
          2.68618  4.42225  2.77519  2.73123  3.46354  2.40513  3.72494  3.29354  2.67741  2.69355  4.24690  2.90347  2.73739  3.18146  2.89801  2.37887  2.77519  2.98518  4.58477  3.61503
          0.32445  4.85933  1.31186  0.61958  0.77255  0.89649  0.52425
    213   2.38676  5.01282  2.96380  2.43336  3.92240  3.12337  3.54639  3.44317  2.49624  3.28457  4.07490  3.03000  3.22777  2.22194  2.97126  2.37683  2.35170  3.22789  5.49495  3.85282    624 q - - -
          2.68624  4.42248  2.77509  2.73127  3.46377  2.40467  3.72504  3.29377  2.67756  2.69378  4.24713  2.90338  2.73739  3.18130  2.89824  2.37901  2.77456  2.98532  4.58500  3.61526
          0.38997  1.14636  5.27304  1.00513  0.45570  0.51997  0.90273
    214   2.64110  5.35027  1.48569  2.43677  4.68057  2.71447  3.82449  4.15972  2.57957  3.56041  4.39890  2.82429  3.75018  2.76658  3.07544  2.52180  2.72148  3.73377  5.79224  4.15110    629 d - - -
          2.68618  4.42225  2.77519  2.73123  3.46354  2.40513  3.72494  3.29354  2.67741  2.69355  4.24690  2.90347  2.73739  3.18146  2.89801  2.37887  2.77519  2.98518  4.58477  3.61503
          0.01151  4.86645  5.58880  0.61958  0.77255  0.88481  0.53238
    215   2.83419  4.55915  3.70508  2.84437  3.69652  3.71175  3.72077  2.05777  2.86272  2.62683  3.38408  3.54540  3.60108  3.24749  3.16607  2.54938  2.46020  1.86669  5.14040  3.80603    630 v - - -
          2.68621  4.42228  2.77518  2.73120  3.46357  2.40516  3.72497  3.29357  2.67744  2.69358  4.24693  2.90342  2.73743  3.18149  2.89804  2.37880  2.77504  2.98521  4.58480  3.61506
          0.13303  2.97245  2.61211  0.65726  0.73037  0.52916  0.88940
    216   2.61843  5.10730  3.06609  2.54837  4.19081  3.34249  3.87259  3.79093  2.66245  3.31163  4.17819  2.96668  1.35917  2.87446  3.13312  2.79178  3.02126  3.20188  5.60279  4.01761    633 p - - -
          2.68618  4.42225  2.77519  2.73123  3.46354  2.40513  3.72494  3.29354  2.67741  2.69355  4.24690  2.90347  2.73739  3.18146  2.89801  2.37887  2.77519  2.98518  4.58477  3.61503
          0.01109  4.90265  5.62500  0.61958  0.77255  0.50840  0.91993
    217   0.90059  4.73222  4.55790  4.17752  4.93433  3.58466  5.05275  4.28973  4.12749  4.03457  4.86221  4.13290  4.35956  4.37457  4.38368  1.25412  2.80967  2.89326  6.31483  5.14995    634 a - - -
          2.68618  4.42225  2.77519  2.73123  3.46354  2.40513  3.72494  3.29354  2.67741  2.69355  4.24690  2.90347  2.73739  3.18146  2.89801  2.37887  2.77519  2.98518  4.58477  3.61503
          0.01022  4.98410  5.70644  0.61958  0.77255  0.39755  1.11464
    218   2.83112  4.87528  3.30797  2.66875  3.81027  3.78453  4.00630  2.59737  2.44568  2.91960  2.84136  3.30124  4.17045  2.65251  2.92594  2.43553  2.53696  2.08239  5.41845  3.96874    635 v - - -
          2.68618  4.42225  2.77519  2.73123  3.46354  2.40513  3.72494  3.29354  2.67741  2.69355  4.24690  2.90347  2.73739  3.18146  2.89801  2.37887  2.77519  2.98518  4.58477  3.61503
          0.00984  5.02233  5.74467  0.61958  0.77255  0.48576  0.95510
    219   4.55309  6.08530  5.40313  5.45666  6.35621  0.07058  6.35586  6.34975  5.74929  5.77486  6.84483  5.57284  5.47416  5.99272  5.74804  4.77147  5.09560  5.68643  7.04634  6.53175    636 G - - -
          2.68618  4.42225  2.77519  2.73123  3.46354  2.40513  3.72494  3.29354  2.67741  2.69355  4.24690  2.90347  2.73739  3.18146  2.89801  2.37887  2.77519  2.98518  4.58477  3.61503
          0.00984  5.02233  5.74467  0.61958  0.77255  0.48576  0.95510
    220   2.82161  5.07003  3.10073  2.71220  3.70316  3.58749  3.93137  3.63390  2.48068  2.90124  3.28601  3.09034  4.11556  2.99337  3.07097  1.34568  2.60925  3.39854  5.57679  3.96557    637 s - - -
          2.68618  4.42225  2.77519  2.73123  3.46354  2.40513  3.72494  3.29354  2.67741  2.69355  4.24690  2.90347  2.73739  3.18146  2.89801  2.37887  2.77519  2.98518  4.58477  3.61503
          0.00987  5.01937  5.74171  0.61958  0.77255  0.48576  0.95510
    221   1.06044  4.58348  4.76413  4.20959  3.82455  4.25602  4.75485  2.25524  4.08948  2.76469  3.58377  4.36337  4.67515  4.31378  4.26040  3.46125  3.05476  1.53292  5.41562  4.22121    638 a - - -
          2.68618  4.42225  2.77519  2.73123  3.46354  2.40513  3.72494  3.29354  2.67741  2.69355  4.24690  2.90347  2.73739  3.18146  2.89801  2.37887  2.77519  2.98518  4.58477  3.61503
          0.00987  5.01937  5.74171  0.61958  0.77255  0.48576  0.95510
    222   2.45126  5.33807  2.94540  2.32502  4.48778  3.47423  3.85818  4.12953  2.60296  3.55920  4.06163  2.74890  4.06115  2.88022  2.90981  1.50005  2.27295  3.64823  5.78548  4.38918    639 s - - -
          2.68618  4.42225  2.77519  2.73123  3.46354  2.40513  3.72494  3.29354  2.67741  2.69355  4.24690  2.90347  2.73739  3.18146  2.89801  2.37887  2.77519  2.98518  4.58477  3.61503
          0.00987  5.01937  5.74171  0.61958  0.77255  0.48576  0.95510
    223   0.59378  4.71462  4.51592  4.08586  4.61771  3.40857  4.91619  3.75985  4.02220  3.70919  4.57019  4.11304  4.38237  4.27416  4.27984  2.54738  2.61074  2.71520  6.03979  4.85998    640 A - - -
          2.68618  4.42225  2.77519  2.73123  3.46354  2.40513  3.72494  3.29354  2.67741  2.69355  4.24690  2.90347  2.73739  3.18146  2.89801  2.37887  2.77519  2.98518  4.58477  3.61503
          0.00987  5.01937  5.74171  0.61958  0.77255  0.48576  0.95510
    224   4.10430  5.36865  5.33305  4.95779  1.44285  3.72312  3.16439  3.91858  4.79540  3.40260  4.52681  4.15706  5.28132  4.76468  4.81260  3.70970  4.32283  3.77084  2.80040  0.83671    641 y - - -
          2.68618  4.42225  2.77519  2.73123  3.46354  2.40513  3.72494  3.29354  2.67741  2.69355  4.24690  2.90347  2.73739  3.18146  2.89801  2.37887  2.77519  2.98518  4.58477  3.61503
          0.00987  5.01937  5.74171  0.61958  0.77255  0.48576  0.95510
    225   2.90112  4.34925  4.90951  4.30049  3.27500  4.15584  4.49394  1.52525  4.09729  2.06776  1.96227  4.30632  4.51426  4.23547  4.12045  3.31099  2.84197  1.85008  4.99187  3.46178    642 i - - -
          2.68618  4.42225  2.77519  2.73123  3.46354  2.40513  3.72494  3.29354  2.67741  2.69355  4.24690  2.90347  2.73739  3.18146  2.89801  2.37887  2.77519  2.98518  4.58477  3.61503
          0.00987  5.01937  5.74171  0.61958  0.77255  0.48576  0.95510
    226   2.91499  5.43134  1.98339  2.24385  4.77615  3.47655  3.75267  4.26374  2.19123  3.73585  4.47354  1.93971  4.07140  2.56807  2.45312  2.64557  3.14743  3.82212  5.86218  4.44817    643 n - - -
          2.68618  4.42225  2.77519  2.73123  3.46354  2.40513  3.72494  3.29354  2.67741  2.69355  4.24690  2.90347  2.73739  3.18146  2.89801  2.37887  2.77519  2.98518  4.58477  3.61503
          0.00987  5.01937  5.74171  0.61958  0.77255  0.48576  0.95510
    227   1.67157  4.48942  4.13159  3.44671  3.62714  2.39966  4.28020  2.67554  3.47836  2.63091  3.54298  3.85791  4.34931  3.73942  3.74265  2.92458  2.85611  1.59771  5.11613  3.91000    644 v - - -
          2.68618  4.42225  2.77519  2.73123  3.46354  2.40513  3.72494  3.29354  2.67741  2.69355  4.24690  2.90347  2.73739  3.18146  2.89801  2.37887  2.77519  2.98518  4.58477  3.61503
          0.00987  5.01937  5.74171  0.61958  0.77255  0.48576  0.95510
    228   2.77452  4.98127  3.15146  2.73365  3.95701  3.75010  1.78108  3.33581  2.76271  2.26200  3.79459  2.80425  4.13809  3.01220  3.00102  2.51551  2.82744  3.06030  4.68826  4.19540    645 h - - -
          2.68618  4.42225  2.77519  2.73123  3.46354  2.40513  3.72494  3.29354  2.67741  2.69355  4.24690  2.90347  2.73739  3.18146  2.89801  2.37887  2.77519  2.98518  4.58477  3.61503
          0.00987  5.01937  5.74171  0.61958  0.77255  0.48576  0.95510
    229   2.61121  4.35925  4.29699  3.27598  3.29837  3.88622  4.35399  1.48290  3.78048  1.78839  3.47603  3.80354  4.40873  3.97804  3.91593  2.90794  2.92261  2.01657  4.97610  3.78954    646 i - - -
          2.68618  4.42225  2.77519  2.73123  3.46354  2.40513  3.72494  3.29354  2.67741  2.69355  4.24690  2.90347  2.73739  3.18146  2.89801  2.37887  2.77519  2.98518  4.58477  3.61503
          0.00987  5.01937  5.74171  0.61958  0.77255  0.48576  0.95510
    230   2.89684  5.21107  3.23367  2.54700  4.27985  3.51651  3.80025  3.92259  2.43536  3.17250  2.16419  3.09399  4.09336  1.56255  2.77862  2.82037  2.98063  3.47583  5.68678  4.32687    647 q - - -
          2.68618  4.42225  2.77519  2.73123  3.46354  2.40513  3.72494  3.29354  2.67741  2.69355  4.24690  2.90347  2.73739  3.18146  2.89801  2.37887  2.77519  2.98518  4.58477  3.61503
          0.00987  5.01937  5.74171  0.61958  0.77255  0.48576  0.95510
    231   3.53748  6.16362  2.56909  0.54230  5.47105  3.82196  4.34954  5.00454  3.34468  4.46804  5.30255  3.27491  4.43785  3.05386  3.93702  2.98959  3.55113  4.55116  6.61422  5.09285    648 E - - -
          2.68618  4.42225  2.77519  2.73123  3.46354  2.40513  3.72494  3.29354  2.67741  2.69355  4.24690  2.90347  2.73739  3.18146  2.89801  2.37887  2.77519  2.98518  4.58477  3.61503
          0.00987  5.01937  5.74171  0.61958  0.77255  0.48576  0.95510
    232   1.77237  4.98887  3.24777  3.66835  5.36913  0.63398  4.99642  4.85005  4.07660  4.48378  5.27405  3.91525  4.41840  4.24620  4.45855  2.71363  3.49989  4.15308  6.66595  5.42581    649 G - - -
          2.68618  4.42225  2.77519  2.73123  3.46354  2.40513  3.72494  3.29354  2.67741  2.69355  4.24690  2.90347  2.73739  3.18146  2.89801  2.37887  2.77519  2.98518  4.58477  3.61503
          0.00987  5.01937  5.74171  0.61958  0.77255  0.48576  0.95510
    233   2.81369  5.28341  3.05913  2.59499  4.27935  2.76409  3.87062  3.90040  2.57172  3.37298  3.88073  2.73082  4.01395  2.91842  1.42009  2.50197  2.89483  3.65006  5.74345  3.97862    650 r - - -
          2.68618  4.42225  2.77520  2.73123  3.46350  2.40513  3.72495  3.29354  2.67741  2.69355  4.24690  2.90347  2.73740  3.18146  2.89801  2.37887  2.77520  2.98516  4.58477  3.61503
          0.05323  4.63017  3.16797  0.62557  0.76563  0.48576  0.95510
    234   2.50861  5.19897  2.71045  2.57983  4.47597  1.91632  3.87093  3.63662  2.62833  3.25326  3.37385  2.94976  3.65480  2.91702  2.92457  2.38035  2.52423  3.27105  5.38515  3.97375    653 g - - -
          2.68619  4.42226  2.77520  2.73124  3.46348  2.40513  3.72495  3.29355  2.67741  2.69350  4.24690  2.90347  2.73740  3.18147  2.89801  2.37887  2.77520  2.98519  4.58477  3.61499
          0.06561  3.70021  3.24970  0.46105  0.99594  0.56193  0.84422
    235   2.40582  5.22253  2.35929  2.38132  3.77371  2.51926  3.78597  3.63461  2.57165  3.21191  3.80423  2.32064  3.98754  2.91899  2.95375  2.66780  2.75125  3.26930  4.82206  3.74045    655 n - - -
          2.68618  4.42225  2.77519  2.73123  3.46354  2.40513  3.72494  3.29354  2.67741  2.69355  4.24690  2.90347  2.73739  3.18146  2.89801  2.37887  2.77519  2.98518  4.58477  3.61503
          0.14184  4.95058  2.07814  0.61958  0.77255  0.66065  0.72673
    236   2.67018  4.15725  2.83340  2.33347  3.57854  2.42103  3.80301  3.16730  2.62200  2.88222  4.06003  2.83229  3.44589  2.94943  3.11759  2.43790  2.57946  3.08345  5.23694  3.48702    656 e - - -
          2.68618  4.42225  2.77519  2.73123  3.46354  2.40513  3.72494  3.29354  2.67741  2.69355  4.24690  2.90347  2.73739  3.18146  2.89801  2.37887  2.77519  2.98518  4.58477  3.61503
          0.05865  4.82078  3.01786  0.61958  0.77255  0.87146  0.54187
    237   2.59837  4.92890  2.69537  2.47207  3.78846  3.01838  3.60081  2.86893  2.66590  2.82547  3.57182  3.01252  3.38419  2.86934  3.04522  2.53512  2.36201  2.84614  5.11809  3.53992    657 t - - -
          2.68697  4.42435  2.77388  2.73141  3.46140  2.40391  3.72593  3.29254  2.67919  2.69370  4.24649  2.90301  2.73631  3.18250  2.89953  2.37996  2.77524  2.98569  4.58140  3.61230
          1.36503  0.66753  1.46250  2.45893  0.08941  0.47090  0.97934
    238   2.47988  5.06921  2.92931  2.23355  3.60901  2.66769  3.71271  3.19462  2.55339  3.11044  4.05989  3.01063  3.21350  2.65489  2.80428  2.34166  2.76568  3.14473  5.07978  3.95759    708 e - - -
          2.68618  4.42225  2.77519  2.73123  3.46354  2.40513  3.72494  3.29354  2.67741  2.69355  4.24690  2.90347  2.73739  3.18146  2.89801  2.37887  2.77519  2.98518  4.58477  3.61503
          0.08819  4.71944  2.58377  0.61958  0.77255  0.92206  0.50700
    239   2.65960  4.96086  2.47685  2.47590  3.41044  3.01303  3.79099  3.48509  2.52092  3.11967  4.03124  3.03426  2.91392  2.91059  3.05491  2.62391  2.16195  3.10226  4.27922  3.61729    709 t - - -
          2.68618  4.42225  2.77519  2.73123  3.46354  2.40513  3.72494  3.29354  2.67741  2.69355  4.24690  2.90347  2.73739  3.18146  2.89801  2.37887  2.77519  2.98518  4.58477  3.61503
          0.01385  4.68201  5.40436  0.61958  0.77255  0.29765  1.35698
    240   2.43465  5.29446  2.56902  2.34618  4.16185  2.66799  3.80178  3.43636  2.50738  3.24450  3.35084  2.53471  3.15650  2.78171  3.08598  2.52013  2.62255  3.24700  5.74852  4.17478    710 e - - -
          2.68618  4.42225  2.77519  2.73123  3.46354  2.40513  3.72494  3.29354  2.67741  2.69355  4.24690  2.90347  2.73739  3.18146  2.89801  2.37887  2.77519  2.98518  4.58477  3.61503
          0.01020  4.98586  5.70821  0.61958  0.77255  0.56372  0.84185
    241   2.81810  5.09820  3.26908  2.56230  4.13731  3.70581  3.90642  3.76185  1.72729  1.93878  3.62896  3.16832  3.20769  2.37016  3.10954  2.87203  3.11024  3.05217  5.59578  4.25735    711 k - - -
          2.68618  4.42225  2.77519  2.73123  3.46354  2.40513  3.72494  3.29354  2.67741  2.69355  4.24690  2.90347  2.73739  3.18146  2.89801  2.37887  2.77519  2.98518  4.58477  3.61503
          0.01020  4.98586  5.70821  0.61958  0.77255  0.56372  0.84185
    242   1.77306  4.65837  3.39926  2.88362  3.58237  2.57919  3.87475  3.35778  2.87220  3.01037  2.77672  3.29192  4.17143  3.08610  3.33356  2.23762  2.68887  2.93270  5.35736  3.28414    712 a - - -
          2.68618  4.42225  2.77519  2.73123  3.46354  2.40513  3.72494  3.29354  2.67741  2.69355  4.24690  2.90347  2.73739  3.18146  2.89801  2.37887  2.77519  2.98518  4.58477  3.61503
          0.01020  4.98586  5.70821  0.61958  0.77255  0.43993  1.03306
    243   2.65265  5.25868  3.19092  1.57406  4.55143  3.42778  3.87433  3.90764  2.56185  3.35455  3.53565  3.17230  4.07279  2.48594  3.11545  2.22854  2.41230  2.97864  5.72434  4.34760    713 e - - -
          2.68618  4.42225  2.77519  2.73123  3.46354  2.40513  3.72494  3.29354  2.67741  2.69355  4.24690  2.90347  2.73739  3.18146  2.89801  2.37887  2.77519  2.98518  4.58477  3.61503
          0.00991  5.01461  5.73695  0.61958  0.77255  0.48576  0.95510
    244   2.84708  5.37374  1.60053  2.16333  4.71075  3.65902  3.77611  3.84842  2.49820  3.42868  4.21153  3.12962  3.73022  2.72600  2.35725  2.72986  2.62340  3.46482  5.81119  4.40526    714 d - - -
          2.68618  4.42225  2.77519  2.73123  3.46354  2.40513  3.72494  3.29354  2.67741  2.69355  4.24690  2.90347  2.73739  3.18146  2.89801  2.37887  2.77519  2.98518  4.58477  3.61503
          0.00991  5.01461  5.73695  0.61958  0.77255  0.48576  0.95510
    245   2.96404  4.38274  4.95493  4.34642  2.98075  4.19946  4.53853  1.68896  4.14347  1.43312  2.45715  4.35226  4.55232  4.27605  4.16350  3.24137  2.72760  2.04390  5.02554  3.85465    715 l - - -
          2.68618  4.42225  2.77519  2.73123  3.46354  2.40513  3.72494  3.29354  2.67741  2.69355  4.24690  2.90347  2.73739  3.18146  2.89801  2.37887  2.77519  2.98518  4.58477  3.61503
          0.00991  5.01461  5.73695  0.61958  0.77255  0.48576  0.95510
    246   2.61089  5.02247  3.33306  1.92909  3.91179  3.26372  3.94463  3.33810  2.70611  3.14196  3.91200  3.17306  4.12468  2.94815  3.16241  2.32810  2.20424  2.14903  5.53825  4.21848    716 e - - -
          2.68618  4.42225  2.77519  2.73123  3.46354  2.40513  3.72494  3.29354  2.67741  2.69355  4.24690  2.90347  2.73739  3.18146  2.89801  2.37887  2.77519  2.98518  4.58477  3.61503
          0.00991  5.01461  5.73695  0.61958  0.77255  0.48576  0.95510
    247   3.28486  4.75473  4.96133  4.44050  1.38930  4.21923  4.28829  3.03521  4.26920  2.80381  3.87378  4.41700  4.79296  4.38135  4.33614  3.53514  3.47084  2.88408  4.60187  1.07321    717 y - - -
          2.68618  4.42225  2.77519  2.73123  3.46354  2.40513  3.72494  3.29354  2.67741  2.69355  4.24690  2.90347  2.73739  3.18146  2.89801  2.37887  2.77519  2.98518  4.58477  3.61503
          0.00991  5.01461  5.73695  0.61958  0.77255  0.48576  0.95510
    248   2.88208  5.37038  2.76930  2.26276  4.08737  3.25630  3.47743  4.18555  2.17161  3.59519  4.15258  2.72503  4.05252  2.94673  2.98481  1.55566  2.80969  3.75599  5.80867  3.49540    718 s - - -
          2.68618  4.42225  2.77519  2.73123  3.46354  2.40513  3.72494  3.29354  2.67741  2.69355  4.24690  2.90347  2.73739  3.18146  2.89801  2.37887  2.77519  2.98518  4.58477  3.61503
          0.00991  5.01461  5.73695  0.61958  0.77255  0.48576  0.95510
    249   3.42086  6.05873  2.00624  0.80222  5.35877  3.79036  3.97554  4.89050  3.20012  4.34478  5.14843  3.07527  4.36777  2.34716  3.78120  3.06939  3.69103  4.43204  6.48064  4.97309    719 e - - -
          2.68618  4.42225  2.77519  2.73123  3.46354  2.40513  3.72494  3.29354  2.67741  2.69355  4.24690  2.90347  2.73739  3.18146  2.89801  2.37887  2.77519  2.98518  4.58477  3.61503
          0.00991  5.01461  5.73695  0.61958  0.77255  0.48576  0.95510
    250   2.71095  5.30239  2.95398  2.06336  4.18250  3.67162  3.86288  3.55714  2.28909  3.12806  4.02310  3.09472  4.06416  2.70550  2.45058  2.03148  2.54275  2.95472  5.11266  4.36952    720 s - - -
          2.68618  4.42225  2.77519  2.73123  3.46354  2.40513  3.72494  3.29354  2.67741  2.69355  4.24690  2.90347  2.73739  3.18146  2.89801  2.37887  2.77519  2.98518  4.58477  3.61503
          0.00991  5.01461  5.73695  0.61958  0.77255  0.48576  0.95510
    251   2.84917  5.04618  3.00949  2.76865  4.27799  3.73268  3.73527  3.32949  2.68692  3.30497  4.12735  3.28105  4.12557  3.10799  3.02462  2.09897  1.31365  3.02523  5.56380  4.24014    721 t - - -
          2.68618  4.42225  2.77519  2.73123  3.46354  2.40513  3.72494  3.29354  2.67741  2.69355  4.24690  2.90347  2.73739  3.18146  2.89801  2.37887  2.77519  2.98518  4.58477  3.61503
          0.00991  5.01461  5.73695  0.61958  0.77255  0.48576  0.95510
    252   2.87135  5.07218  3.23021  2.66643  4.17579  3.60731  3.94531  3.64621  2.74938  3.34148  3.92913  3.27325  4.12333  3.04335  3.02366  1.67656  1.45696  3.41189  5.59162  4.26265    722 t - - -
          2.68618  4.42225  2.77519  2.73123  3.46354  2.40513  3.72494  3.29354  2.67741  2.69355  4.24690  2.90347  2.73739  3.18146  2.89801  2.37887  2.77519  2.98518  4.58477  3.61503
          0.00991  5.01461  5.73695  0.61958  0.77255  0.48576  0.95510
    253   1.14426  4.52841  4.91956  4.33765  3.20678  4.35818  4.72691  2.20301  4.18782  2.55445  3.28777  4.44697  4.70743  4.37100  4.29202  3.67450  3.23324  1.54227  5.27812  4.09450    723 a - - -
          2.68618  4.42225  2.77519  2.73123  3.46354  2.40513  3.72494  3.29354  2.67741  2.69355  4.24690  2.90347  2.73739  3.18146  2.89801  2.37887  2.77519  2.98518  4.58477  3.61503
          0.00991  5.01461  5.73695  0.61958  0.77255  0.48576  0.95510
    254   2.54954  5.34545  2.01760  2.57966  4.47586  3.66393  3.56101  3.73836  2.53608  3.64230  4.07948  3.00367  4.05708  2.80766  2.75199  1.64150  2.62341  3.72550  5.79008  4.39134    724 s - - -
          2.68618  4.42225  2.77519  2.73123  3.46354  2.40513  3.72494  3.29354  2.67741  2.69355  4.24690  2.90347  2.73739  3.18146  2.89801  2.37887  2.77519  2.98518  4.58477  3.61503
          0.00991  5.01461  5.73695  0.61958  0.77255  0.48576  0.95510
    255   4.53920  6.07364  5.38895  5.44188  6.34367  0.07159  6.34322  6.33455  5.73443  5.76159  6.83060  5.55857  5.46287  5.97816  5.73495  4.75723  5.08162  5.67180  7.03647  6.51868    725 G - - -
          2.68618  4.42225  2.77519  2.73123  3.46354  2.40513  3.72494  3.29354  2.67741  2.69355  4.24690  2.90347  2.73739  3.18146  2.89801  2.37887  2.77519  2.98518  4.58477  3.61503
          0.00991  5.01461  5.73695  0.61958  0.77255  0.48576  0.95510
    256   2.15333  4.96469  2.42395  2.19879  3.58218  3.75214  3.96546  3.06884  2.75739  2.20794  3.68223  3.24297  4.13988  2.99911  3.12262  2.70850  2.84685  2.87072  5.49134  3.58066    726 a - - -
          2.68618  4.42225  2.77519  2.73123  3.46354  2.40513  3.72494  3.29354  2.67741  2.69355  4.24690  2.90347  2.73739  3.18146  2.89801  2.37887  2.77519  2.98518  4.58477  3.61503
          0.00991  5.01461  5.73695  0.61958  0.77255  0.48576  0.95510
    257   3.04159  4.42786  4.83628  4.24515  2.82452  3.90709  4.55619  0.83023  4.06893  2.47921  3.42694  4.06218  4.57545  4.02078  4.14695  3.53114  3.27722  2.26352  5.08971  3.89512    727 i - - -
          2.68618  4.42225  2.77519  2.73123  3.46354  2.40513  3.72494  3.29354  2.67741  2.69355  4.24690  2.90347  2.73739  3.18146  2.89801  2.37887  2.77519  2.98518  4.58477  3.61503
          0.01024  4.98274  5.70509  0.61958  0.77255  0.48576  0.95510
    258   2.73373  4.97450  2.91634  2.45724  3.53162  3.54699  3.93844  3.11349  2.76882  3.22101  3.81938  3.01941  4.11555  3.06977  3.21931  2.19953  1.59654  3.18204  4.76592  3.62329    728 t - - -
          2.68618  4.42225  2.77519  2.73123  3.46354  2.40513  3.72494  3.29354  2.67741  2.69355  4.24690  2.90347  2.73739  3.18146  2.89801  2.37887  2.77519  2.98518  4.58477  3.61503
          0.01031  4.97521  5.69755  0.61958  0.77255  0.48576  0.95510
    259   2.49563  4.36643  3.64878  3.08623  3.75473  3.41258  4.10154  3.05550  2.85128  1.44005  3.62211  3.45808  4.23055  3.28524  3.40190  2.21831  2.78965  2.59074  5.19504  3.72054    729 l - - -
          2.68618  4.42225  2.77519  2.73123  3.46354  2.40513  3.72494  3.29354  2.67741  2.69355  4.24690  2.90347  2.73739  3.18146  2.89801  2.37887  2.77519  2.98518  4.58477  3.61503
          0.08664  4.96683  2.57664  0.61958  0.77255  0.48576  0.95510
    260   4.33624  5.53358  5.68332  5.38712  0.41897  5.24390  4.50976  3.32554  5.16111  2.38531  3.51019  5.09658  5.49066  5.05165  5.09994  4.66931  4.57653  3.47390  4.59825  2.92122    730 F - - -
          2.68618  4.42225  2.77519  2.73123  3.46354  2.40513  3.72494  3.29354  2.67741  2.69355  4.24690  2.90347  2.73739  3.18146  2.89801  2.37887  2.77519  2.98518  4.58477  3.61503
          0.01122  4.89141  5.61376  0.61958  0.77255  0.38733  1.13589
    261   2.30983  5.36668  2.29247  2.09313  4.70845  3.45457  3.72966  4.19224  2.52813  3.67055  4.40828  2.95420  4.03123  2.23116  2.92118  2.06377  2.74109  3.47732  5.80127  4.01627    731 s - - -
          2.68618  4.42225  2.77519  2.73123  3.46354  2.40513  3.72494  3.29354  2.67741  2.69355  4.24690  2.90347  2.73739  3.18146  2.89801  2.37887  2.77519  2.98518  4.58477  3.61503
          0.01040  4.96683  5.68918  0.61958  0.77255  0.48576  0.95510
    262   2.82555  5.12825  3.20994  2.73162  3.86581  3.72446  3.91224  3.79736  0.98614  3.38716  3.85383  3.12914  4.11390  3.00272  3.10668  2.93419  3.13676  3.31545  5.60896  3.78416    732 k - - -
          2.68618  4.42225  2.77519  2.73123  3.46354  2.40513  3.72494  3.29354  2.67741  2.69355  4.24690  2.90347  2.73739  3.18146  2.89801  2.37887  2.77519  2.98518  4.58477  3.61503
          0.01040  4.96683  5.68918  0.61958  0.77255  0.48576  0.95510
    263   2.68902  5.25465  2.63363  2.39847  4.25227  3.65712  3.64893  3.72592  2.47759  2.45170  3.93182  2.74123  4.04934  2.67491  2.88574  2.01373  2.69920  2.80480  5.71633  4.33544    733 s - - -
          2.68618  4.42225  2.77519  2.73123  3.46354  2.40513  3.72494  3.29354  2.67741  2.69355  4.24690  2.90347  2.73739  3.18146  2.89801  2.37887  2.77519  2.98518  4.58477  3.61503
          0.01040  4.96683  5.68918  0.61958  0.77255  0.48576  0.95510
    264   3.34211  4.67710  5.26737  4.66658  2.83258  4.56458  4.88819  1.99958  4.48068  2.02009  1.08445  4.71126  4.85487  4.56034  4.49137  3.89054  3.56873  2.05382  5.27265  3.64729    734 m - - -
          2.68618  4.42225  2.77519  2.73123  3.46354  2.40513  3.72494  3.29354  2.67741  2.69355  4.24690  2.90347  2.73739  3.18146  2.89801  2.37887  2.77519  2.98518  4.58477  3.61503
          0.01040  4.96683  5.68918  0.61958  0.77255  0.48576  0.95510
    265   2.48940  5.33094  3.00034  2.48714  4.65844  3.02603  2.28386  3.98287  2.51857  3.62869  4.37631  2.59570  4.03640  2.84735  2.88284  1.79998  2.84777  3.52254  5.77427  3.96652    735 s - - -
          2.68618  4.42225  2.77519  2.73123  3.46354  2.40513  3.72494  3.29354  2.67741  2.69355  4.24690  2.90347  2.73739  3.18146  2.89801  2.37887  2.77519  2.98518  4.58477  3.61503
          0.01040  4.96683  5.68918  0.61958  0.77255  0.48576  0.95510
    266   4.41064  5.53739  5.62018  5.37780  2.17257  5.17417  4.11920  3.26765  5.16828  3.40803  4.64685  4.86117  5.45540  4.96996  5.05239  4.54383  4.62015  3.43303  2.93162  0.47490    736 Y - - -
          2.68618  4.42225  2.77519  2.73123  3.46354  2.40513  3.72494  3.29354  2.67741  2.69355  4.24690  2.90347  2.73739  3.18146  2.89801  2.37887  2.77519  2.98518  4.58477  3.61503
          0.01061  4.94710  5.66945  0.61958  0.77255  0.48576  0.95510
    267   2.85487  5.35776  2.88715  1.74188  4.69956  3.50956  3.81696  3.92892  2.31461  3.37452  4.39934  2.59470  4.02293  2.10191  2.94424  2.48945  2.48260  3.46232  5.79233  4.38336    737 e - - -
          2.68618  4.42225  2.77519  2.73123  3.46354  2.40513  3.72494  3.29354  2.67741  2.69355  4.24690  2.90347  2.73739  3.18146  2.89801  2.37887  2.77519  2.98518  4.58477  3.61503
          0.01061  4.94710  5.66945  0.61958  0.77255  0.48576  0.95510
    268   3.05847  5.31808  2.25005  2.99825  5.31617  3.46121  4.56575  4.83168  3.61186  4.39865  5.21963  3.47767  4.35401  3.76257  4.13177  0.57797  3.57761  4.24405  6.55655  5.16276    738 S - - -
          2.68618  4.42225  2.77519  2.73123  3.46354  2.40513  3.72494  3.29354  2.67741  2.69355  4.24690  2.90347  2.73739  3.18146  2.89801  2.37887  2.77519  2.98518  4.58477  3.61503
          0.01110  4.90184  5.62419  0.61958  0.77255  0.48576  0.95510
    269   2.42353  5.15893  3.17169  2.62361  4.47818  1.56768  3.83470  3.91528  1.98403  3.46417  4.16584  3.14759  4.03195  2.71895  2.90842  2.75581  3.03457  3.33983  5.65102  4.29719    739 g - - -
          2.68618  4.42225  2.77519  2.73123  3.46354  2.40513  3.72494  3.29354  2.67741  2.69355  4.24690  2.90347  2.73739  3.18146  2.89801  2.37887  2.77519  2.98518  4.58477  3.61503
          0.01239  4.79282  5.51517  0.61958  0.77255  0.48576  0.95510
    270   2.76440  4.20324  4.65114  4.05194  3.12976  4.00299  4.33969  1.79106  3.87531  1.74182  2.59198  4.11606  4.05459  4.02959  3.93761  3.31360  2.82365  1.71634  4.85836  3.56562    740 v - - -
          2.68618  4.42225  2.77519  2.73123  3.46354  2.40513  3.72494  3.29354  2.67741  2.69355  4.24690  2.90347  2.73739  3.18146  2.89801  2.37887  2.77519  2.98518  4.58477  3.61503
          0.01610  4.53258  5.25493  0.61958  0.77255  0.48576  0.95510
    271   2.25231  4.20032  2.75532  2.59539  3.75206  2.87814  3.77844  3.31609  2.66834  3.06436  3.99329  2.69107  3.57167  3.07450  2.97186  2.08640  2.68514  2.91925  5.15471  3.77806    741 s - - -
          2.68618  4.42225  2.77519  2.73123  3.46354  2.40513  3.72494  3.29354  2.67741  2.69355  4.24690  2.90347  2.73739  3.18146  2.89801  2.37887  2.77519  2.98518  4.58477  3.61503
          0.04553  3.50781  4.23016  0.61958  0.77255  0.48576  0.95510
    272   2.76717  4.43130  3.42456  3.05149  2.64152  3.53952  3.66018  2.60162  2.84110  2.02671  3.39679  3.36800  4.00072  3.27306  3.09488  2.96541  3.04940  2.49991  4.29791  2.39589    742 l - - -
          2.68618  4.42225  2.77519  2.73123  3.46354  2.40513  3.72494  3.29354  2.67741  2.69355  4.24690  2.90347  2.73739  3.18146  2.89801  2.37887  2.77519  2.98518  4.58477  3.61503
          0.03088  3.49316        *  0.61958  0.77255  0.00000        *
//

HMMER3/f [3.3.2 | Nov 2020]
NAME  Methanospirillum_sheath
LENG  271
ALPH  amino
RF    no
MM    no
CONS  yes
CS    no
MAP   yes
DATE  Mon Nov 27 17:13:26 2023
NSEQ  130
EFFN  5.820007
CKSUM 3828058289
STATS LOCAL MSV      -11.0797  0.70215
STATS LOCAL VITERBI  -11.5885  0.70215
STATS LOCAL FORWARD   -5.1206  0.70215
HMM          A        C        D        E        F        G        H        I        K        L        M        N        P        Q        R        S        T        V        W        Y   
            m->m     m->i     m->d     i->m     i->i     d->m     d->d
  COMPO   2.49392  4.54314  2.93746  2.70839  3.43510  2.70459  3.88103  2.87380  2.78703  2.63874  3.63583  2.94549  3.53893  3.06439  3.12736  2.36747  2.54870  2.68951  4.91172  3.43676
          2.68618  4.42236  2.77518  2.73135  3.46365  2.40515  3.72506  3.29344  2.67729  2.69345  4.24537  2.90346  2.73751  3.18158  2.89806  2.37890  2.77520  2.98517  4.58488  3.61515
          0.65858  1.97745  1.06713  1.39949  0.28332  0.00000        *
      1   2.38203  3.38468  3.50051  2.76513  3.50146  3.61058  3.86319  2.22865  2.67627  2.57475  3.18876  2.78751  3.99049  3.19162  3.24298  2.85461  2.50060  2.63488  4.94438  3.51201     19 i - - -
          2.68618  4.42225  2.77519  2.73123  3.46354  2.40513  3.72494  3.29354  2.67741  2.69355  4.24690  2.90347  2.73739  3.18146  2.89801  2.37887  2.77519  2.98518  4.58477  3.61503
          0.16173  4.31615  1.99527  0.61958  0.77255  0.73944  0.64890
      2   2.62578  4.87919  2.99475  2.37963  4.13627  3.44231  3.47441  3.28032  2.11633  3.14399  3.56092  2.95946  3.51391  2.70135  2.63399  2.35114  2.40177  3.22188  5.36668  4.02224     20 k - - -
          2.68618  4.42225  2.77519  2.73123  3.46354  2.40513  3.72494  3.29354  2.67741  2.69355  4.24690  2.90347  2.73739  3.18146  2.89801  2.37887  2.77519  2.98518  4.58477  3.61503
          0.02224  4.21296  4.93530  0.61958  0.77255  0.90581  0.51788
      3   2.63657  4.20088  3.82965  3.25504  3.32140  3.69130  3.98375  2.32706  3.17292  2.10443  2.95050  3.56482  2.76340  3.43754  3.44100  2.77020  2.46827  2.10515  4.82074  3.61414     21 l - - -
          2.68618  4.42225  2.77519  2.73123  3.46354  2.40513  3.72494  3.29354  2.67741  2.69355  4.24690  2.90347  2.73739  3.18146  2.89801  2.37887  2.77519  2.98518  4.58477  3.61503
          0.02110  4.26499  4.98734  0.61958  0.77255  0.67640  0.71018
      4   2.69482  4.91610  3.08326  2.36263  3.46529  2.96170  3.52988  3.58132  1.91320  3.17669  3.98498  3.04549  3.90991  2.86492  2.45479  2.72300  2.67252  3.25212  3.79836  3.48252     22 k - - -
          2.68618  4.42225  2.77519  2.73123  3.46354  2.40513  3.72494  3.29354  2.67741  2.69355  4.24690  2.90347  2.73739  3.18146  2.89801  2.37887  2.77519  2.98518  4.58477  3.61503
          0.01702  4.47786  5.20020  0.61958  0.77255  0.79573  0.60011
      5   2.60565  5.16151  2.55700  2.42116  3.36270  3.32243  3.67833  3.95420  2.00832  3.23020  4.20826  2.77476  3.55862  2.26005  2.70365  2.52409  2.83666  3.53998  5.60784  4.09288     23 k - - -
          2.68618  4.42225  2.77519  2.73123  3.46354  2.40513  3.72494  3.29354  2.67741  2.69355  4.24690  2.90347  2.73739  3.18146  2.89801  2.37887  2.77519  2.98518  4.58477  3.61503
          0.01618  4.52792  5.25027  0.61958  0.77255  0.68908  0.69723
      6   2.80595  4.26496  4.77937  4.17470  2.35463  3.30122  4.40858  1.59081  3.98372  1.70411  2.80204  4.20796  4.42213  4.12280  4.02153  3.38541  3.12359  2.09859  4.90449  3.73533     24 i - - -
          2.68618  4.42225  2.77519  2.73123  3.46354  2.40513  3.72494  3.29354  2.67741  2.69355  4.24690  2.90347  2.73739  3.18146  2.89801  2.37887  2.77519  2.98518  4.58477  3.61503
          0.01857  4.71005  4.66784  0.61958  0.77255  0.74361  0.64511
      7   2.65588  4.05878  4.25240  3.66473  3.28338  3.88174  4.18552  2.07310  3.54307  1.93081  3.00930  3.86759  3.48811  3.26742  3.71954  2.48546  2.25040  2.20245  4.86259  3.52269     25 l - - -
          2.68618  4.42225  2.77519  2.73123  3.46354  2.40513  3.72494  3.29354  2.67741  2.69355  4.24690  2.90347  2.73739  3.18146  2.89801  2.37887  2.77519  2.98518  4.58477  3.61503
          0.01332  4.72106  5.44340  0.61958  0.77255  0.73469  0.65326
      8   2.56299  3.89436  4.68357  4.07320  2.47856  3.94921  4.28001  2.06757  3.87306  1.92391  3.16924  4.08958  4.31307  4.01696  3.90504  2.92800  2.77424  1.79506  4.79329  2.72758     26 v - - -
          2.68618  4.42225  2.77520  2.73123  3.46348  2.40513  3.72494  3.29354  2.67741  2.69355  4.24690  2.90347  2.73740  3.18146  2.89801  2.37887  2.77520  2.98518  4.58477  3.61503
          0.37700  4.24959  1.20460  0.57298  0.82976  0.70365  0.68275
      9   2.53283  3.80527  4.44532  3.84352  3.17516  3.70997  4.14918  2.00465  3.66978  1.83375  3.19355  3.92052  4.18858  3.83771  3.74696  3.12738  2.63963  1.76059  4.21522  3.21824     30 v - - -
          2.68618  4.42225  2.77519  2.73123  3.46354  2.40513  3.72494  3.29354  2.67741  2.69355  4.24690  2.90347  2.73739  3.18146  2.89801  2.37887  2.77519  2.98518  4.58477  3.61503
          0.01809  4.41704  5.13938  0.61958  0.77255  0.62235  0.76934
     10   2.82320  4.25783  4.68716  3.73769  2.33429  3.77494  4.37993  1.62633  3.91174  1.51597  3.30400  4.15648  4.39853  4.06832  3.97708  3.35715  3.10561  2.17924  4.90169  3.72633     31 l - - -
          2.68618  4.42225  2.77519  2.73123  3.46354  2.40513  3.72494  3.29354  2.67741  2.69355  4.24690  2.90347  2.73739  3.18146  2.89801  2.37887  2.77519  2.98518  4.58477  3.61503
          0.01410  4.66451  5.38685  0.61958  0.77255  0.88906  0.52940
     11   2.06692  3.87674  4.55178  3.94830  2.98349  3.65317  4.23703  1.96564  3.77045  1.96938  2.61943  4.01524  4.27660  3.93427  3.84013  2.87543  2.71164  2.07887  4.78567  3.60523     32 i - - -
          2.68618  4.42225  2.77519  2.73123  3.46354  2.40513  3.72494  3.29354  2.67741  2.69355  4.24690  2.90347  2.73739  3.18146  2.89801  2.37887  2.77519  2.98518  4.58477  3.61503
          0.01410  4.66451  5.38685  0.61958  0.77255  0.88906  0.52940
     12   2.40756  3.72200  4.77665  4.16998  2.50275  4.04273  4.38143  1.70284  3.97239  1.62598  2.90669  4.18728  4.39714  4.11132  4.00185  3.35562  2.88401  2.18522  4.87839  3.70543     33 l - - -
          2.68618  4.42225  2.77519  2.73123  3.46354  2.40513  3.72494  3.29354  2.67741  2.69355  4.24690  2.90347  2.73739  3.18146  2.89801  2.37887  2.77519  2.98518  4.58477  3.61503
          0.01341  4.71461  5.43696  0.61958  0.77255  0.88906  0.52940
     13   2.19619  3.29033  4.55995  3.95825  2.99724  2.47933  4.26320  1.93021  3.78471  2.19683  3.11563  4.03426  4.30214  3.95243  3.86159  3.08879  3.01944  1.89334  4.81858  3.63739     34 v - - -
          2.68618  4.42225  2.77519  2.73123  3.46354  2.40513  3.72494  3.29354  2.67741  2.69355  4.24690  2.90347  2.73739  3.18146  2.89801  2.37887  2.77519  2.98518  4.58477  3.61503
          0.01341  4.71461  5.43696  0.61958  0.77255  0.88906  0.52940
     14   2.45132  3.35188  4.67329  4.06569  3.01903  3.96397  4.29558  2.19130  3.87218  1.38896  2.68525  4.09590  4.32623  4.02042  3.91373  2.92856  2.93851  2.18841  4.81436  3.63713     35 l - - -
          2.68618  4.42225  2.77519  2.73123  3.46354  2.40513  3.72494  3.29354  2.67741  2.69355  4.24690  2.90347  2.73739  3.18146  2.89801  2.37887  2.77519  2.98518  4.58477  3.61503
          0.01341  4.71461  5.43696  0.61958  0.77255  0.88906  0.52940
     15   2.68080  3.38949  4.61417  4.00796  2.67725  3.39095  4.26340  2.48839  3.82112  1.42750  3.11633  4.05447  4.02108  3.97682  3.87549  2.95868  3.01231  1.87671  4.79734  3.61825     36 l - - -
          2.68618  4.42225  2.77519  2.73123  3.46354  2.40513  3.72494  3.29354  2.67741  2.69355  4.24690  2.90347  2.73739  3.18146  2.89801  2.37887  2.77519  2.98518  4.58477  3.61503
          0.01341  4.71461  5.43696  0.61958  0.77255  0.88906  0.52940
     16   2.70862  3.66554  4.67014  4.06470  2.52799  3.97599  4.30979  2.21643  3.87542  1.32269  3.30490  4.10330  4.33810  4.02696  3.92338  2.91549  2.77633  2.12935  4.83278  3.65512     37 l - - -
          2.68618  4.42225  2.77519  2.73123  3.46354  2.40513  3.72494  3.29354  2.67741  2.69355  4.24690  2.90347  2.73739  3.18146  2.89801  2.37887  2.77519  2.98518  4.58477  3.61503
          0.01341  4.71461  5.43696  0.61958  0.77255  0.88906  0.52940
     17   2.16979  4.19865  4.46350  3.86533  2.91183  3.14082  4.22960  2.34326  3.70680  1.57146  2.96419  3.42341  4.27819  3.88862  3.81156  3.20993  2.69889  2.22795  4.17927  3.63235     38 l - - -
          2.68618  4.42225  2.77519  2.73123  3.46354  2.40513  3.72494  3.29354  2.67741  2.69355  4.24690  2.90347  2.73739  3.18146  2.89801  2.37887  2.77519  2.98518  4.58477  3.61503
          0.01341  4.71461  5.43696  0.61958  0.77255  0.88906  0.52940
     18   2.53783  3.38966  4.54954  3.94732  2.92415  3.80644  4.25425  2.22067  3.77420  1.79367  3.24807  4.02550  2.94705  3.94241  3.85242  3.07241  2.31749  1.96542  4.81193  3.63082     39 l - - -
          2.68618  4.42225  2.77519  2.73123  3.46354  2.40513  3.72494  3.29354  2.67741  2.69355  4.24690  2.90347  2.73739  3.18146  2.89801  2.37887  2.77519  2.98518  4.58477  3.61503
          0.01323  4.72777  5.45012  0.61958  0.77255  0.88906  0.52940
     19   2.41253  2.90784  4.33640  3.74637  3.07825  2.24411  4.22538  2.17352  3.61532  2.21257  3.15336  3.92517  4.03027  3.82371  3.77266  2.57262  2.54602  2.40912  4.87611  3.68715     40 i - - -
          2.68618  4.42225  2.77519  2.73123  3.46354  2.40513  3.72494  3.29354  2.67741  2.69355  4.24690  2.90347  2.73739  3.18146  2.89801  2.37887  2.77519  2.98518  4.58477  3.61503
          0.01255  4.78017  5.50251  0.61958  0.77255  0.88906  0.52940
     20   2.73516  3.89084  3.56649  3.26175  2.76892  2.01577  3.49682  2.91993  3.20034  2.58816  3.54810  3.62257  3.74565  3.48322  3.51307  2.42997  2.77885  2.32085  3.16997  3.81419     41 g - - -
          2.68618  4.42225  2.77519  2.73123  3.46354  2.40513  3.72494  3.29354  2.67741  2.69355  4.24690  2.90347  2.73739  3.18146  2.89801  2.37887  2.77519  2.98518  4.58477  3.61503
          0.04395  4.79069  3.36138  0.61958  0.77255  0.66935  0.71752
     21   1.89577  4.50352  3.75288  3.18393  2.96059  3.27771  3.68656  2.60955  3.13268  2.26854  3.60858  3.15374  3.07522  3.35898  3.47123  2.42775  2.82052  2.57380  5.09000  3.62545     42 a - - -
          2.68618  4.42225  2.77519  2.73123  3.46354  2.40513  3.72494  3.29354  2.67741  2.69355  4.24690  2.90347  2.73739  3.18146  2.89801  2.37887  2.77519  2.98518  4.58477  3.61503
          0.01199  4.82551  5.54786  0.61958  0.77255  0.61961  0.77253
     22   1.87722  4.67314  3.34598  2.66262  3.82994  3.38937  4.03615  3.04673  2.99615  2.47090  3.77408  3.47017  4.17625  3.31342  3.38563  2.48399  2.83473  1.76037  5.24498  3.99162     43 v - - -
          2.68618  4.42225  2.77519  2.73123  3.46354  2.40513  3.72494  3.29354  2.67741  2.69355  4.24690  2.90347  2.73739  3.18146  2.89801  2.37887  2.77519  2.98518  4.58477  3.61503
          0.01100  4.91147  5.63381  0.61958  0.77255  0.72404  0.66318
     23   1.73884  4.37798  3.45740  3.10832  3.75673  3.09021  4.06657  2.70672  2.99214  2.70264  3.71499  3.52946  4.19761  3.37678  3.43728  2.12941  2.24195  2.56350  4.69898  3.94917     44 a - - -
          2.68618  4.42225  2.77519  2.73123  3.46354  2.40513  3.72494  3.29354  2.67741  2.69355  4.24690  2.90347  2.73739  3.18146  2.89801  2.37887  2.77519  2.98518  4.58477  3.61503
          0.01100  4.91147  5.63381  0.61958  0.77255  0.72404  0.66318
     24   1.12032  4.44475  4.33241  3.76921  3.62905  3.38302  4.38942  2.20322  3.66616  2.50429  3.62237  3.98613  4.38495  3.90528  3.88027  2.91915  3.17323  2.15715  5.14163  3.94527     45 a - - -
          2.68618  4.42225  2.77519  2.73123  3.46354  2.40513  3.72494  3.29354  2.67741  2.69355  4.24690  2.90347  2.73739  3.18146  2.89801  2.37887  2.77519  2.98518  4.58477  3.61503
          0.01067  4.94108  5.66342  0.61958  0.77255  0.51101  0.91601
     25   3.07084  5.56040  1.11332  2.70770  4.89686  3.36920  4.01116  4.37590  2.57978  3.42052  4.61255  2.78987  4.20933  3.11768  2.15880  3.02962  3.05061  3.94833  5.99524  4.58804     46 d - - -
          2.68618  4.42225  2.77519  2.73123  3.46354  2.40513  3.72494  3.29354  2.67741  2.69355  4.24690  2.90347  2.73739  3.18146  2.89801  2.37887  2.77519  2.98518  4.58477  3.61503
          0.00830  5.19194  5.91428  0.61958  0.77255  0.60176  0.79373
     26   2.79975  4.60288  4.07893  3.50563  3.34650  4.02281  3.67069  2.33783  3.43735  2.80633  3.71170  3.84878  2.60175  3.71307  1.66631  3.01247  2.40969  2.34074  4.58450  3.32959     47 r - - -
          2.68618  4.42225  2.77519  2.73123  3.46354  2.40513  3.72494  3.29354  2.67741  2.69355  4.24690  2.90347  2.73739  3.18146  2.89801  2.37887  2.77519  2.98518  4.58477  3.61503
          0.00830  5.19194  5.91428  0.61958  0.77255  0.60176  0.79373
     27   2.79123  4.47507  4.84225  4.24339  3.55809  4.22463  4.55948  2.45601  4.07197  0.94993  3.11501  4.32413  4.58781  4.23879  4.15126  2.91463  2.28852  2.49387  5.10943  3.93223     48 l - - -
          2.68618  4.42225  2.77519  2.73123  3.46354  2.40513  3.72494  3.29354  2.67741  2.69355  4.24690  2.90347  2.73739  3.18146  2.89801  2.37887  2.77519  2.98518  4.58477  3.61503
          0.00830  5.19194  5.91428  0.61958  0.77255  0.60176  0.79373
     28   3.06190  4.98826  4.73269  4.60864  5.52631  3.76436  5.54031  5.01529  4.66395  4.71427  5.51865  4.43372  0.47825  4.89305  4.83812  1.81071  3.62471  3.65475  6.88060  5.73230     49 P - - -
          2.68618  4.42225  2.77519  2.73123  3.46354  2.40513  3.72494  3.29354  2.67741  2.69355  4.24690  2.90347  2.73739  3.18146  2.89801  2.37887  2.77519  2.98518  4.58477  3.61503
          0.19708  5.19194  1.75263  0.61958  0.77255  0.60176  0.79373
     29   2.46567  5.32810  2.92756  2.50794  3.63552  3.07796  3.85219  4.11701  2.51532  3.38285  4.37546  1.95953  2.56466  2.79019  3.08581  2.17349  2.93754  3.56111  5.77605  4.22294     50 n - - -
          2.68618  4.42225  2.77519  2.73123  3.46354  2.40513  3.72494  3.29354  2.67741  2.69355  4.24690  2.90347  2.73739  3.18146  2.89801  2.37887  2.77519  2.98518  4.58477  3.61503
          0.06650  5.00486  2.85360  0.61958  0.77255  1.01985  0.44730
     30   2.03732  5.26686  3.14699  2.16779  4.57640  2.77353  3.84145  3.56211  2.59406  3.55922  4.32230  3.13323  3.72235  1.85956  3.07900  2.52240  2.67821  3.40168  5.72789  4.34224     51 q - - -
          2.68618  4.42225  2.77519  2.73123  3.46354  2.40513  3.72494  3.29354  2.67741  2.69355  4.24690  2.90347  2.73739  3.18146  2.89801  2.37887  2.77519  2.98518  4.58477  3.61503
          0.01059  4.94895  5.67129  0.61958  0.77255  1.10633  0.40163
     31   2.86532  4.86225  3.41462  2.69953  4.05211  2.72915  3.96962  3.44024  2.71622  3.09951  3.35658  3.34356  3.50063  2.90577  3.26974  2.65546  1.84076  1.91376  5.40419  4.11471     52 t - - -
          2.68622  4.42229  2.77523  2.73127  3.46358  2.40517  3.72498  3.29358  2.67735  2.69359  4.24694  2.90313  2.73743  3.18150  2.89805  2.37891  2.77523  2.98522  4.58481  3.61459
          0.12026  2.20846  5.67129  0.21391  1.64726  0.31882  1.29830
     32   2.14132  5.11461  3.26977  2.90039  4.40299  3.80703  4.07654  3.81301  2.89571  3.15996  4.25360  2.88497  1.48398  3.24011  3.35044  2.59539  2.32028  2.94970  5.69034  4.36950     54 p - - -
          2.68618  4.42225  2.77519  2.73123  3.46354  2.40513  3.72494  3.29354  2.67741  2.69355  4.24690  2.90347  2.73739  3.18146  2.89801  2.37887  2.77519  2.98518  4.58477  3.61503
          0.00830  5.19194  5.91428  0.61958  0.77255  0.60176  0.79373
     33   2.96409  5.43523  3.22256  1.24180  4.76381  3.36137  3.51067  4.23846  2.67425  3.04521  4.48047  2.75900  3.57614  2.80537  3.16422  2.60119  2.46304  3.81703  5.87779  3.83090     55 e - - -
          2.68618  4.42225  2.77519  2.73123  3.46354  2.40513  3.72494  3.29354  2.67741  2.69355  4.24690  2.90347  2.73739  3.18146  2.89801  2.37887  2.77519  2.98518  4.58477  3.61503
          0.00830  5.19194  5.91428  0.61958  0.77255  0.60176  0.79373
     34   2.63271  5.18455  3.36305  2.80980  4.43393  3.05754  3.52250  3.50057  2.80572  3.45298  4.26247  1.44854  4.19120  3.15576  3.27079  2.40495  2.53647  3.52526  5.69197  2.65878     56 n - - -
          2.68618  4.42225  2.77519  2.73123  3.46354  2.40513  3.72494  3.29354  2.67741  2.69355  4.24690  2.90347  2.73739  3.18146  2.89801  2.37887  2.77519  2.98518  4.58477  3.61503
          0.00830  5.19194  5.91428  0.61958  0.77255  0.60176  0.79373
     35   2.98788  5.48602  2.10293  2.51800  4.82482  3.38477  3.94595  4.30707  2.68688  3.78833  4.06119  3.21702  4.14899  1.25496  2.79081  2.62165  2.98293  3.87369  5.92177  4.51296     57 q - - -
          2.68618  4.42225  2.77519  2.73123  3.46354  2.40513  3.72494  3.29354  2.67741  2.69355  4.24690  2.90347  2.73739  3.18146  2.89801  2.37887  2.77519  2.98518  4.58477  3.61503
          0.00830  5.19194  5.91428  0.61958  0.77255  0.60176  0.79373
     36   2.96797  5.17062  3.36749  2.67174  4.40915  2.89551  4.00278  2.46448  2.56801  2.86402  3.50131  2.98457  2.61323  2.05881  2.87871  2.82204  2.96672  2.66605  5.67290  4.33732     58 q - - -
          2.68618  4.42225  2.77519  2.73123  3.46354  2.40513  3.72494  3.29354  2.67741  2.69355  4.24690  2.90347  2.73739  3.18146  2.89801  2.37887  2.77519  2.98518  4.58477  3.61503
          0.00830  5.19194  5.91428  0.61958  0.77255  0.60176  0.79373
     37   2.61324  4.40613  4.86383  4.25696  1.64073  4.17124  4.50111  1.58173  4.06705  2.59476  2.83360  3.67170  4.53631  4.22017  4.11616  3.09228  2.55800  2.32040  5.03010  3.85120     59 i - - -
          2.68618  4.42225  2.77519  2.73123  3.46354  2.40513  3.72494  3.29354  2.67741  2.69355  4.24690  2.90347  2.73739  3.18146  2.89801  2.37887  2.77519  2.98518  4.58477  3.61503
          0.00830  5.19194  5.91428  0.61958  0.77255  0.60176  0.79373
     38   2.77189  5.37075  3.31751  2.76143  4.66597  2.80984  3.99937  3.32171  2.76006  3.65742  4.43131  2.87256  2.96703  2.86366  2.84380  1.50753  2.12516  3.51274  5.84263  4.46777     60 s - - -
          2.68618  4.42225  2.77519  2.73123  3.46354  2.40513  3.72494  3.29354  2.67741  2.69355  4.24690  2.90347  2.73739  3.18146  2.89801  2.37887  2.77519  2.98518  4.58477  3.61503
          0.00762  5.27699  5.99933  0.61958  0.77255  0.60176  0.79373
     39   2.86451  4.53638  4.91924  3.88014  3.65695  4.30822  4.64596  1.01870  4.15410  2.43717  3.42404  4.40491  4.66983  4.32693  4.23670  2.52713  2.84919  1.90949  5.20051  4.01738     61 i - - -
          2.68618  4.42225  2.77519  2.73123  3.46354  2.40513  3.72494  3.29354  2.67741  2.69355  4.24690  2.90347  2.73739  3.18146  2.89801  2.37887  2.77519  2.98518  4.58477  3.61503
          0.00753  5.28877  6.01112  0.61958  0.77255  0.60176  0.79373
     40   2.82600  5.42424  2.04217  2.39392  4.03698  2.59621  3.50685  3.86601  2.73998  3.48898  4.47496  3.28092  4.18977  3.09865  2.68582  2.74097  1.80546  3.29834  5.88007  3.47293     62 t - - -
          2.68618  4.42225  2.77519  2.73123  3.46354  2.40513  3.72494  3.29354  2.67741  2.69355  4.24690  2.90347  2.73739  3.18146  2.89801  2.37887  2.77519  2.98518  4.58477  3.61503
          0.00753  5.28877  6.01112  0.61958  0.77255  0.60176  0.79373
     41   3.24785  5.28777  3.79856  2.90481  5.32564  3.89862  4.90522  4.76599  3.83230  4.39546  5.21134  3.95780  4.60250  4.11727  4.22955  1.42229  0.74154  4.22415  6.60064  5.31799     63 t - - -
          2.68618  4.42225  2.77519  2.73123  3.46354  2.40513  3.72494  3.29354  2.67741  2.69355  4.24690  2.90347  2.73739  3.18146  2.89801  2.37887  2.77519  2.98518  4.58477  3.61503
          0.00753  5.28877  6.01112  0.61958  0.77255  0.60176  0.79373
     42   2.80954  4.96432  2.97852  2.65205  4.13968  3.92722  3.56298  2.26443  3.04863  2.32065  4.05456  3.05088  4.31229  3.15045  3.46903  2.56205  2.16420  2.40649  5.51425  2.81818     64 t - - -
          2.68618  4.42225  2.77519  2.73123  3.46354  2.40513  3.72494  3.29354  2.67741  2.69355  4.24690  2.90347  2.73739  3.18146  2.89801  2.37887  2.77519  2.98518  4.58477  3.61503
          0.00753  5.28877  6.01112  0.61958  0.77255  0.60176  0.79373
     43   3.41686  4.74270  5.39543  4.81326  3.05994  4.68531  5.07735  0.76945  4.63452  2.10175  3.82641  4.84061  5.01620  4.78367  4.67372  3.44007  3.23445  1.92325  5.54314  4.36423     65 i - - -
          2.68618  4.42225  2.77519  2.73123  3.46354  2.40513  3.72494  3.29354  2.67741  2.69355  4.24690  2.90347  2.73739  3.18146  2.89801  2.37887  2.77519  2.98518  4.58477  3.61503
          0.00753  5.28877  6.01112  0.61958  0.77255  0.60176  0.79373
     44   3.02044  5.53078  1.48427  1.79010  4.87420  3.78568  3.97918  3.80249  2.27561  3.83532  4.57247  2.72852  4.18358  2.73563  3.21174  2.67056  3.02447  3.47306  5.96383  4.55195     66 d - - -
          2.68618  4.42225  2.77519  2.73123  3.46354  2.40513  3.72494  3.29354  2.67741  2.69355  4.24690  2.90347  2.73739  3.18146  2.89801  2.37887  2.77519  2.98518  4.58477  3.61503
          0.00753  5.28877  6.01112  0.61958  0.77255  0.60176  0.79373
     45   1.45244  4.51914  4.61106  4.02218  3.62688  3.70824  4.49386  2.66632  3.88915  2.61769  3.64067  4.19350  4.54613  4.09587  4.04258  3.09193  2.11990  1.59646  5.14043  3.17120     67 a - - -
          2.68588  4.41849  2.77512  2.73206  3.46295  2.40467  3.72520  3.29394  2.67842  2.69372  4.24575  2.90363  2.73857  3.18104  2.89797  2.37888  2.77435  2.98456  4.58594  3.61485
          0.29326  1.37943  6.01112  2.07081  0.13477  0.60176  0.79373
     46   2.94323  4.59027  4.41657  3.83652  3.70596  4.15236  4.45747  1.54517  3.73366  2.70956  3.70943  3.25371  4.52858  3.97561  3.51163  2.42626  1.76825  1.94699  5.20681  4.00880    110 i - - -
          2.68618  4.42225  2.77519  2.73123  3.46354  2.40513  3.72494  3.29354  2.67741  2.69355  4.24690  2.90347  2.73739  3.18146  2.89801  2.37887  2.77519  2.98518  4.58477  3.61503
          0.00734  5.31399  6.03634  0.61958  0.77255  0.60176  0.79373
     47   3.16170  5.88698  2.82748  2.74211  5.50100  0.45736  4.72917  4.12954  3.77327  4.54462  5.40133  3.65303  4.68283  3.92097  4.32596  3.60208  3.97686  4.51227  6.75666  5.32910    111 G - - -
          2.68618  4.42225  2.77519  2.73123  3.46354  2.40513  3.72494  3.29354  2.67741  2.69355  4.24690  2.90347  2.73739  3.18146  2.89801  2.37887  2.77519  2.98518  4.58477  3.61503
          0.00734  5.31399  6.03634  0.61958  0.77255  0.60176  0.79373
     48   2.30690  4.54733  4.51938  3.93270  2.92904  3.51933  4.47008  2.37636  3.81476  2.62840  2.46390  3.56417  2.54181  3.68794  3.99880  2.46145  2.17255  2.21718  5.15826  3.56359    112 t - - -
          2.68618  4.42225  2.77519  2.73123  3.46354  2.40513  3.72494  3.29354  2.67741  2.69355  4.24690  2.90347  2.73739  3.18146  2.89801  2.37887  2.77519  2.98518  4.58477  3.61503
          0.00734  5.31399  6.03634  0.61958  0.77255  0.60176  0.79373
     49   3.43248  4.76206  5.42588  4.83185  2.31311  4.68018  5.04809  1.93232  4.64034  1.96289  2.76654  4.84426  5.00262  4.76042  4.65583  4.00856  2.80262  1.06281  5.48529  4.32614    113 v - - -
          2.68618  4.42225  2.77519  2.73123  3.46354  2.40513  3.72494  3.29354  2.67741  2.69355  4.24690  2.90347  2.73739  3.18146  2.89801  2.37887  2.77519  2.98518  4.58477  3.61503
          0.00734  5.31399  6.03634  0.61958  0.77255  0.60176  0.79373
     50   2.91311  5.30786  2.10904  2.82095  4.57007  3.83903  3.25384  2.34971  2.59549  2.86190  3.83095  2.94492  4.22994  3.17071  2.59195  2.00902  2.92287  2.97183  5.79360  4.24602    114 s - - -
          2.68618  4.42225  2.77519  2.73123  3.46354  2.40513  3.72494  3.29354  2.67741  2.69355  4.24690  2.90347  2.73739  3.18146  2.89801  2.37887  2.77519  2.98518  4.58477  3.61503
          0.00734  5.31399  6.03634  0.61958  0.77255  0.60176  0.79373
     51   2.91929  5.53000  1.88778  1.91590  4.87272  3.79479  3.24716  4.35745  2.49926  3.83426  4.57150  3.26284  4.18989  2.27923  3.21417  2.30682  2.70400  2.63232  5.96386  4.55361    115 d - - -
          2.68618  4.42225  2.77519  2.73123  3.46354  2.40513  3.72494  3.29354  2.67741  2.69355  4.24690  2.90347  2.73739  3.18146  2.89801  2.37887  2.77519  2.98518  4.58477  3.61503
          0.00734  5.31399  6.03634  0.61958  0.77255  0.60176  0.79373
     52   2.83443  5.52880  2.62562  2.21992  4.02170  3.58003  3.06811  4.36007  1.70531  3.83414  4.56944  2.58009  4.18499  2.95490  2.99221  1.97799  2.87351  3.91951  5.96140  3.61352    116 k - - -
          2.68618  4.42225  2.77519  2.73123  3.46354  2.40513  3.72494  3.29354  2.67741  2.69355  4.24690  2.90347  2.73739  3.18146  2.89801  2.37887  2.77519  2.98518  4.58477  3.61503
          0.00734  5.31399  6.03634  0.61958  0.77255  0.60176  0.79373
     53   3.03284  5.26458  2.66901  2.85715  3.20672  3.85750  2.65791  3.45638  2.85168  3.52690  3.59742  3.26975  4.24778  2.67359  3.31928  2.03134  1.57824  3.44455  5.76101  4.41857    117 t - - -
          2.68618  4.42225  2.77519  2.73123  3.46354  2.40513  3.72494  3.29354  2.67741  2.69355  4.24690  2.90347  2.73739  3.18146  2.89801  2.37887  2.77519  2.98518  4.58477  3.61503
          0.00725  5.32553  6.04788  0.61958  0.77255  0.60176  0.79373
     54   3.02397  5.51609  2.32122  2.26489  4.85340  3.21758  3.71920  3.35401  2.42636  3.81807  4.31208  2.94017  4.19392  2.79899  3.21775  1.83734  2.14150  3.04965  5.95345  3.96123    118 s - - -
          2.68618  4.42225  2.77519  2.73123  3.46354  2.40513  3.72494  3.29354  2.67741  2.69355  4.24690  2.90347  2.73739  3.18146  2.89801  2.37887  2.77519  2.98518  4.58477  3.61503
          0.00725  5.32553  6.04788  0.61958  0.77255  0.60176  0.79373
     55   2.58401  4.48228  4.88120  4.27651  2.96317  3.03784  4.55592  2.91783  4.09600  1.47289  1.81870  4.33837  4.59663  3.57963  3.55544  3.53520  3.09948  2.12938  5.10134  3.20319    119 l - - -
          2.68618  4.42225  2.77519  2.73123  3.46354  2.40513  3.72494  3.29354  2.67741  2.69355  4.24690  2.90347  2.73739  3.18146  2.89801  2.37887  2.77519  2.98518  4.58477  3.61503
          0.03906  5.32554  3.39800  0.61958  0.77255  0.60176  0.79373
     56   2.73920  5.50007  2.05217  1.79730  4.83685  3.78556  3.97378  3.66873  2.60073  3.50399  4.54294  3.05932  4.17905  2.37974  3.20334  2.27451  2.67865  2.70493  5.93773  4.53174    120 e - - -
          2.68618  4.42225  2.77519  2.73123  3.46354  2.40513  3.72494  3.29354  2.67741  2.69355  4.24690  2.90347  2.73739  3.18146  2.89801  2.37887  2.77519  2.98518  4.58477  3.61503
          0.00749  5.29396  6.01631  0.61958  0.77255  0.70437  0.68205
     57   3.05986  4.52125  4.58019  3.99056  3.07973  3.65539  3.78833  2.84196  3.86105  2.44007  3.27686  4.17448  4.53990  3.15723  3.90459  2.77145  3.29189  2.58362  1.17008  3.20829    121 w - - -
          2.68618  4.42225  2.77519  2.73123  3.46354  2.40513  3.72494  3.29354  2.67741  2.69355  4.24690  2.90347  2.73739  3.18146  2.89801  2.37887  2.77519  2.98518  4.58477  3.61503
          0.01930  5.29396  4.26199  0.61958  0.77255  0.70437  0.68205
     58   3.00420  5.44213  2.98569  2.21148  4.26773  3.02270  3.27626  3.39432  2.55199  3.45675  3.89448  3.12250  4.18244  2.14688  3.21469  2.56706  1.86598  2.80471  5.89277  4.50022    122 t - - -
          2.68618  4.42225  2.77519  2.73123  3.46354  2.40513  3.72494  3.29354  2.67741  2.69355  4.24690  2.90347  2.73739  3.18146  2.89801  2.37887  2.77519  2.98518  4.58477  3.61503
          0.00758  5.28224  6.00459  0.61958  0.77255  0.73919  0.64913
     59   2.82945  4.73863  3.48945  3.37295  3.36536  3.63068  4.27810  1.89915  2.92050  2.63136  3.12282  3.48456  4.40081  2.14347  3.67122  2.56448  2.58195  2.50816  5.32280  3.02917    123 i - - -
          2.68618  4.42225  2.77519  2.73123  3.46354  2.40513  3.72494  3.29354  2.67741  2.69355  4.24690  2.90347  2.73739  3.18146  2.89801  2.37887  2.77519  2.98518  4.58477  3.61503
          0.00758  5.28224  6.00459  0.61958  0.77255  0.73919  0.64913
     60   2.28166  5.45192  2.51989  2.72456  4.77291  2.52511  3.98085  4.24109  2.72702  3.74807  4.50159  3.16870  4.18276  2.75951  3.07512  1.80186  1.97185  3.29647  5.90244  4.18899    124 s - - -
          2.68618  4.42225  2.77519  2.73123  3.46354  2.40513  3.72494  3.29354  2.67741  2.69355  4.24690  2.90347  2.73739  3.18146  2.89801  2.37887  2.77519  2.98518  4.58477  3.61503
          0.00758  5.28224  6.00459  0.61958  0.77255  0.73919  0.64913
     61   3.00847  5.51185  2.41388  2.58158  4.85328  3.22475  3.96986  4.33712  2.50109  3.81556  4.55372  2.33823  4.17510  2.87581  3.05715  1.66910  2.10114  3.90058  5.94648  3.25548    125 s - - -
          2.68575  4.42483  2.77422  2.73230  3.46453  2.40525  3.72674  3.29335  2.67848  2.69256  4.24838  2.90216  2.73834  3.18215  2.89945  2.37880  2.77411  2.98492  4.58194  3.61130
          0.76902  0.94433  1.91331  2.45065  0.09018  0.73919  0.64913
     62   2.93125  5.35015  2.78169  2.46000  4.30792  2.64683  3.34087  3.32895  2.57441  2.99519  4.40059  2.58027  2.56580  3.02081  2.72267  2.48576  2.85227  3.02818  5.80533  3.19364    252 e - - -
          2.68618  4.42225  2.77519  2.73123  3.46354  2.40513  3.72494  3.29354  2.67741  2.69355  4.24690  2.90347  2.73739  3.18146  2.89801  2.37887  2.77519  2.98518  4.58477  3.61503
          0.29533  5.12544  1.38722  0.61958  0.77255  0.59475  0.80229
     63   2.44716  5.10291  2.89654  2.72380  3.62592  1.47097  3.92968  3.78100  2.73091  3.37947  4.18905  2.80096  4.10735  3.07771  3.19742  2.46979  2.96401  3.45005  5.61778  3.27930    253 g - - -
          2.68618  4.42225  2.77519  2.73123  3.46354  2.40513  3.72494  3.29354  2.67741  2.69355  4.24690  2.90347  2.73739  3.18146  2.89801  2.37887  2.77519  2.98518  4.58477  3.61503
          0.07357  4.99383  2.74659  0.61958  0.77255  0.89040  0.52847
     64   2.19027  5.36355  2.61448  2.46374  3.81863  2.92002  3.42161  4.16707  2.41795  3.66189  4.40851  2.51806  3.46578  2.96281  3.09233  2.23005  2.52422  3.51743  5.80608  3.10478    254 a - - -
          2.68618  4.42225  2.77519  2.73123  3.46354  2.40513  3.72494  3.29354  2.67741  2.69355  4.24690  2.90347  2.73739  3.18146  2.89801  2.37887  2.77519  2.98518  4.58477  3.61503
          0.00968  5.03839  5.76074  0.61958  0.77255  1.11321  0.39824
     65   2.94801  4.37047  4.63455  4.03708  3.12627  4.08526  3.31595  1.55297  3.87814  1.50169  3.48279  3.07389  4.45111  4.06092  3.98365  3.38403  2.55411  2.40522  4.98844  3.80420    255 l - - -
          2.68618  4.42225  2.77519  2.73123  3.46354  2.40513  3.72494  3.29354  2.67741  2.69355  4.24690  2.90347  2.73739  3.18146  2.89801  2.37887  2.77519  2.98518  4.58477  3.61503
          0.00944  5.06328  5.78562  0.61958  0.77255  1.04474  0.43353
     66   2.59209  5.40618  2.70934  2.02748  4.74242  3.04066  2.38369  3.85645  2.55592  3.55759  4.44918  2.67094  2.50557  2.98080  3.11116  2.88292  2.53361  3.54288  5.84417  3.84334    256 e - - -
          2.68611  4.42228  2.77523  2.73105  3.46357  2.40516  3.72498  3.29357  2.67744  2.69358  4.24693  2.90350  2.73743  3.18150  2.89804  2.37875  2.77523  2.98522  4.58480  3.61506
          0.07343  3.30162  3.38209  0.76768  0.62379  0.82206  0.57897
     67   2.86060  5.44460  1.96878  2.57526  4.78383  2.95412  3.49084  3.80409  2.56283  3.74745  4.48734  2.12440  4.11115  2.88257  3.13952  2.10300  2.25985  3.83221  5.88051  4.47166    260 d - - -
          2.68618  4.42225  2.77519  2.73123  3.46354  2.40513  3.72494  3.29354  2.67741  2.69355  4.24690  2.90347  2.73739  3.18146  2.89801  2.37887  2.77519  2.98518  4.58477  3.61503
          0.00876  5.13778  5.86012  0.61958  0.77255  1.06877  0.42073
     68   2.65614  5.41597  3.19733  2.64756  4.74810  1.66983  3.50109  4.22349  2.49688  3.71675  4.46327  2.36180  2.80733  2.80529  3.03756  2.45172  2.69266  3.80034  5.85956  4.45805    261 g - - -
          2.68618  4.42225  2.77519  2.73123  3.46354  2.40513  3.72494  3.29354  2.67741  2.69355  4.24690  2.90347  2.73739  3.18146  2.89801  2.37887  2.77519  2.98518  4.58477  3.61503
          0.00876  5.13778  5.86012  0.61958  0.77255  1.06877  0.42073
     69   2.81279  4.69893  3.80677  3.23998  2.75368  3.93065  4.18104  2.04577  2.62337  2.73671  3.53483  3.50049  2.40805  2.69416  3.12106  3.08213  2.28371  2.62090  5.27820  4.04029    262 i - - -
          2.68618  4.42225  2.77519  2.73123  3.46354  2.40513  3.72494  3.29354  2.67741  2.69355  4.24690  2.90347  2.73739  3.18146  2.89801  2.37887  2.77519  2.98518  4.58477  3.61503
          0.03265  5.13778  3.63997  0.61958  0.77255  1.06877  0.42073
     70   2.97012  3.88445  3.96104  4.07836  2.84534  4.10879  4.42913  2.41540  3.91542  0.92653  3.50283  4.18306  4.47524  4.09454  3.48763  3.03344  3.03717  2.63266  5.00748  3.82473    263 l - - -
          2.68618  4.42225  2.77519  2.73123  3.46354  2.40513  3.72494  3.29354  2.67741  2.69355  4.24690  2.90347  2.73739  3.18146  2.89801  2.37887  2.77519  2.98518  4.58477  3.61503
          0.05780  5.11410  2.99277  0.61958  0.77255  0.99294  0.46280
     71   2.74126  5.33221  2.78763  2.64753  4.16788  2.14678  3.46610  3.87351  2.56809  3.25578  4.38292  2.29529  4.09761  2.91297  2.90817  2.33434  2.56318  3.48750  5.78801  2.94913    264 g - - -
          2.68618  4.42225  2.77519  2.73123  3.46354  2.40513  3.72494  3.29354  2.67741  2.69355  4.24690  2.90347  2.73739  3.18146  2.89801  2.37887  2.77519  2.98518  4.58477  3.61503
          0.03162  5.09081  3.68996  0.61958  0.77255  1.04048  0.43585
     72   2.37071  5.40538  2.78970  2.25162  3.98167  2.74841  3.62832  4.22219  2.30061  3.36407  4.44824  3.16235  2.27612  2.75017  2.78233  2.38493  3.14590  3.53890  5.84310  3.60696    265 e - - -
          2.68526  4.42285  2.77431  2.73233  3.46282  2.40483  3.72589  3.29327  2.67860  2.69387  4.24722  2.90289  2.73684  3.18180  2.89881  2.37909  2.77461  2.98532  4.58474  3.61445
          0.24407  1.54375  5.81388  2.41766  0.09335  0.33573  1.25463
     73   3.02427  5.52380  2.52600  2.63366  4.45201  1.59108  3.69441  4.34629  2.55214  3.82683  4.56612  2.18186  3.69623  3.01451  3.21726  2.32838  2.64903  3.91164  5.95946  4.21251    287 g - - -
          2.68618  4.42225  2.77519  2.73123  3.46354  2.40513  3.72494  3.29354  2.67741  2.69355  4.24690  2.90347  2.73739  3.18146  2.89801  2.37887  2.77519  2.98518  4.58477  3.61503
          0.00734  5.31399  6.03634  0.61958  0.77255  0.64090  0.74828
     74   3.04326  5.55276  2.86028  1.15553  4.89475  2.48809  4.00094  3.79103  2.66165  3.85680  4.59536  3.11393  3.72468  2.50998  3.23780  2.60160  3.02934  3.94196  5.98648  4.57399    288 e - - -
          2.68618  4.42225  2.77519  2.73123  3.46354  2.40513  3.72494  3.29354  2.67741  2.69355  4.24690  2.90347  2.73739  3.18146  2.89801  2.37887  2.77519  2.98518  4.58477  3.61503
          0.00734  5.31399  6.03634  0.61958  0.77255  0.64090  0.74828
     75   2.91585  4.99341  3.29447  2.82597  4.17220  3.93436  4.15854  2.82558  2.92569  2.46496  4.08253  3.23786  4.31978  3.10094  2.71393  1.97188  2.12918  2.26503  3.71316  3.60659    289 s - - -
          2.68618  4.42225  2.77519  2.73123  3.46354  2.40513  3.72494  3.29354  2.67741  2.69355  4.24690  2.90347  2.73739  3.18146  2.89801  2.37887  2.77519  2.98518  4.58477  3.61503
          0.00734  5.31399  6.03634  0.61958  0.77255  0.64090  0.74828
     76   2.67100  5.23506  3.12040  2.61704  4.16376  3.46734  4.06122  1.79228  2.85992  3.33828  4.02330  2.75572  3.75046  2.82233  2.31096  2.82169  2.83089  2.43687  5.73643  4.39972    290 i - - -
          2.68618  4.42225  2.77519  2.73123  3.46354  2.40513  3.72494  3.29354  2.67741  2.69355  4.24690  2.90347  2.73739  3.18146  2.89801  2.37887  2.77519  2.98518  4.58477  3.61503
          0.00734  5.31399  6.03634  0.61958  0.77255  0.64090  0.74828
     77   1.54959  4.87243  3.82894  3.26842  4.06387  2.36169  4.27189  2.99113  3.23542  3.13066  3.27001  3.31520  4.38459  3.55115  3.62150  1.77393  2.63083  2.83249  5.47856  4.22744    291 a - - -
          2.68618  4.42225  2.77519  2.73123  3.46354  2.40513  3.72494  3.29354  2.67741  2.69355  4.24690  2.90347  2.73739  3.18146  2.89801  2.37887  2.77519  2.98518  4.58477  3.61503
          0.00734  5.31399  6.03634  0.61958  0.77255  0.64090  0.74828
     78   2.83659  5.39726  2.36307  2.41013  4.69006  3.44681  3.52432  2.56803  2.77098  3.27686  4.45205  3.15843  4.21025  2.56804  3.25314  1.96719  2.44204  2.80350  5.86256  3.48120    292 s - - -
          2.68618  4.42225  2.77519  2.73123  3.46354  2.40513  3.72494  3.29354  2.67741  2.69355  4.24690  2.90347  2.73739  3.18146  2.89801  2.37887  2.77519  2.98518  4.58477  3.61503
          0.00734  5.31399  6.03634  0.61958  0.77255  0.64090  0.74828
     79   2.33567  4.45767  4.98987  4.37789  2.90529  2.83675  4.57022  2.24702  4.17358  1.98509  2.92198  3.68209  4.60343  4.31406  4.19913  3.02379  2.51958  1.64482  3.94505  3.46695    293 v - - -
          2.68618  4.42225  2.77519  2.73123  3.46354  2.40513  3.72494  3.29354  2.67741  2.69355  4.24690  2.90347  2.73739  3.18146  2.89801  2.37887  2.77519  2.98518  4.58477  3.61503
          0.00734  5.31399  6.03634  0.61958  0.77255  0.64090  0.74828
     80   2.66872  4.93551  3.69242  3.13001  4.10223  2.71281  4.18748  3.18293  2.96565  2.53364  3.64730  3.23160  4.34090  2.79340  3.12945  2.56715  1.79551  1.97093  5.49245  4.22435    294 t - - -
          2.68618  4.42225  2.77519  2.73123  3.46354  2.40513  3.72494  3.29354  2.67741  2.69355  4.24690  2.90347  2.73739  3.18146  2.89801  2.37887  2.77519  2.98518  4.58477  3.61503
          0.00734  5.31399  6.03634  0.61958  0.77255  0.64090  0.74828
     81   5.40378  6.26464  6.20225  6.19610  2.06786  5.83169  4.40294  3.51201  5.95616  4.06570  5.45316  5.33754  6.07161  5.53017  5.69862  5.24323  5.58673  4.90485  2.22884  0.42233    295 Y - - -
          2.68618  4.42225  2.77519  2.73123  3.46354  2.40513  3.72494  3.29354  2.67741  2.69355  4.24690  2.90347  2.73739  3.18146  2.89801  2.37887  2.77519  2.98518  4.58477  3.61503
          0.00734  5.31399  6.03634  0.61958  0.77255  0.64090  0.74828
     82   2.80747  5.52570  2.84481  2.54193  4.86953  3.62675  2.98223  4.35450  1.92271  3.52605  4.56672  3.26043  4.18589  2.80034  2.03223  2.05146  2.43341  3.91568  5.95905  3.48148    296 k - - -
          2.68618  4.42225  2.77519  2.73123  3.46354  2.40513  3.72494  3.29354  2.67741  2.69355  4.24690  2.90347  2.73739  3.18146  2.89801  2.37887  2.77519  2.98518  4.58477  3.61503
          0.00734  5.31399  6.03634  0.61958  0.77255  0.64090  0.74828
     83   2.86927  5.57238  1.32368  1.70751  4.91104  3.81231  4.02033  3.98304  2.76911  3.87504  3.88104  2.88635  4.21987  2.67711  3.26571  2.57884  3.29853  3.95996  6.00729  4.59378    297 d - - -
          2.68618  4.42225  2.77519  2.73123  3.46354  2.40513  3.72494  3.29354  2.67741  2.69355  4.24690  2.90347  2.73739  3.18146  2.89801  2.37887  2.77519  2.98518  4.58477  3.61503
          0.00734  5.31399  6.03634  0.61958  0.77255  0.64090  0.74828
     84   2.72668  5.52033  2.26900  2.42558  4.03367  3.79368  3.55552  4.34452  2.57041  3.82388  3.87574  2.45915  4.18740  2.75417  3.21038  1.41566  2.86216  3.90879  5.95542  4.54679    298 s - - -
          2.68618  4.42225  2.77519  2.73123  3.46354  2.40513  3.72494  3.29354  2.67741  2.69355  4.24690  2.90347  2.73739  3.18146  2.89801  2.37887  2.77519  2.98518  4.58477  3.61503
          0.00734  5.31399  6.03634  0.61958  0.77255  0.64090  0.74828
     85   3.07665  4.49742  4.77499  3.25454  3.59522  3.19283  4.53423  1.93892  4.01628  1.50796  2.80536  4.28538  4.58125  4.19666  4.11782  3.19027  1.86026  2.35346  5.11656  3.93346    299 l - - -
          2.68618  4.42225  2.77519  2.73123  3.46354  2.40513  3.72494  3.29354  2.67741  2.69355  4.24690  2.90347  2.73739  3.18146  2.89801  2.37887  2.77519  2.98518  4.58477  3.61503
          0.00734  5.31399  6.03634  0.61958  0.77255  0.64090  0.74828
     86   2.91635  4.60771  4.31881  3.73914  3.71921  4.12967  4.41523  2.45723  3.31576  1.54474  1.76853  2.95747  4.50215  3.44513  2.70410  3.40235  2.96447  2.65805  5.21141  4.00891    300 l - - -
          2.68618  4.42225  2.77519  2.73123  3.46354  2.40513  3.72494  3.29354  2.67741  2.69355  4.24690  2.90347  2.73739  3.18146  2.89801  2.37887  2.77519  2.98518  4.58477  3.61503
          0.00734  5.31399  6.03634  0.61958  0.77255  0.64090  0.74828
     87   1.64757  5.03540  5.03512  4.75240  5.63496  2.69042  5.60309  5.11067  4.72460  4.78194  5.54359  4.52750  4.66027  4.92638  4.93065  1.51562  0.88655  4.32604  6.96355  5.85065    301 t - - -
          2.68618  4.42225  2.77519  2.73123  3.46354  2.40513  3.72494  3.29354  2.67741  2.69355  4.24690  2.90347  2.73739  3.18146  2.89801  2.37887  2.77519  2.98518  4.58477  3.61503
          0.00734  5.31399  6.03634  0.61958  0.77255  0.64090  0.74828
     88   2.50096  5.01157  3.61100  3.05049  3.65017  3.92869  4.15188  3.26036  3.03117  3.24499  3.63407  1.05816  4.31496  2.82735  3.45862  2.82298  3.11947  3.19321  5.55619  3.73162    302 n - - -
          2.68618  4.42225  2.77519  2.73123  3.46354  2.40513  3.72494  3.29354  2.67741  2.69355  4.24690  2.90347  2.73739  3.18146  2.89801  2.37887  2.77519  2.98518  4.58477  3.61503
          0.00734  5.31399  6.03634  0.61958  0.77255  0.64090  0.74828
     89   3.27594  5.98050  2.51683  2.64436  5.30572  0.72317  4.34465  4.80524  3.22194  4.29103  5.07835  3.09925  4.47977  3.08214  3.54736  2.96129  3.41487  4.37089  6.44114  4.98474    303 g - - -
          2.68618  4.42225  2.77519  2.73123  3.46354  2.40513  3.72494  3.29354  2.67741  2.69355  4.24690  2.90347  2.73739  3.18146  2.89801  2.37887  2.77519  2.98518  4.58477  3.61503
          0.00734  5.31399  6.03634  0.61958  0.77255  0.64090  0.74828
     90   5.07687  6.51957  5.92348  5.99439  6.81183  0.04193  6.81320  6.89751  6.28275  6.25140  7.35878  6.09937  5.89237  6.51903  6.21890  5.30831  5.61950  6.22415  7.40869  7.00616    304 G - - -
          2.68618  4.42225  2.77519  2.73123  3.46354  2.40513  3.72494  3.29354  2.67741  2.69355  4.24690  2.90347  2.73739  3.18146  2.89801  2.37887  2.77519  2.98518  4.58477  3.61503
          0.00734  5.31399  6.03634  0.61958  0.77255  0.64090  0.74828
     91   2.87268  5.50166  3.03649  2.58169  4.27094  3.79655  2.86742  4.31332  1.99892  3.35189  3.80635  2.67168  4.18974  2.46624  3.01925  2.37359  2.21667  3.45999  5.94124  2.77839    305 k - - -
          2.68618  4.42225  2.77519  2.73123  3.46354  2.40513  3.72494  3.29354  2.67741  2.69355  4.24690  2.90347  2.73739  3.18146  2.89801  2.37887  2.77519  2.98518  4.58477  3.61503
          0.00734  5.31399  6.03634  0.61958  0.77255  0.64090  0.74828
     92   2.89079  4.49230  5.05092  4.43935  2.84856  4.28868  4.62297  2.09908  4.23305  1.19336  3.06291  4.44095  4.64866  4.36831  4.25262  3.22946  1.96854  2.36709  5.12014  3.94583    306 l - - -
          2.68618  4.42225  2.77519  2.73123  3.46354  2.40513  3.72494  3.29354  2.67741  2.69355  4.24690  2.90347  2.73739  3.18146  2.89801  2.37887  2.77519  2.98518  4.58477  3.61503
          0.00734  5.31399  6.03634  0.61958  0.77255  0.64090  0.74828
     93   2.12382  5.51906  2.80856  2.43471  4.86012  3.54813  2.94082  3.95015  2.32217  3.49224  3.54122  2.98290  4.18657  2.72411  2.73892  1.91540  2.64949  3.34784  5.95415  4.54562    307 s - - -
          2.68618  4.42225  2.77519  2.73123  3.46354  2.40513  3.72494  3.29354  2.67741  2.69355  4.24690  2.90347  2.73739  3.18146  2.89801  2.37887  2.77519  2.98518  4.58477  3.61503
          0.00734  5.31399  6.03634  0.61958  0.77255  0.64090  0.74828
     94   2.80165  4.72284  4.02422  1.73921  3.45632  3.63796  4.31975  2.78763  3.39947  1.89227  3.19730  3.83375  4.43535  2.58462  3.72890  3.30954  3.28702  2.86176  5.31149  2.20522    308 e - - -
          2.68618  4.42225  2.77519  2.73123  3.46354  2.40513  3.72494  3.29354  2.67741  2.69355  4.24690  2.90347  2.73739  3.18146  2.89801  2.37887  2.77519  2.98518  4.58477  3.61503
          0.00734  5.31399  6.03634  0.61958  0.77255  0.64090  0.74828
     95   2.74072  4.99533  3.62572  3.06458  4.17468  3.32265  4.15783  3.17439  3.04461  3.00204  3.53097  1.95593  4.31922  2.89064  3.46905  2.13776  1.90912  2.45867  5.54236  3.77651    309 t - - -
          2.68618  4.42225  2.77519  2.73123  3.46354  2.40513  3.72494  3.29354  2.67741  2.69355  4.24690  2.90347  2.73739  3.18146  2.89801  2.37887  2.77519  2.98518  4.58477  3.61503
          0.00734  5.31399  6.03634  0.61958  0.77255  0.64090  0.74828
     96   3.43815  5.77369  3.76965  3.09258  5.18462  3.09872  4.19070  4.58985  0.72869  4.03528  4.83442  3.63197  4.51932  3.30359  2.17940  2.94810  3.63493  4.20901  6.11019  3.53959    310 k - - -
          2.68618  4.42225  2.77519  2.73123  3.46354  2.40513  3.72494  3.29354  2.67741  2.69355  4.24690  2.90347  2.73739  3.18146  2.89801  2.37887  2.77519  2.98518  4.58477  3.61503
          0.00734  5.31399  6.03634  0.61958  0.77255  0.64090  0.74828
     97   2.70395  5.52729  2.53255  2.32886  4.87168  3.10339  3.63601  3.78929  2.50366  3.83228  4.56815  1.83417  4.18551  2.79638  3.11454  2.19843  2.23927  3.65665  5.96037  4.54977    311 n - - -
          2.68618  4.42225  2.77519  2.73123  3.46354  2.40513  3.72494  3.29354  2.67741  2.69355  4.24690  2.90347  2.73739  3.18146  2.89801  2.37887  2.77519  2.98518  4.58477  3.61503
          0.00734  5.31399  6.03634  0.61958  0.77255  0.64090  0.74828
     98   3.11122  4.48793  5.04484  4.43237  1.65474  4.28017  4.61031  2.06981  4.22475  1.53059  3.57799  4.43239  4.64011  3.40633  4.24275  3.59105  2.73800  2.15726  5.10524  3.15298    312 l - - -
          2.68618  4.42225  2.77519  2.73123  3.46354  2.40513  3.72494  3.29354  2.67741  2.69355  4.24690  2.90347  2.73739  3.18146  2.89801  2.37887  2.77519  2.98518  4.58477  3.61503
          0.00734  5.31399  6.03634  0.61958  0.77255  0.64090  0.74828
     99   2.35917  5.53217  2.11908  2.50486  4.87582  2.34305  3.98408  4.36122  2.47763  3.46152  4.57350  2.37023  4.18956  2.84187  3.21389  2.08616  2.59215  3.92211  5.96558  4.55473    313 s - - -
          2.68618  4.42225  2.77519  2.73123  3.46354  2.40513  3.72494  3.29354  2.67741  2.69355  4.24690  2.90347  2.73739  3.18146  2.89801  2.37887  2.77519  2.98518  4.58477  3.61503
          0.00734  5.31399  6.03634  0.61958  0.77255  0.64090  0.74828
    100   2.85777  4.46479  4.95448  3.60120  1.64065  4.23650  4.56507  2.42008  4.14855  1.98790  2.07096  4.37026  3.84059  4.29576  4.18699  3.21555  3.30879  2.71179  5.08441  2.32246    314 f - - -
          2.68618  4.42225  2.77519  2.73123  3.46354  2.40513  3.72494  3.29354  2.67741  2.69355  4.24690  2.90347  2.73739  3.18146  2.89801  2.37887  2.77519  2.98518  4.58477  3.61503
          0.00734  5.31399  6.03634  0.61958  0.77255  0.64090  0.74828
    101   3.32092  5.88352  1.02206  2.39438  5.21064  2.92231  4.22726  4.71488  2.88579  4.18181  4.94350  2.17406  4.38962  3.06429  3.58410  2.57254  3.02604  4.26724  6.31330  4.86246    315 d - - -
          2.68618  4.42225  2.77519  2.73123  3.46354  2.40513  3.72494  3.29354  2.67741  2.69355  4.24690  2.90347  2.73739  3.18146  2.89801  2.37887  2.77519  2.98518  4.58477  3.61503
          0.00734  5.31399  6.03634  0.61958  0.77255  0.64090  0.74828
    102   3.10103  5.60822  2.96329  2.26770  4.94831  2.16558  4.05392  4.43437  2.51365  3.91375  4.65821  2.85274  4.24836  3.15669  3.30955  1.54235  1.97111  3.99786  6.04715  4.63135    316 s - - -
          2.68618  4.42225  2.77519  2.73123  3.46354  2.40513  3.72494  3.29354  2.67741  2.69355  4.24690  2.90347  2.73739  3.18146  2.89801  2.37887  2.77519  2.98518  4.58477  3.61503
          0.07300  5.32787  2.72508  0.61958  0.77255  0.64090  0.74828
    103   2.66342  5.50741  3.25861  2.70298  4.85194  1.90858  3.24347  4.33354  1.97123  3.81028  4.54967  2.94895  4.17347  2.58323  2.52583  1.95293  3.17715  3.89808  5.93873  4.53364    317 g - - -
          2.68618  4.42225  2.77519  2.73123  3.46354  2.40513  3.72494  3.29354  2.67741  2.69355  4.24690  2.90347  2.73739  3.18146  2.89801  2.37887  2.77519  2.98518  4.58477  3.61503
          0.02899  5.26260  3.75556  0.61958  0.77255  0.83297  0.57050
    104   2.75211  5.46580  2.29037  2.58230  4.79522  3.51641  3.96039  4.27055  2.70409  3.76486  3.52462  1.42772  3.36777  3.06264  3.19498  2.19072  3.02675  3.84828  5.90883  4.00722    318 n - - -
          2.68618  4.42225  2.77519  2.73123  3.46354  2.40513  3.72494  3.29354  2.67741  2.69355  4.24690  2.90347  2.73739  3.18146  2.89801  2.37887  2.77519  2.98518  4.58477  3.61503
          0.00789  5.24151  5.96386  0.61958  0.77255  0.88563  0.53180
    105   2.70547  5.32220  3.32898  2.77183  4.59925  3.42332  3.99823  4.03869  1.73489  3.38278  3.72640  3.12655  4.19414  1.70752  3.24049  2.73380  2.95797  2.24792  5.79859  4.43457    319 q - - -
          2.68618  4.42225  2.77519  2.73123  3.46354  2.40513  3.72494  3.29354  2.67741  2.69355  4.24690  2.90347  2.73739  3.18146  2.89801  2.37887  2.77519  2.98518  4.58477  3.61503
          0.00779  5.25468  5.97703  0.61958  0.77255  0.88563  0.53180
    106   2.37925  5.40458  2.98778  2.72464  3.85546  2.33463  3.97293  3.90448  2.62241  3.49308  4.45564  2.88327  3.70182  2.59996  3.02017  2.06598  2.13009  2.95984  5.86118  4.47485    320 s - - -
          2.68618  4.42225  2.77519  2.73123  3.46354  2.40513  3.72494  3.29354  2.67741  2.69355  4.24690  2.90347  2.73739  3.18146  2.89801  2.37887  2.77519  2.98518  4.58477  3.61503
          0.00779  5.25468  5.97703  0.61958  0.77255  0.88563  0.53180
    107   2.18730  5.49908  2.87476  2.34592  4.84392  3.02397  3.94990  4.32973  2.05717  3.11968  4.53980  2.77842  3.59150  2.52001  2.75335  2.12585  2.76585  3.49741  5.93190  4.52108    321 k - - -
          2.68618  4.42225  2.77519  2.73123  3.46354  2.40513  3.72494  3.29354  2.67741  2.69355  4.24690  2.90347  2.73739  3.18146  2.89801  2.37887  2.77519  2.98518  4.58477  3.61503
          0.07260  5.25468  2.73640  0.61958  0.77255  0.88563  0.53180
    108   2.96507  5.41970  2.95174  2.37402  4.74170  1.44384  3.93642  3.05682  2.50008  3.71502  4.46676  3.08088  4.13928  2.82923  3.02914  2.31851  2.78841  3.79794  5.86625  4.20067    322 g - - -
          2.68618  4.42225  2.77519  2.73123  3.46354  2.40513  3.72494  3.29354  2.67741  2.69355  4.24690  2.90347  2.73739  3.18146  2.89801  2.37887  2.77519  2.98518  4.58477  3.61503
          0.06095  5.19039  2.92693  0.61958  0.77255  1.02700  0.44329
    109   2.50580  5.27029  2.75870  2.40895  4.54797  2.67486  3.93972  3.25689  2.60129  2.00929  3.55880  3.08680  4.13535  3.06380  2.48742  2.54362  2.61317  3.62418  5.74558  4.37941    323 l - - -
          2.68618  4.42225  2.77519  2.73123  3.46354  2.40513  3.72494  3.29354  2.67741  2.69355  4.24690  2.90347  2.73739  3.18146  2.89801  2.37887  2.77519  2.98518  4.58477  3.61503
          0.00876  5.13820  5.86054  0.61958  0.77255  0.75367  0.63608
    110   2.98183  5.24369  2.10206  2.78817  2.83568  3.79930  3.70909  3.92708  2.78478  3.50972  4.30923  2.54928  2.89256  2.91022  3.25582  2.62449  3.04432  3.58557  4.22750  1.95954    324 y - - -
          2.68618  4.42225  2.77519  2.73123  3.46354  2.40513  3.72494  3.29354  2.67741  2.69355  4.24690  2.90347  2.73739  3.18146  2.89801  2.37887  2.77519  2.98518  4.58477  3.61503
          0.00807  5.21973  5.94207  0.61958  0.77255  0.41828  1.07346
    111   3.24308  5.64250  3.25364  2.57388  5.01317  3.59370  4.22636  4.47865  2.83149  3.99952  4.77851  0.77299  4.38003  3.35188  3.50685  2.70453  2.92416  3.63348  6.16634  4.76984    325 n - - -
          2.68618  4.42225  2.77519  2.73123  3.46354  2.40513  3.72494  3.29354  2.67741  2.69355  4.24690  2.90347  2.73739  3.18146  2.89801  2.37887  2.77519  2.98518  4.58477  3.61503
          0.00715  5.33996  6.06230  0.61958  0.77255  0.64090  0.74828
    112   3.84994  5.12615  5.86489  5.28878  2.47186  5.18333  5.56815  1.52752  5.12554  0.93644  3.76134  5.35149  5.41870  5.18035  5.12867  4.53670  3.47753  1.83846  5.86381  4.76398    326 l - - -
          2.68618  4.42225  2.77519  2.73123  3.46354  2.40513  3.72494  3.29354  2.67741  2.69355  4.24690  2.90347  2.73739  3.18146  2.89801  2.37887  2.77519  2.98518  4.58477  3.61503
          0.00715  5.33996  6.06230  0.61958  0.77255  0.64090  0.74828
    113   2.89916  5.53934  2.13478  1.47169  4.88346  3.48637  3.99209  3.48031  2.34664  3.84421  4.58025  3.05326  4.19837  2.53652  2.98168  2.55427  3.04049  3.52932  5.97257  3.54393    327 e - - -
          2.68618  4.42225  2.77519  2.73123  3.46354  2.40513  3.72494  3.29354  2.67741  2.69355  4.24690  2.90347  2.73739  3.18146  2.89801  2.37887  2.77519  2.98518  4.58477  3.61503
          0.00715  5.33996  6.06230  0.61958  0.77255  0.64090  0.74828
    114   2.19266  4.97715  3.76580  3.21336  4.21967  3.95591  4.27602  3.59673  3.18860  3.10636  4.14154  3.36949  4.38145  3.15254  3.59637  1.57824  1.65096  2.21639  5.60293  4.33539    328 s - - -
          2.68618  4.42225  2.77519  2.73123  3.46354  2.40513  3.72494  3.29354  2.67741  2.69355  4.24690  2.90347  2.73739  3.18146  2.89801  2.37887  2.77519  2.98518  4.58477  3.61503
          0.00715  5.33996  6.06230  0.61958  0.77255  0.64090  0.74828
    115   2.62039  5.54418  2.45418  1.80051  4.88994  3.80455  3.99197  4.37646  2.48611  3.84973  4.58470  2.80738  4.19836  1.97794  2.71721  2.51685  2.38557  3.93520  5.97639  3.81713    329 e - - -
          2.68618  4.42225  2.77519  2.73123  3.46354  2.40513  3.72494  3.29354  2.67741  2.69355  4.24690  2.90347  2.73739  3.18146  2.89801  2.37887  2.77519  2.98518  4.58477  3.61503
          0.00715  5.33996  6.06230  0.61958  0.77255  0.64090  0.74828
    116   3.15955  5.47999  3.50296  2.92281  4.78460  3.94386  2.61283  3.19612  1.13979  3.74914  4.53887  3.44132  4.32749  3.21390  2.10184  2.86860  2.86498  3.85087  3.88850  4.58019    330 k - - -
          2.68618  4.42225  2.77519  2.73123  3.46354  2.40513  3.72494  3.29354  2.67741  2.69355  4.24690  2.90347  2.73739  3.18146  2.89801  2.37887  2.77519  2.98518  4.58477  3.61503
          0.00715  5.33996  6.06230  0.61958  0.77255  0.64090  0.74828
    117   2.87215  4.51499  4.80093  4.20211  3.61415  4.23620  4.55603  1.83058  4.03884  2.43645  3.15423  3.65192  4.60217  3.40539  3.50330  3.53580  2.78894  1.09556  5.13646  3.95342    331 v - - -
          2.68618  4.42225  2.77519  2.73123  3.46354  2.40513  3.72494  3.29354  2.67741  2.69355  4.24690  2.90347  2.73739  3.18146  2.89801  2.37887  2.77519  2.98518  4.58477  3.61503
          0.00715  5.33996  6.06230  0.61958  0.77255  0.64090  0.74828
    118   3.12664  4.50306  5.06250  4.44965  3.38718  4.29608  4.62807  1.98725  4.24173  1.20406  2.36430  4.44928  4.65582  3.65953  4.25908  2.89839  3.35847  1.95542  5.12318  3.65082    332 l - - -
          2.68618  4.42225  2.77519  2.73123  3.46354  2.40513  3.72494  3.29354  2.67741  2.69355  4.24690  2.90347  2.73739  3.18146  2.89801  2.37887  2.77519  2.98518  4.58477  3.61503
          0.00715  5.33996  6.06230  0.61958  0.77255  0.64090  0.74828
    119   3.07741  5.56190  2.84145  2.40083  4.89482  3.14444  4.03879  4.37395  2.79077  3.86381  4.61128  2.59247  4.23646  2.85036  3.28559  2.39915  1.17732  3.44148  6.00496  4.59723    333 t - - -
          2.68618  4.42225  2.77519  2.73123  3.46354  2.40513  3.72494  3.29354  2.67741  2.69355  4.24690  2.90347  2.73739  3.18146  2.89801  2.37887  2.77519  2.98518  4.58477  3.61503
          0.00715  5.33996  6.06230  0.61958  0.77255  0.64090  0.74828
    120   5.59384  6.38468  6.25350  6.30085  1.62167  5.90976  4.43697  5.10110  6.06235  4.15305  5.58744  5.39495  6.15142  5.60262  5.78393  5.34648  5.77483  5.08386  4.49959  0.33936    334 Y - - -
          2.68618  4.42225  2.77519  2.73123  3.46354  2.40513  3.72494  3.29354  2.67741  2.69355  4.24690  2.90347  2.73739  3.18146  2.89801  2.37887  2.77519  2.98518  4.58477  3.61503
          0.00715  5.33996  6.06230  0.61958  0.77255  0.64090  0.74828
    121   2.07230  5.53364  2.77412  1.76922  4.87538  3.59398  3.99327  3.74903  2.63883  2.93916  4.57518  2.50163  4.19925  2.75059  2.89623  2.24183  2.70149  3.77033  5.96832  4.55937    335 e - - -
          2.68618  4.42225  2.77519  2.73123  3.46354  2.40513  3.72494  3.29354  2.67741  2.69355  4.24690  2.90347  2.73739  3.18146  2.89801  2.37887  2.77519  2.98518  4.58477  3.61503
          0.00715  5.33996  6.06230  0.61958  0.77255  0.64090  0.74828
    122   1.78833  5.14117  4.28233  3.83475  5.33605  2.38941  4.95449  4.80242  3.84373  4.40905  5.17675  3.44822  3.58192  4.14668  4.23554  0.90368  2.08670  4.18371  6.59139  5.33790    336 s - - -
          2.68618  4.42225  2.77519  2.73123  3.46354  2.40513  3.72494  3.29354  2.67741  2.69355  4.24690  2.90347  2.73739  3.18146  2.89801  2.37887  2.77519  2.98518  4.58477  3.61503
          0.00715  5.33996  6.06230  0.61958  0.77255  0.64090  0.74828
    123   2.66597  5.51902  2.24007  2.60938  4.85455  3.15689  3.46195  2.78497  2.45443  3.39974  4.17593  2.48941  4.20182  2.60462  3.08444  2.55787  2.06136  3.41647  5.95745  4.55231    337 t - - -
          2.68618  4.42225  2.77519  2.73123  3.46354  2.40513  3.72494  3.29354  2.67741  2.69355  4.24690  2.90347  2.73739  3.18146  2.89801  2.37887  2.77519  2.98518  4.58477  3.61503
          0.00715  5.33996  6.06230  0.61958  0.77255  0.64090  0.74828
    124   2.86192  5.57355  2.13350  1.65265  4.91598  2.13461  4.01453  4.40328  2.75971  3.24944  4.61649  2.69990  2.90814  2.56591  3.25615  3.01850  3.13436  3.96308  6.00649  4.59182    338 e - - -
          2.68631  4.42257  2.77522  2.73087  3.46386  2.40481  3.72527  3.29355  2.67756  2.69380  4.24722  2.90350  2.73754  3.18126  2.89833  2.37869  2.77465  2.98524  4.58509  3.61535
          0.38723  1.14352  6.04355  0.59146  0.80635  0.64090  0.74828
    125   2.65943  5.58053  2.94207  3.02438  5.19179  0.81413  4.40842  4.67134  3.25170  4.19679  4.97430  2.84945  4.44977  3.54558  3.29711  2.23331  3.58139  4.19966  6.35939  4.96582    343 g - - -
          2.68618  4.42225  2.77519  2.73123  3.46354  2.40513  3.72494  3.29354  2.67741  2.69355  4.24690  2.90347  2.73739  3.18146  2.89801  2.37887  2.77519  2.98518  4.58477  3.61503
          0.00729  5.32120  6.04355  0.61958  0.77255  0.64090  0.74828
    126   2.02520  5.14810  4.11634  3.64552  5.18977  1.66005  4.78519  4.64487  3.64124  4.24727  5.02504  3.78340  4.50440  3.96519  3.31234  1.00403  2.53346  4.08836  6.44042  5.16674    344 s - - -
          2.68618  4.42225  2.77519  2.73123  3.46354  2.40513  3.72494  3.29354  2.67741  2.69355  4.24690  2.90347  2.73739  3.18146  2.89801  2.37887  2.77519  2.98518  4.58477  3.61503
          0.00729  5.32120  6.04355  0.61958  0.77255  0.64090  0.74828
    127   3.04132  5.38304  3.36461  2.80574  3.91393  3.55732  1.51974  4.11037  2.46899  3.17891  4.44126  3.33888  4.23213  3.05877  2.29405  2.36201  2.29296  3.74127  5.85169  4.48582    345 h - - -
          2.68618  4.42225  2.77519  2.73123  3.46354  2.40513  3.72494  3.29354  2.67741  2.69355  4.24690  2.90347  2.73739  3.18146  2.89801  2.37887  2.77519  2.98518  4.58477  3.61503
          0.00729  5.32120  6.04355  0.61958  0.77255  0.64090  0.74828
    128   4.71597  5.84961  6.70564  6.11955  3.83544  6.21205  6.45250  2.21337  6.00891  0.70381  1.26581  6.40700  6.04187  5.68227  5.85790  5.65667  4.89692  3.14508  6.20179  5.35359    346 l - - -
          2.68618  4.42225  2.77519  2.73123  3.46354  2.40513  3.72494  3.29354  2.67741  2.69355  4.24690  2.90347  2.73739  3.18146  2.89801  2.37887  2.77519  2.98518  4.58477  3.61503
          0.00729  5.32120  6.04355  0.61958  0.77255  0.64090  0.74828
    129   2.42722  4.50296  4.74556  4.14833  3.39767  4.20941  3.83122  2.13806  3.99315  1.94543  2.60145  4.26939  4.57627  2.96230  3.52483  2.54310  2.95545  1.65485  5.11947  3.93547    347 v - - -
          2.68618  4.42225  2.77519  2.73123  3.46354  2.40513  3.72494  3.29354  2.67741  2.69355  4.24690  2.90347  2.73739  3.18146  2.89801  2.37887  2.77519  2.98518  4.58477  3.61503
          0.00729  5.32120  6.04355  0.61958  0.77255  0.64090  0.74828
    130   1.81305  4.74287  3.65212  3.17390  3.14831  1.92552  4.25889  3.24062  3.29282  2.95411  3.46921  3.74323  4.38430  3.59395  3.64573  2.60638  2.34264  3.01615  3.35444  2.91132    348 a - - -
          2.68618  4.42225  2.77519  2.73123  3.46354  2.40513  3.72494  3.29354  2.67741  2.69355  4.24690  2.90347  2.73739  3.18146  2.89801  2.37887  2.77519  2.98518  4.58477  3.61503
          0.00772  5.26353  5.98588  0.61958  0.77255  0.64090  0.74828
    131   2.53284  5.52366  1.87069  1.98375  4.86745  3.38786  3.67636  4.35436  2.70841  3.82845  4.56558  2.72278  4.17109  2.92091  2.96690  1.74017  2.96778  3.91379  5.95632  4.54305    349 s - - -
          2.68618  4.42225  2.77519  2.73123  3.46354  2.40513  3.72494  3.29354  2.67741  2.69355  4.24690  2.90347  2.73739  3.18146  2.89801  2.37887  2.77519  2.98518  4.58477  3.61503
          0.00780  5.25399  5.97633  0.61958  0.77255  0.64090  0.74828
    132   4.01068  6.81914  2.17814  0.40032  6.06089  4.05322  4.71525  5.66896  3.89637  5.08770  6.00344  3.48869  4.75099  3.16970  4.61405  3.81807  4.32942  5.17728  7.22769  5.58915    350 E - - -
          2.68618  4.42225  2.77519  2.73123  3.46354  2.40513  3.72494  3.29354  2.67741  2.69355  4.24690  2.90347  2.73739  3.18146  2.89801  2.37887  2.77519  2.98518  4.58477  3.61503
          0.00780  5.25399  5.97633  0.61958  0.77255  0.64090  0.74828
    133   2.66698  5.48102  3.00456  1.96295  4.81827  3.18929  3.95365  4.29875  2.54752  3.05181  3.62771  3.00766  4.15907  2.60509  2.37402  2.01422  2.72985  3.61785  5.91841  3.17064    351 e - - -
          2.68618  4.42225  2.77519  2.73123  3.46354  2.40513  3.72494  3.29354  2.67741  2.69355  4.24690  2.90347  2.73739  3.18146  2.89801  2.37887  2.77519  2.98518  4.58477  3.61503
          0.00780  5.25399  5.97633  0.61958  0.77255  0.64090  0.74828
    134   2.09936  4.41604  4.97841  4.36469  3.41410  3.52161  4.53700  1.94355  4.15467  1.72510  3.19646  4.35950  4.56854  4.29023  4.17100  3.17846  3.26995  1.97951  2.98811  2.60106    352 l - - -
          2.68618  4.42225  2.77519  2.73123  3.46354  2.40513  3.72494  3.29354  2.67741  2.69355  4.24690  2.90347  2.73739  3.18146  2.89801  2.37887  2.77519  2.98518  4.58477  3.61503
          0.00786  5.24635  5.96870  0.61958  0.77255  0.64090  0.74828
    135   3.01394  4.62334  4.10079  2.98669  3.74369  2.86547  4.31662  2.64503  3.45941  2.29528  2.77085  3.87036  4.41941  3.63806  3.36951  1.95869  2.00764  2.18244  5.21942  3.60525    353 s - - -
          2.68618  4.42225  2.77519  2.73123  3.46354  2.40513  3.72494  3.29354  2.67741  2.69355  4.24690  2.90347  2.73739  3.18146  2.89801  2.37887  2.77519  2.98518  4.58477  3.61503
          0.00797  5.23183  5.95418  0.61958  0.77255  0.64090  0.74828
    136   2.32944  4.41171  4.86593  4.25846  3.40886  4.17506  4.50260  1.98190  4.06853  1.28929  2.43047  3.63806  4.53978  4.22157  4.11787  3.19382  2.70490  2.58849  5.03216  3.40285    354 l - - -
          2.68618  4.42225  2.77519  2.73123  3.46354  2.40513  3.72494  3.29354  2.67741  2.69355  4.24690  2.90347  2.73739  3.18146  2.89801  2.37887  2.77519  2.98518  4.58477  3.61503
          0.00814  5.21061  5.93296  0.61958  0.77255  0.64090  0.74828
    137   2.69213  5.41758  1.84916  2.48883  3.91967  3.75362  3.94362  3.68554  2.68912  3.71191  4.46505  2.80021  4.14652  2.79799  3.03417  1.96791  2.15853  3.42018  5.86587  3.94331    355 d - - -
          2.68618  4.42225  2.77519  2.73123  3.46354  2.40513  3.72494  3.29354  2.67741  2.69355  4.24690  2.90347  2.73739  3.18146  2.89801  2.37887  2.77519  2.98518  4.58477  3.61503
          0.00814  5.21061  5.93296  0.61958  0.77255  0.64090  0.74828
    138   2.98156  5.04761  3.16315  2.91570  3.68831  3.84581  3.60771  2.87212  2.57511  2.86148  4.12891  2.66045  4.23340  3.02974  3.02211  2.31210  2.25783  1.80748  5.57578  4.27113    356 v - - -
          2.68618  4.42225  2.77519  2.73123  3.46354  2.40513  3.72494  3.29354  2.67741  2.69355  4.24690  2.90347  2.73739  3.18146  2.89801  2.37887  2.77519  2.98518  4.58477  3.61503
          0.00814  5.21061  5.93296  0.61958  0.77255  0.64090  0.74828
    139   1.70294  4.21193  2.84308  2.91768  3.76095  3.47107  3.88801  2.45398  3.11379  2.63587  3.07613  3.18239  4.30872  3.13992  3.50808  2.39191  2.85219  3.11139  4.18111  3.48835    357 a - - -
          2.68618  4.42225  2.77519  2.73123  3.46354  2.40513  3.72494  3.29354  2.67741  2.69355  4.24690  2.90347  2.73739  3.18146  2.89801  2.37887  2.77519  2.98518  4.58477  3.61503
          0.00814  5.21061  5.93296  0.61958  0.77255  0.64090  0.74828
    140   2.63410  4.81886  3.97299  3.43532  4.14958  0.95913  4.40298  3.20681  3.39729  3.22062  3.69028  3.32772  4.39191  3.70334  3.75878  2.39292  3.30742  2.55182  5.57200  4.33483    358 g - - -
          2.68618  4.42225  2.77519  2.73123  3.46354  2.40513  3.72494  3.29354  2.67741  2.69355  4.24690  2.90347  2.73739  3.18146  2.89801  2.37887  2.77519  2.98518  4.58477  3.61503
          0.07600  5.21061  2.69234  0.61958  0.77255  0.64090  0.74828
    141   2.56235  5.38499  3.13678  2.61927  3.92367  3.72582  3.91706  4.16990  2.66289  3.67877  4.16514  1.27316  3.61937  2.61525  2.65925  2.49378  3.17439  3.76125  5.83469  4.44127    359 n - - -
          2.68606  4.42229  2.77506  2.73128  3.46358  2.40504  3.72499  3.29358  2.67745  2.69359  4.24694  2.90351  2.73727  3.18151  2.89805  2.37891  2.77524  2.98523  4.58481  3.61507
          0.16350  2.30621  2.97214  0.19982  1.70857  0.50470  0.92555
    142   2.10651  4.53258  4.21221  3.63424  2.93916  2.83920  4.32698  2.99465  3.54829  2.46961  3.64424  3.81029  3.63804  3.40352  3.80223  2.58485  2.89610  2.63199  2.86417  1.90679    361 y - - -
          2.68618  4.42225  2.77519  2.73123  3.46354  2.40513  3.72494  3.29354  2.67741  2.69355  4.24690  2.90347  2.73739  3.18146  2.89801  2.37887  2.77519  2.98518  4.58477  3.61503
          0.00853  5.16435  5.88669  0.61958  0.77255  0.53955  0.87470
    143   2.51682  5.46499  2.52614  2.34730  4.80383  3.68053  3.93275  4.28548  2.54994  3.57670  4.50732  2.80388  4.13830  2.66060  3.08211  1.58830  2.26187  3.36970  5.90140  4.03111    362 s - - -
          2.68618  4.42225  2.77519  2.73123  3.46354  2.40513  3.72494  3.29354  2.67741  2.69355  4.24690  2.90347  2.73739  3.18146  2.89801  2.37887  2.77519  2.98518  4.58477  3.61503
          0.00814  5.21061  5.93296  0.61958  0.77255  0.64090  0.74828
    144   2.53817  5.47443  2.44928  2.59075  4.49001  2.63678  3.78556  4.30218  2.42135  3.44553  4.51561  2.11823  3.57248  2.95424  2.77373  1.99610  2.68603  3.86403  5.90827  4.25384    363 s - - -
          2.68618  4.42225  2.77519  2.73123  3.46354  2.40513  3.72494  3.29354  2.67741  2.69355  4.24690  2.90347  2.73739  3.18146  2.89801  2.37887  2.77519  2.98518  4.58477  3.61503
          0.00814  5.21061  5.93296  0.61958  0.77255  0.64090  0.74828
    145   2.50087  5.42972  2.62972  2.39007  4.75413  2.68912  3.94065  3.27838  2.47492  2.92340  4.47588  2.65813  4.14427  2.88736  3.17306  2.33235  1.96318  3.45121  5.87499  4.47683    364 t - - -
          2.68618  4.42225  2.77519  2.73123  3.46354  2.40513  3.72494  3.29354  2.67741  2.69355  4.24690  2.90347  2.73739  3.18146  2.89801  2.37887  2.77519  2.98518  4.58477  3.61503
          0.00814  5.21061  5.93296  0.61958  0.77255  0.64090  0.74828
    146   2.19551  5.46193  2.39206  2.37620  4.44468  2.89573  3.92734  4.01123  2.55908  3.30524  4.04682  2.38342  3.53760  2.78758  3.01814  2.18025  2.55809  3.59183  5.89782  4.49010    365 s - - -
          2.68618  4.42225  2.77519  2.73123  3.46354  2.40513  3.72494  3.29354  2.67741  2.69355  4.24690  2.90347  2.73739  3.18146  2.89801  2.37887  2.77519  2.98518  4.58477  3.61503
          0.02894  5.20106  3.77175  0.61958  0.77255  0.64090  0.74828
    147   2.89467  5.46477  2.22601  2.26455  4.80950  2.82082  3.91568  4.29527  2.48294  3.17652  4.50555  2.39911  3.77748  2.45712  2.99220  2.14847  2.48618  3.58847  5.89764  4.48682    366 s - - -
          2.68621  4.42228  2.77504  2.73109  3.46357  2.40516  3.72498  3.29357  2.67744  2.69358  4.24693  2.90341  2.73743  3.18149  2.89804  2.37884  2.77523  2.98521  4.58480  3.61506
          0.07734  2.63537  5.90286  0.24402  1.53005  0.52793  0.89118
    148   2.58580  5.35577  2.73621  2.41639  4.65118  2.98109  3.96118  3.03328  2.71896  3.34214  3.93918  2.45327  3.61892  2.68697  3.20176  2.13695  2.78091  2.35395  5.81939  4.01353    368 s - - -
          2.68618  4.42225  2.77519  2.73123  3.46354  2.40513  3.72494  3.29354  2.67741  2.69355  4.24690  2.90347  2.73739  3.18146  2.89801  2.37887  2.77519  2.98518  4.58477  3.61503
          0.00811  5.21398  5.93632  0.61958  0.77255  0.60176  0.79373
    149   2.86426  4.04491  4.26061  3.68169  3.65562  2.50478  4.35601  1.89262  3.59212  2.59152  3.03823  3.38785  2.61672  3.84362  3.12511  2.66431  2.72563  2.02272  5.14849  3.94603    369 i - - -
          2.68618  4.42225  2.77519  2.73123  3.46354  2.40513  3.72494  3.29354  2.67741  2.69355  4.24690  2.90347  2.73739  3.18146  2.89801  2.37887  2.77519  2.98518  4.58477  3.61503
          0.03505  5.20380  3.54234  0.61958  0.77255  0.60176  0.79373
    150   2.74890  4.72855  3.81576  3.24866  3.86988  3.48619  3.81743  2.76240  3.03730  2.11414  3.44685  3.66595  4.32818  3.27201  1.55345  2.59581  3.21190  2.26342  5.30631  4.06708    370 r - - -
          2.68618  4.42225  2.77519  2.73123  3.46354  2.40513  3.72494  3.29354  2.67741  2.69355  4.24690  2.90347  2.73739  3.18146  2.89801  2.37887  2.77519  2.98518  4.58477  3.61503
          0.00842  5.17718  5.89952  0.61958  0.77255  0.54182  0.87152
    151   3.06685  0.42648  4.96686  4.85213  5.43464  3.78323  5.62594  4.93525  4.82780  4.65599  5.46150  2.82844  4.62894  5.03831  4.93740  2.32331  3.63234  4.21654  6.81936  5.67820    371 C - - -
          2.68622  4.42229  2.77523  2.73127  3.46358  2.40517  3.72498  3.29358  2.67745  2.69359  4.24694  2.90351  2.73681  3.18150  2.89805  2.37891  2.77523  2.98522  4.58481  3.61507
          0.18060  2.47456  2.51288  0.21391  1.64726  0.60176  0.79373
    152   3.23005  4.59687  5.06335  4.48473  3.76091  4.44658  4.83695  1.98195  4.32178  2.09235  3.72167  4.56459  2.63417  4.50206  4.40762  3.28536  3.47211  0.92290  5.37065  4.18529    373 v - - -
          2.68618  4.42225  2.77519  2.73123  3.46354  2.40513  3.72494  3.29354  2.67741  2.69355  4.24690  2.90347  2.73739  3.18146  2.89801  2.37887  2.77519  2.98518  4.58477  3.61503
          0.00880  5.13341  5.85576  0.61958  0.77255  0.50668  0.92254
    153   2.79124  4.41918  4.87368  4.26731  1.02013  4.18327  3.92665  2.62799  4.07687  2.17374  3.37246  4.30545  4.54705  4.22844  4.12536  3.12524  3.25920  2.30467  5.02490  3.55213    374 f - - -
          2.68618  4.42225  2.77519  2.73123  3.46354  2.40513  3.72494  3.29354  2.67741  2.69355  4.24690  2.90347  2.73739  3.18146  2.89801  2.37887  2.77519  2.98518  4.58477  3.61503
          0.00822  5.20134  5.92369  0.61958  0.77255  0.56876  0.83524
    154   1.65343  4.58646  3.06047  2.70189  4.58833  2.08905  3.99411  4.02759  2.63493  3.58840  3.98097  3.02133  4.18840  3.11985  3.24192  1.90662  3.05048  3.44240  5.79085  4.01163    375 a - - -
          2.68618  4.42225  2.77519  2.73123  3.46354  2.40513  3.72494  3.29354  2.67741  2.69355  4.24690  2.90347  2.73739  3.18146  2.89801  2.37887  2.77519  2.98518  4.58477  3.61503
          0.00786  5.24559  5.96794  0.61958  0.77255  0.60176  0.79373
    155   2.32347  5.49558  2.22722  2.34261  4.83730  2.64237  3.95529  4.32092  2.54148  3.33725  4.30192  2.90531  3.87742  2.57247  3.08705  1.81093  3.03792  3.63344  4.76605  4.52135    376 s - - -
          2.68618  4.42225  2.77519  2.73123  3.46354  2.40513  3.72494  3.29354  2.67741  2.69355  4.24690  2.90347  2.73739  3.18146  2.89801  2.37887  2.77519  2.98518  4.58477  3.61503
          0.05406  5.26246  3.04834  0.61958  0.77255  0.60176  0.79373
    156   2.52134  5.45744  2.56728  2.44556  4.79220  2.33912  3.93732  2.86665  2.59379  3.59003  3.84940  2.60981  2.72809  2.79739  2.99095  2.36944  2.68508  3.84253  5.89635  4.49168    377 g - - -
          2.68618  4.42225  2.77519  2.73123  3.46354  2.40513  3.72494  3.29354  2.67741  2.69355  4.24690  2.90347  2.73739  3.18146  2.89801  2.37887  2.77519  2.98518  4.58477  3.61503
          0.00809  5.21650  5.93884  0.61958  0.77255  0.50141  0.93058
    157   2.46469  5.49121  2.58011  2.26968  4.46146  2.66450  3.65721  3.44858  2.60414  3.70521  3.80991  2.46187  4.17455  2.52371  3.08004  2.30998  2.73702  3.33604  5.92976  3.14183    378 e - - -
          2.68618  4.42225  2.77519  2.73123  3.46354  2.40513  3.72494  3.29354  2.67741  2.69355  4.24690  2.90347  2.73739  3.18146  2.89801  2.37887  2.77519  2.98518  4.58477  3.61503
          0.05010  5.28446  3.12829  0.61958  0.77255  0.60176  0.79373
    158   2.49782  4.77683  2.86727  2.07506  4.81499  2.20757  3.63310  4.29596  2.64196  3.35130  4.51958  2.39534  3.35503  2.80809  3.03656  2.37340  2.76632  3.68317  4.46917  3.70507    379 e - - -
          2.68599  4.42243  2.77520  2.73141  3.46372  2.40497  3.72512  3.29372  2.67759  2.69365  4.24708  2.90324  2.73758  3.18164  2.89819  2.37893  2.77479  2.98458  4.58495  3.61521
          0.29236  1.39709  5.08527  0.38715  1.13628  0.50642  0.92294
    159   2.17096  5.48923  2.42149  2.46256  4.82442  2.99798  3.96785  3.40263  2.55654  3.60122  4.53250  2.93725  3.66809  2.92717  2.96998  1.73473  2.74835  3.10849  5.92788  4.52295    385 s - - -
          2.68618  4.42225  2.77519  2.73123  3.46354  2.40513  3.72494  3.29354  2.67741  2.69355  4.24690  2.90347  2.73739  3.18146  2.89801  2.37887  2.77519  2.98518  4.58477  3.61503
          0.09296  5.28099  2.48077  0.61958  0.77255  0.59236  0.80525
    160   2.65953  4.30935  3.62027  3.24759  3.88719  2.85994  3.97542  2.92776  3.20739  2.83062  3.49046  2.26915  3.99308  2.87423  3.57510  2.81330  2.66069  2.01750  4.22544  2.44051    386 v - - -
          2.68618  4.42225  2.77519  2.73123  3.46354  2.40513  3.72494  3.29354  2.67741  2.69355  4.24690  2.90347  2.73739  3.18146  2.89801  2.37887  2.77519  2.98518  4.58477  3.61503
          0.00823  5.20008  5.92242  0.61958  0.77255  0.84083  0.56449
    161   2.25121  4.46110  3.79151  3.92562  2.76707  2.82803  4.41612  1.97242  3.79723  2.18606  2.95931  3.52564  3.72821  4.00826  3.95992  2.70824  2.63321  2.11028  5.07388  3.71307    387 i - - -
          2.68618  4.42225  2.77519  2.73123  3.46354  2.40513  3.72494  3.29354  2.67741  2.69355  4.24690  2.90347  2.73739  3.18146  2.89801  2.37887  2.77519  2.98518  4.58477  3.61503
          0.00834  5.18616  5.90851  0.61958  0.77255  0.44007  1.03280
    162   2.28705  5.36234  2.87207  2.81355  4.71515  2.49160  4.05920  3.63539  2.83010  3.71108  4.48690  3.34207  1.41095  2.99546  3.31030  2.34118  3.02453  3.77541  5.89774  4.52616    388 p - - -
          2.68618  4.42225  2.77519  2.73123  3.46354  2.40513  3.72494  3.29354  2.67741  2.69355  4.24690  2.90347  2.73739  3.18146  2.89801  2.37887  2.77519  2.98518  4.58477  3.61503
          0.00766  5.27169  5.99403  0.61958  0.77255  0.60176  0.79373
    163   1.31514  3.85683  3.62053  2.98566  3.69072  2.49551  4.14525  3.21467  3.03845  3.05470  4.05381  3.22316  3.81734  3.15250  3.45979  2.36281  2.65535  3.25993  5.51295  4.23479    389 a - - -
          2.68618  4.42225  2.77519  2.73123  3.46354  2.40513  3.72494  3.29354  2.67741  2.69355  4.24690  2.90347  2.73739  3.18146  2.89801  2.37887  2.77519  2.98518  4.58477  3.61503
          0.00766  5.27169  5.99403  0.61958  0.77255  0.60176  0.79373
    164   2.83466  4.59213  4.29415  3.71641  1.05055  4.10959  4.39060  2.91243  3.62401  2.62323  3.70483  3.49815  3.66469  3.87944  3.15365  2.77680  3.28005  2.85179  5.18229  2.91925    390 f - - -
          2.68618  4.42225  2.77519  2.73123  3.46354  2.40513  3.72494  3.29354  2.67741  2.69355  4.24690  2.90347  2.73739  3.18146  2.89801  2.37887  2.77519  2.98518  4.58477  3.61503
          0.00766  5.27169  5.99403  0.61958  0.77255  0.60176  0.79373
    165   2.44813  1.95880  2.59976  2.69865  3.99429  3.32044  3.50185  3.99507  2.55715  3.56697  3.95719  2.81877  4.20666  3.14481  3.18176  2.10921  2.97447  3.64342  4.57943  3.35395    391 c - - -
          2.68619  4.42226  2.77520  2.73124  3.46355  2.40514  3.72495  3.29355  2.67742  2.69356  4.24691  2.90348  2.73741  3.18147  2.89802  2.37888  2.77520  2.98519  4.58478  3.61463
          0.02850  3.66500  5.99403  0.40582  1.09791  0.60176  0.79373
    166   2.54304  5.50916  2.70489  2.30173  4.85358  2.51943  3.96020  3.76928  2.58587  3.81416  4.55010  1.74850  4.16624  2.58697  2.92288  2.18857  3.04325  3.89947  5.94215  4.53129    393 n - - -
          2.68618  4.42225  2.77519  2.73123  3.46354  2.40513  3.72494  3.29354  2.67741  2.69355  4.24690  2.90347  2.73739  3.18146  2.89801  2.37887  2.77519  2.98518  4.58477  3.61503
          0.00766  5.27169  5.99403  0.61958  0.77255  0.60176  0.79373
    167   3.00175  5.35240  3.05919  2.36524  4.63665  3.49857  3.22075  2.69668  2.41764  3.42011  4.40960  3.29902  4.19444  3.11814  2.40212  2.17940  2.27673  2.55416  5.82331  3.21347    394 s - - -
          2.68618  4.42225  2.77519  2.73123  3.46354  2.40513  3.72494  3.29354  2.67741  2.69355  4.24690  2.90347  2.73739  3.18146  2.89801  2.37887  2.77519  2.98518  4.58477  3.61503
          0.00766  5.27169  5.99403  0.61958  0.77255  0.60176  0.79373
    168   2.58693  4.50991  4.56980  3.62272  3.61258  3.60759  4.46858  2.43790  3.85047  2.60042  3.62590  4.16490  4.52978  3.13992  4.01168  3.45054  3.01290  1.02021  5.12457  2.70925    395 v - - -
          2.68618  4.42225  2.77519  2.73123  3.46354  2.40513  3.72494  3.29354  2.67741  2.69355  4.24690  2.90347  2.73739  3.18146  2.89801  2.37887  2.77519  2.98518  4.58477  3.61503
          0.00766  5.27169  5.99403  0.61958  0.77255  0.60176  0.79373
    169   2.71905  5.49530  3.02832  2.45597  4.83493  3.25903  3.37005  4.31703  2.11841  3.19773  4.53740  3.24302  4.16680  2.82821  2.75619  1.57546  2.28686  3.48348  5.93121  4.52363    396 s - - -
          2.68618  4.42225  2.77519  2.73123  3.46354  2.40513  3.72494  3.29354  2.67741  2.69355  4.24690  2.90347  2.73739  3.18146  2.89801  2.37887  2.77519  2.98518  4.58477  3.61503
          0.00766  5.27169  5.99403  0.61958  0.77255  0.60176  0.79373
    170   0.79504  4.68973  4.37463  3.82710  3.41310  2.62021  4.55975  3.28861  3.74760  3.03505  3.38836  4.06934  4.50502  4.00536  4.00873  3.02570  3.18663  2.62174  5.43127  4.22867    397 a - - -
          2.68618  4.42225  2.77519  2.73123  3.46354  2.40513  3.72494  3.29354  2.67741  2.69355  4.24690  2.90347  2.73739  3.18146  2.89801  2.37887  2.77519  2.98518  4.58477  3.61503
          0.00766  5.27169  5.99403  0.61958  0.77255  0.41951  1.07110
    171   2.66148  5.52128  3.11864  2.28244  4.86458  1.93188  3.59042  4.34920  1.97578  3.82571  4.56254  3.25679  4.18244  2.69877  3.00460  1.84931  3.08027  3.54771  5.95492  4.54515    398 s - - -
          2.68618  4.42225  2.77519  2.73123  3.46354  2.40513  3.72494  3.29354  2.67741  2.69355  4.24690  2.90347  2.73739  3.18146  2.89801  2.37887  2.77519  2.98518  4.58477  3.61503
          0.00741  5.30439  6.02673  0.61958  0.77255  0.48576  0.95510
    172   3.05579  4.82421  3.96516  3.41139  3.16530  3.31833  4.35696  3.40617  3.36843  2.88183  3.66359  3.64763  4.42504  3.67405  3.72707  0.93497  2.19562  3.16162  5.47325  4.23377    399 s - - -
          2.68618  4.42225  2.77519  2.73123  3.46354  2.40513  3.72494  3.29354  2.67741  2.69355  4.24690  2.90347  2.73739  3.18146  2.89801  2.37887  2.77519  2.98518  4.58477  3.61503
          0.00741  5.30439  6.02673  0.61958  0.77255  0.48576  0.95510
    173   2.30680  5.53472  2.27045  2.28749  4.87947  3.36298  3.98529  4.36530  2.53696  3.30311  4.57553  2.72459  4.19151  2.59756  3.02040  1.72054  2.57333  3.92520  5.96755  4.55663    400 s - - -
          2.68618  4.42225  2.77519  2.73123  3.46354  2.40513  3.72494  3.29354  2.67741  2.69355  4.24690  2.90347  2.73739  3.18146  2.89801  2.37887  2.77519  2.98518  4.58477  3.61503
          0.00726  5.32516  6.04751  0.61958  0.77255  0.48576  0.95510
    174   2.99130  4.52015  5.11532  4.50159  2.87839  4.32764  4.66224  2.12100  4.28911  1.22967  2.41085  4.49000  3.83842  4.41449  4.29650  3.64080  3.26662  1.74722  5.14369  3.71965    401 l - - -
          2.68618  4.42225  2.77519  2.73123  3.46354  2.40513  3.72494  3.29354  2.67741  2.69355  4.24690  2.90347  2.73739  3.18146  2.89801  2.37887  2.77519  2.98518  4.58477  3.61503
          0.29509  5.32516  1.38363  0.61958  0.77255  0.48576  0.95510
    175   2.04497  4.33233  4.05058  4.09765  3.09161  4.07353  4.39672  1.91937  3.92247  2.17269  2.66044  4.17150  4.43916  4.08881  3.71530  2.68590  2.84457  1.84207  4.95115  3.26530    402 v - - -
          2.68618  4.42225  2.77519  2.73123  3.46354  2.40513  3.72494  3.29354  2.67741  2.69355  4.24690  2.90347  2.73739  3.18146  2.89801  2.37887  2.77519  2.98518  4.58477  3.61503
          0.00967  5.03974  5.76209  0.61958  0.77255  0.21741  1.63273
    176   3.49558  6.05182  1.83967  2.77379  5.41663  2.13646  4.39756  4.93145  3.29788  4.40229  5.18807  1.12112  4.51449  3.53152  3.85454  2.30967  3.13610  4.47399  6.54224  5.06814    403 n - - -
          2.68618  4.42225  2.77519  2.73123  3.46354  2.40513  3.72494  3.29354  2.67741  2.69355  4.24690  2.90347  2.73739  3.18146  2.89801  2.37887  2.77519  2.98518  4.58477  3.61503
          0.00726  5.32516  6.04751  0.61958  0.77255  0.48576  0.95510
    177   2.40006  4.46455  5.01870  4.40576  2.97927  3.66566  4.58478  2.26425  4.19769  2.45091  2.32636  4.40461  4.61610  4.33490  4.21698  3.21067  3.03355  1.15592  5.08752  3.50131    404 v - - -
          2.68618  4.42225  2.77519  2.73123  3.46354  2.40513  3.72494  3.29354  2.67741  2.69355  4.24690  2.90347  2.73739  3.18146  2.89801  2.37887  2.77519  2.98518  4.58477  3.61503
          0.00726  5.32516  6.04751  0.61958  0.77255  0.48576  0.95510
    178   2.84253  5.54037  2.70190  2.46832  4.88566  3.79932  3.98813  4.37198  2.30217  3.84564  4.58120  2.00058  4.19415  2.50445  2.81498  2.19143  1.85219  3.93117  5.97264  4.56119    405 t - - -
          2.68618  4.42225  2.77519  2.73123  3.46354  2.40513  3.72494  3.29354  2.67741  2.69355  4.24690  2.90347  2.73739  3.18146  2.89801  2.37887  2.77519  2.98518  4.58477  3.61503
          0.00726  5.32516  6.04751  0.61958  0.77255  0.48576  0.95510
    179   2.87410  5.55391  2.98231  1.84236  4.89635  3.80650  3.59993  4.38207  2.74391  3.85821  4.59634  2.82702  3.67666  2.66422  3.23838  1.48685  2.17287  3.94335  5.98767  4.57554    406 s - - -
          2.68618  4.42225  2.77519  2.73123  3.46354  2.40513  3.72494  3.29354  2.67741  2.69355  4.24690  2.90347  2.73739  3.18146  2.89801  2.37887  2.77519  2.98518  4.58477  3.61503
          0.00726  5.32516  6.04751  0.61958  0.77255  0.48576  0.95510
    180   1.75948  4.48252  4.89063  4.28573  3.21209  2.57496  4.55997  2.68786  4.10395  1.96112  2.38673  3.76923  4.59950  4.26432  4.16717  3.29315  3.31465  1.66497  5.10286  3.92300    407 v - - -
          2.68618  4.42225  2.77519  2.73123  3.46354  2.40513  3.72494  3.29354  2.67741  2.69355  4.24690  2.90347  2.73739  3.18146  2.89801  2.37887  2.77519  2.98518  4.58477  3.61503
          0.00726  5.32516  6.04751  0.61958  0.77255  0.48576  0.95510
    181   1.79903  5.52885  2.99193  2.52557  4.86981  3.80062  3.98966  3.85622  2.39914  3.83239  4.57090  2.74995  4.19513  1.67135  3.21882  2.19260  2.87737  3.91734  5.96398  4.55523    408 q - - -
          2.68618  4.42225  2.77519  2.73123  3.46354  2.40513  3.72494  3.29354  2.67741  2.69355  4.24690  2.90347  2.73739  3.18146  2.89801  2.37887  2.77519  2.98518  4.58477  3.61503
          0.00726  5.32516  6.04751  0.61958  0.77255  0.48576  0.95510
    182   2.12097  4.46346  5.00678  3.79579  2.99053  4.24781  4.57935  1.83621  4.18785  1.75552  3.04726  4.39716  4.61183  3.84821  4.21006  3.18063  3.31484  1.74511  5.08483  2.94588    409 v - - -
          2.68618  4.42225  2.77519  2.73123  3.46354  2.40513  3.72494  3.29354  2.67741  2.69355  4.24690  2.90347  2.73739  3.18146  2.89801  2.37887  2.77519  2.98518  4.58477  3.61503
          0.00726  5.32516  6.04751  0.61958  0.77255  0.48576  0.95510
    183   2.36113  5.39865  3.33805  2.15318  4.69133  3.82584  4.02077  3.81012  2.78060  3.68211  4.45559  3.31920  4.21850  2.49375  3.04013  1.59618  2.14224  2.74474  5.86654  4.49101    410 s - - -
          2.68618  4.42225  2.77519  2.73123  3.46354  2.40513  3.72494  3.29354  2.67741  2.69355  4.24690  2.90347  2.73739  3.18146  2.89801  2.37887  2.77519  2.98518  4.58477  3.61503
          0.00726  5.32516  6.04751  0.61958  0.77255  0.48576  0.95510
    184   3.07527  4.74237  4.06986  3.31307  3.21515  4.07035  4.36288  3.23212  3.44601  2.78140  3.10432  3.87424  4.46190  3.73784  3.76939  1.51168  1.29552  3.01509  5.34629  4.12130    411 t - - -
          2.68618  4.42225  2.77519  2.73123  3.46354  2.40513  3.72494  3.29354  2.67741  2.69355  4.24690  2.90347  2.73739  3.18146  2.89801  2.37887  2.77519  2.98518  4.58477  3.61503
          0.00726  5.32516  6.04751  0.61958  0.77255  0.48576  0.95510
    185   2.61118  5.48755  3.05678  2.53674  4.03035  3.48969  3.43229  3.60237  1.95465  3.46040  3.55015  3.28130  3.62262  2.92664  2.72015  1.80419  2.36175  3.48501  5.93212  4.53327    412 s - - -
          2.68618  4.42225  2.77519  2.73123  3.46354  2.40513  3.72494  3.29354  2.67741  2.69355  4.24690  2.90347  2.73739  3.18146  2.89801  2.37887  2.77519  2.98518  4.58477  3.61503
          0.00726  5.32516  6.04751  0.61958  0.77255  0.48576  0.95510
    186   2.03399  4.72189  3.54870  3.47953  3.85174  1.74147  4.33482  2.97794  3.42308  2.09479  3.12618  3.85317  4.44636  3.71153  3.74804  2.46504  2.50019  2.64570  5.31431  4.09132    413 g - - -
          2.68618  4.42225  2.77519  2.73123  3.46354  2.40513  3.72494  3.29354  2.67741  2.69355  4.24690  2.90347  2.73739  3.18146  2.89801  2.37887  2.77519  2.98518  4.58477  3.61503
          0.00726  5.32516  6.04751  0.61958  0.77255  0.48576  0.95510
    187   2.40588  5.53197  2.95118  2.58454  4.36266  2.22263  3.13263  4.36157  2.26026  3.83688  4.57285  3.06197  4.19085  2.36499  2.07760  2.35678  3.18562  3.55282  5.96514  4.12845    414 r - - -
          2.68618  4.42225  2.77519  2.73123  3.46354  2.40513  3.72494  3.29354  2.67741  2.69355  4.24690  2.90347  2.73739  3.18146  2.89801  2.37887  2.77519  2.98518  4.58477  3.61503
          0.00726  5.32516  6.04751  0.61958  0.77255  0.48576  0.95510
    188   2.08957  4.54050  4.58031  3.50097  3.64257  2.59063  3.91392  1.90978  3.86471  1.99746  3.30028  3.77031  4.55319  4.07764  4.03117  2.60518  3.18850  1.93265  5.15298  3.55889    415 i - - -
          2.68618  4.42225  2.77519  2.73123  3.46354  2.40513  3.72494  3.29354  2.67741  2.69355  4.24690  2.90347  2.73739  3.18146  2.89801  2.37887  2.77519  2.98518  4.58477  3.61503
          0.11041  5.32516  2.30591  0.61958  0.77255  0.48576  0.95510
    189   2.68298  5.39734  2.84084  2.58003  4.70686  3.78567  3.98412  3.42520  2.73244  3.68969  4.45766  3.27628  4.18322  3.09787  1.12106  2.52080  2.70682  3.77042  5.86134  4.48081    416 r - - -
          2.68618  4.42225  2.77519  2.73123  3.46354  2.40513  3.72494  3.29354  2.67741  2.69355  4.24690  2.90347  2.73739  3.18146  2.89801  2.37887  2.77519  2.98518  4.58477  3.61503
          0.00799  5.22976  5.95211  0.61958  0.77255  0.80771  0.59037
    190   1.72976  5.14695  2.47685  2.73297  3.55049  2.94807  4.03532  3.02156  2.69735  3.10273  3.68050  3.23736  4.21767  3.19498  3.30631  2.05071  2.74235  3.18363  5.65779  4.33214    417 a - - -
          2.68618  4.42225  2.77519  2.73123  3.46354  2.40513  3.72494  3.29354  2.67741  2.69355  4.24690  2.90347  2.73739  3.18146  2.89801  2.37887  2.77519  2.98518  4.58477  3.61503
          0.00799  5.22976  5.95211  0.61958  0.77255  0.80771  0.59037
    191   2.39333  4.58343  3.60974  3.29245  3.69870  3.22089  4.34987  1.95686  3.54756  2.78439  3.69476  3.93679  3.63922  3.80899  3.81449  3.33578  2.28788  1.46968  5.18533  3.28971    418 v - - -
          2.68618  4.42225  2.77519  2.73123  3.46354  2.40513  3.72494  3.29354  2.67741  2.69355  4.24690  2.90347  2.73739  3.18146  2.89801  2.37887  2.77519  2.98518  4.58477  3.61503
          0.00799  5.22976  5.95211  0.61958  0.77255  0.80771  0.59037
    192   1.45427  5.18698  3.68731  2.84500  4.98261  1.58765  4.44315  4.43789  3.26711  4.01318  4.79073  3.65297  3.31951  3.59436  3.71784  1.68573  2.99069  3.94893  6.20246  4.87742    419 a - - -
          2.68618  4.42225  2.77519  2.73123  3.46354  2.40513  3.72494  3.29354  2.67741  2.69355  4.24690  2.90347  2.73739  3.18146  2.89801  2.37887  2.77519  2.98518  4.58477  3.61503
          0.00799  5.22976  5.95211  0.61958  0.77255  0.80771  0.59037
    193   2.04167  5.46367  2.51022  1.92242  4.17153  2.81454  3.94386  4.27697  2.51119  3.32528  4.50710  3.17834  4.14888  2.85737  3.17384  2.23274  2.49859  3.84868  5.90265  3.45810    420 e - - -
          2.68626  4.42201  2.77515  2.73125  3.46362  2.40491  3.72502  3.29362  2.67749  2.69363  4.24698  2.90313  2.73747  3.18154  2.89809  2.37891  2.77509  2.98526  4.58485  3.61511
          0.13136  2.55166  3.09784  0.71851  0.66841  0.80771  0.59037
    194   2.96688  5.46481  1.88401  2.49314  4.80358  3.73676  3.92883  4.28587  2.57868  3.63211  4.50761  2.21426  3.61013  3.02770  3.05043  2.00763  2.12222  3.85216  5.90098  3.87459    427 d - - -
          2.68618  4.42225  2.77519  2.73123  3.46354  2.40513  3.72494  3.29354  2.67741  2.69355  4.24690  2.90347  2.73739  3.18146  2.89801  2.37887  2.77519  2.98518  4.58477  3.61503
          0.04477  5.18628  3.26511  0.61958  0.77255  0.78807  0.60646
    195   1.98409  5.31169  2.86687  2.63625  4.07975  1.85795  3.95050  3.79361  2.71390  3.26778  4.36896  2.63811  3.95200  3.07027  3.19434  2.08253  3.04259  3.57196  5.78195  4.15192    428 g - - -
          2.68618  4.42225  2.77519  2.73123  3.46354  2.40513  3.72494  3.29354  2.67741  2.69355  4.24690  2.90347  2.73739  3.18146  2.89801  2.37887  2.77519  2.98518  4.58477  3.61503
          0.12091  5.17454  2.22353  0.61958  0.77255  0.89823  0.52305
    196   2.90889  5.39824  1.89027  2.53491  4.73427  3.39818  3.87339  4.21401  2.40088  3.04958  4.44148  2.79874  4.07835  2.79419  2.89145  2.20004  2.00240  3.57819  5.83626  4.43061    429 d - - -
          2.68622  4.42229  2.77513  2.73112  3.46358  2.40517  3.72499  3.29358  2.67745  2.69359  4.24694  2.90340  2.73744  3.18131  2.89805  2.37891  2.77524  2.98499  4.58481  3.61507
          0.11153  2.27799  5.79351  0.20616  1.68041  0.22626  1.59705
    197   2.14825  4.63071  4.27095  3.25415  3.74465  3.52166  4.40623  2.47875  3.38702  2.76955  3.14414  3.99856  4.49722  3.87123  3.45118  2.67518  1.97401  1.56458  5.23249  3.58261    431 v - - -
          2.68618  4.42225  2.77519  2.73123  3.46354  2.40513  3.72494  3.29354  2.67741  2.69355  4.24690  2.90347  2.73739  3.18146  2.89801  2.37887  2.77519  2.98518  4.58477  3.61503
          0.00724  5.32756  6.04991  0.61958  0.77255  0.48576  0.95510
    198   2.75104  5.93844  2.41053  2.62885  5.32961  3.96478  4.40963  4.82500  3.30941  4.32618  5.12077  3.07261  0.75579  3.54960  3.85399  3.00327  3.32769  4.38581  6.48675  5.03717    432 p - - -
          2.68618  4.42225  2.77519  2.73123  3.46354  2.40513  3.72494  3.29354  2.67741  2.69355  4.24690  2.90347  2.73739  3.18146  2.89801  2.37887  2.77519  2.98518  4.58477  3.61503
          0.00724  5.32756  6.04991  0.61958  0.77255  0.48576  0.95510
    199   1.41317  5.11312  3.30793  2.56730  4.31856  2.76509  4.11746  3.29476  2.95823  2.89138  4.19462  3.47187  3.77277  3.05395  3.40406  2.60752  3.20793  2.12135  5.64083  4.33479    433 a - - -
          2.68618  4.42225  2.77519  2.73123  3.46354  2.40513  3.72494  3.29354  2.67741  2.69355  4.24690  2.90347  2.73739  3.18146  2.89801  2.37887  2.77519  2.98518  4.58477  3.61503
          0.02108  5.32756  4.13523  0.61958  0.77255  0.48576  0.95510
    200   1.99115  5.50744  2.86168  2.08586  4.84225  2.23727  3.98717  3.46688  2.58899  3.57957  3.87069  2.25148  4.19225  3.08687  2.98970  2.50057  2.92423  3.70988  5.94631  4.54162    434 a - - -
          2.68618  4.42225  2.77519  2.73123  3.46354  2.40513  3.72494  3.29354  2.67741  2.69355  4.24690  2.90347  2.73739  3.18146  2.89801  2.37887  2.77519  2.98518  4.58477  3.61503
          0.00730  5.31998  6.04232  0.61958  0.77255  0.45457  1.00710
    201   3.74932  5.05684  4.01633  5.09045  3.85820  5.02748  5.38507  2.38912  4.92522  0.66308  2.86320  5.16987  5.28592  5.00042  4.94864  4.36631  3.97741  1.75243  5.73342  4.62902    435 L - - -
          2.68618  4.42225  2.77519  2.73123  3.46354  2.40513  3.72494  3.29354  2.67741  2.69355  4.24690  2.90347  2.73739  3.18146  2.89801  2.37887  2.77519  2.98518  4.58477  3.61503
          0.00720  5.33363  6.05597  0.61958  0.77255  0.48576  0.95510
    202   2.88072  5.53695  2.43583  2.17257  4.12440  3.13828  3.20471  3.98245  2.38355  3.84203  3.66404  2.24339  4.19484  3.08498  2.07982  2.46150  2.65025  3.92734  5.96992  4.55925    436 r - - -
          2.68618  4.42225  2.77519  2.73123  3.46354  2.40513  3.72494  3.29354  2.67741  2.69355  4.24690  2.90347  2.73739  3.18146  2.89801  2.37887  2.77519  2.98518  4.58477  3.61503
          0.00720  5.33363  6.05597  0.61958  0.77255  0.48576  0.95510
    203   3.50546  5.71284  5.36605  5.04776  2.83784  5.15038  4.46236  4.28197  4.89915  3.25698  4.90044  3.56742  5.52350  4.96953  4.98034  4.52261  4.61820  4.13414  4.64512  0.32840    437 Y - - -
          2.68618  4.42225  2.77519  2.73123  3.46354  2.40513  3.72494  3.29354  2.67741  2.69355  4.24690  2.90347  2.73739  3.18146  2.89801  2.37887  2.77519  2.98518  4.58477  3.61503
          0.00720  5.33363  6.05597  0.61958  0.77255  0.48576  0.95510
    204   2.67953  5.52360  3.02265  2.32195  4.86243  2.34863  3.83988  4.34401  2.35562  3.02702  3.40190  3.27384  4.19728  2.16093  2.69613  2.04145  2.75533  3.91088  4.99479  4.55289    438 s - - -
          2.68618  4.42225  2.77519  2.73123  3.46354  2.40513  3.72494  3.29354  2.67741  2.69355  4.24690  2.90347  2.73739  3.18146  2.89801  2.37887  2.77519  2.98518  4.58477  3.61503
          0.00720  5.33363  6.05597  0.61958  0.77255  0.48576  0.95510
    205   2.56757  4.64951  5.28090  4.68147  2.34002  4.52250  4.87898  1.14798  4.48275  2.24532  3.72805  4.68309  4.86673  4.61721  4.50144  3.84406  3.53714  1.58719  5.35014  3.56200    439 i - - -
          2.68618  4.42225  2.77519  2.73123  3.46354  2.40513  3.72494  3.29354  2.67741  2.69355  4.24690  2.90347  2.73739  3.18146  2.89801  2.37887  2.77519  2.98518  4.58477  3.61503
          0.00720  5.33363  6.05597  0.61958  0.77255  0.48576  0.95510
    206   2.08463  5.53356  1.92432  2.66038  4.87283  2.76697  2.85936  3.72706  2.73678  3.83652  4.57632  2.48995  4.20249  2.92836  3.22935  1.99790  3.03852  3.92120  5.96981  4.56150    440 d - - -
          2.68618  4.42225  2.77519  2.73123  3.46354  2.40513  3.72494  3.29354  2.67741  2.69355  4.24690  2.90347  2.73739  3.18146  2.89801  2.37887  2.77519  2.98518  4.58477  3.61503
          0.00720  5.33363  6.05597  0.61958  0.77255  0.48576  0.95510
    207   1.81931  4.95615  5.69893  5.15790  4.25770  5.07655  5.57048  1.30646  5.02350  2.78659  3.39739  5.22789  5.37918  5.21698  5.10849  4.43671  3.46238  1.04992  6.02358  4.82303    441 v - - -
          2.68618  4.42225  2.77519  2.73123  3.46354  2.40513  3.72494  3.29354  2.67741  2.69355  4.24690  2.90347  2.73739  3.18146  2.89801  2.37887  2.77519  2.98518  4.58477  3.61503
          0.00720  5.33363  6.05597  0.61958  0.77255  0.48576  0.95510
    208   2.51813  5.53832  2.80203  2.44359  4.88349  2.92374  2.87068  4.36953  2.38826  3.84364  4.22268  2.92308  4.19463  2.20032  2.93514  2.30955  2.02113  3.92901  5.97094  3.78645    442 t - - -
          2.68618  4.42225  2.77519  2.73123  3.46354  2.40513  3.72494  3.29354  2.67741  2.69355  4.24690  2.90347  2.73739  3.18146  2.89801  2.37887  2.77519  2.98518  4.58477  3.61503
          0.00720  5.33363  6.05597  0.61958  0.77255  0.48576  0.95510
    209   2.94148  5.33569  3.41449  2.77651  4.65872  1.77609  4.13738  3.49841  2.93044  3.67027  4.46874  3.19462  1.37052  3.06035  3.40055  2.71638  2.93251  3.73239  5.88900  4.53849    443 p - - -
          2.68618  4.42225  2.77519  2.73123  3.46354  2.40513  3.72494  3.29354  2.67741  2.69355  4.24690  2.90347  2.73739  3.18146  2.89801  2.37887  2.77519  2.98518  4.58477  3.61503
          0.06741  5.33363  2.80748  0.61958  0.77255  0.48576  0.95510
    210   2.63884  5.23629  1.76599  2.83265  4.48254  3.83209  4.03423  2.99037  2.82707  2.34342  3.66308  2.70905  2.50980  3.17809  2.92459  2.71139  2.91404  3.44108  5.73332  4.39145    444 d - - -
          2.68618  4.42225  2.77519  2.73123  3.46354  2.40513  3.72494  3.29354  2.67741  2.69355  4.24690  2.90347  2.73739  3.18146  2.89801  2.37887  2.77519  2.98518  4.58477  3.61503
          0.11976  5.27386  2.22799  0.61958  0.77255  0.69145  0.69485
    211   2.12020  5.38522  2.90798  2.33502  4.70081  2.62270  3.92367  3.38885  2.57700  3.38608  3.78193  2.96017  3.15113  2.63963  3.15833  2.38775  2.37059  3.04182  5.83596  4.44351    445 a - - -
          2.68618  4.42225  2.77519  2.73123  3.46354  2.40513  3.72494  3.29354  2.67741  2.69355  4.24690  2.90347  2.73739  3.18146  2.89801  2.37887  2.77519  2.98518  4.58477  3.61503
          0.00854  5.16265  5.88499  0.61958  0.77255  0.71291  0.67377
    212   2.09895  5.44164  3.15918  2.54210  4.77005  2.71598  3.94076  4.24437  2.59795  3.37623  4.48689  2.07115  4.14488  2.85015  2.92697  1.98183  2.48985  3.33610  5.88459  4.48397    446 s - - -
          2.68610  4.42245  2.77458  2.73143  3.46258  2.40526  3.72514  3.29374  2.67760  2.69375  4.24709  2.90254  2.73759  3.18166  2.89820  2.37906  2.77520  2.98511  4.58497  3.61523
          0.36514  1.20778  4.95616  0.31674  1.30386  0.55297  0.85623
    213   2.59221  5.48777  2.61914  2.41424  4.82436  2.58522  3.96252  4.10041  2.70081  3.60001  3.91801  2.65944  3.36779  2.96710  3.19222  1.57291  2.44649  3.87389  5.92576  4.51996    451 s - - -
          2.68618  4.42225  2.77519  2.73123  3.46354  2.40513  3.72494  3.29354  2.67741  2.69355  4.24690  2.90347  2.73739  3.18146  2.89801  2.37887  2.77519  2.98518  4.58477  3.61503
          0.09207  5.27006  2.49111  0.61958  0.77255  0.70284  0.68355
    214   2.66129  5.45086  2.71303  2.57685  4.78714  1.71691  3.92720  4.26682  2.29231  3.61099  4.49504  2.15816  3.53105  3.02692  3.15848  2.73529  2.60092  3.39038  5.88990  4.48418    452 g - - -
          2.68618  4.42225  2.77519  2.73123  3.46354  2.40513  3.72494  3.29354  2.67741  2.69355  4.24690  2.90347  2.73739  3.18146  2.89801  2.37887  2.77519  2.98518  4.58477  3.61503
          0.00834  5.18633  5.90868  0.61958  0.77255  0.89229  0.52715
    215   2.66970  5.37739  2.34345  2.62270  4.68490  3.39048  3.94194  3.21286  2.47086  2.85565  3.89182  2.37718  3.59741  3.05190  3.17887  1.80722  2.61828  3.74769  5.83324  3.92002    453 s - - -
          2.68618  4.42225  2.77519  2.73123  3.46354  2.40513  3.72494  3.29354  2.67741  2.69355  4.24690  2.90347  2.73739  3.18146  2.89801  2.37887  2.77519  2.98518  4.58477  3.61503
          0.03877  5.19085  3.42778  0.61958  0.77255  0.90695  0.51710
    216   2.94556  5.44860  2.62531  2.26635  4.79044  2.12131  3.29436  3.77925  2.42563  3.52296  4.49012  2.95925  2.65008  2.65598  3.13614  2.53357  2.43733  3.42313  5.88321  4.47418    454 g - - -
          2.68618  4.42225  2.77519  2.73123  3.46354  2.40513  3.72494  3.29354  2.67741  2.69355  4.24690  2.90347  2.73739  3.18146  2.89801  2.37887  2.77519  2.98518  4.58477  3.61503
          0.03003  5.16064  3.73619  0.61958  0.77255  0.54351  0.86918
    217   2.51349  4.60454  3.60746  3.58126  2.42008  2.71288  4.33603  2.99342  2.87324  2.11109  3.71452  3.90721  4.43349  3.77539  3.78839  2.82138  3.24959  2.61574  5.20309  1.71960    455 y - - -
          2.68618  4.42225  2.77519  2.73123  3.46354  2.40513  3.72494  3.29354  2.67741  2.69355  4.24690  2.90347  2.73739  3.18146  2.89801  2.37887  2.77519  2.98518  4.58477  3.61503
          0.00794  5.23592  5.95827  0.61958  0.77255  0.62095  0.77097
    218   0.51202  5.04702  3.39207  3.67861  4.78943  3.16171  4.79477  4.15501  3.78361  2.89802  4.71661  3.98604  4.53022  4.05882  4.15496  3.28585  3.17942  3.76146  6.16689  4.92431    456 A - - -
          2.68618  4.42225  2.77519  2.73123  3.46354  2.40513  3.72494  3.29354  2.67741  2.69355  4.24690  2.90347  2.73739  3.18146  2.89801  2.37887  2.77519  2.98518  4.58477  3.61503
          0.00768  5.26875  5.99109  0.61958  0.77255  0.70674  0.67974
    219   2.68202  5.44032  1.99799  1.84780  4.75793  3.78222  3.81579  2.87780  2.58458  3.36388  3.75225  3.11027  3.67120  2.77319  2.98505  2.97336  2.61775  2.66118  5.88979  4.49602    457 e - - -
          2.68589  4.42228  2.77523  2.73126  3.46357  2.40516  3.72498  3.29357  2.67744  2.69358  4.24693  2.90350  2.73743  3.18149  2.89804  2.37890  2.77523  2.98499  4.58480  3.61506
          0.07171  2.70761  5.99109  0.24147  1.53930  0.36887  1.17608
    220   2.03314  5.01301  5.04746  4.74873  5.16260  0.45031  5.49963  4.40282  4.66835  4.21923  3.60264  4.55910  4.70561  4.89441  4.84119  3.38079  3.67186  3.30916  6.60639  5.46143    459 G - - -
          2.68618  4.42225  2.77519  2.73123  3.46354  2.40513  3.72494  3.29354  2.67741  2.69355  4.24690  2.90347  2.73739  3.18146  2.89801  2.37887  2.77519  2.98518  4.58477  3.61503
          0.00720  5.33363  6.05597  0.61958  0.77255  0.48576  0.95510
    221   2.66341  5.37665  3.10421  2.79878  4.65899  3.41442  4.03110  2.78269  2.79680  3.26299  4.43509  3.07889  4.22740  2.71803  2.56898  2.04050  1.53486  3.73325  5.84963  4.48054    460 t - - -
          2.68618  4.42225  2.77519  2.73123  3.46354  2.40513  3.72494  3.29354  2.67741  2.69355  4.24690  2.90347  2.73739  3.18146  2.89801  2.37887  2.77519  2.98518  4.58477  3.61503
          0.00720  5.33363  6.05597  0.61958  0.77255  0.48576  0.95510
    222   1.72655  4.58114  5.11986  4.52126  3.23108  3.59774  4.76468  1.76535  4.33284  2.46057  3.71191  4.54955  4.76651  4.48583  4.37616  3.72493  3.12757  1.22806  5.27524  4.09416    461 v - - -
          2.68618  4.42225  2.77519  2.73123  3.46354  2.40513  3.72494  3.29354  2.67741  2.69355  4.24690  2.90347  2.73739  3.18146  2.89801  2.37887  2.77519  2.98518  4.58477  3.61503
          0.00726  5.32456  6.04690  0.61958  0.77255  0.48576  0.95510
    223   2.75578  5.44629  3.31195  2.18174  4.75549  3.38713  4.00541  2.77457  1.94760  3.39520  3.71239  3.21763  4.20682  3.04854  2.36649  1.91914  2.64723  3.44820  5.90103  4.51290    462 s - - -
          2.68618  4.42225  2.77519  2.73123  3.46354  2.40513  3.72494  3.29354  2.67741  2.69355  4.24690  2.90347  2.73739  3.18146  2.89801  2.37887  2.77519  2.98518  4.58477  3.61503
          0.00726  5.32456  6.04690  0.61958  0.77255  0.48576  0.95510
    224   2.37776  4.94956  3.76521  3.21526  4.16889  3.96205  3.57806  3.54465  3.18593  3.22938  4.09750  3.66170  4.37896  2.96445  3.58636  2.47791  1.20913  2.03511  5.56039  4.29731    463 t - - -
          2.68618  4.42225  2.77519  2.73123  3.46354  2.40513  3.72494  3.29354  2.67741  2.69355  4.24690  2.90347  2.73739  3.18146  2.89801  2.37887  2.77519  2.98518  4.58477  3.61503
          0.00726  5.32456  6.04690  0.61958  0.77255  0.48576  0.95510
    225   2.54918  5.43832  2.73050  2.01444  3.22059  2.78030  4.00731  3.66284  2.61689  3.25513  4.33270  2.96588  4.20815  3.07521  2.53468  2.61131  2.42302  2.99405  5.89502  3.17941    464 e - - -
          2.68618  4.42225  2.77519  2.73123  3.46354  2.40513  3.72494  3.29354  2.67741  2.69355  4.24690  2.90347  2.73739  3.18146  2.89801  2.37887  2.77519  2.98518  4.58477  3.61503
          0.00726  5.32456  6.04690  0.61958  0.77255  0.48576  0.95510
    226   2.85357  4.47120  4.98137  4.37082  1.14049  4.24819  4.57762  2.60829  4.17066  2.36050  2.21628  4.38784  4.61206  3.76314  4.20290  3.23167  3.14397  2.51992  5.09085  3.10200    465 f - - -
          2.68618  4.42225  2.77519  2.73123  3.46354  2.40513  3.72494  3.29354  2.67741  2.69355  4.24690  2.90347  2.73739  3.18146  2.89801  2.37887  2.77519  2.98518  4.58477  3.61503
          0.00726  5.32456  6.04690  0.61958  0.77255  0.48576  0.95510
    227   2.22947  5.50313  3.05108  2.56763  4.83517  3.09225  3.05413  4.31205  2.55896  3.26762  4.54724  2.51830  4.19576  3.09170  2.69271  2.17266  2.06232  2.79324  5.94369  4.54073    466 t - - -
          2.68618  4.42225  2.77519  2.73123  3.46354  2.40513  3.72494  3.29354  2.67741  2.69355  4.24690  2.90347  2.73739  3.18146  2.89801  2.37887  2.77519  2.98518  4.58477  3.61503
          0.00726  5.32456  6.04690  0.61958  0.77255  0.48576  0.95510
    228   2.11195  4.81909  2.89690  3.30017  3.96315  1.71554  4.26353  3.16387  3.26122  2.93859  3.23432  3.72416  4.39702  3.57046  3.50886  2.94593  2.64849  2.00586  5.39537  3.32243    467 g - - -
          2.68618  4.42225  2.77519  2.73123  3.46354  2.40513  3.72494  3.29354  2.67741  2.69355  4.24690  2.90347  2.73739  3.18146  2.89801  2.37887  2.77519  2.98518  4.58477  3.61503
          0.00726  5.32456  6.04690  0.61958  0.77255  0.48576  0.95510
    229   2.96427  5.53389  2.62774  2.28196  4.50409  3.79695  3.52940  4.05698  2.52203  3.83911  4.57460  2.42971  3.37183  2.67043  3.07423  1.44417  2.64114  3.92446  5.96662  4.55569    468 s - - -
          2.68618  4.42225  2.77519  2.73123  3.46354  2.40513  3.72494  3.29354  2.67741  2.69355  4.24690  2.90347  2.73739  3.18146  2.89801  2.37887  2.77519  2.98518  4.58477  3.61503
          0.00726  5.32456  6.04690  0.61958  0.77255  0.48576  0.95510
    230   2.82210  4.57774  3.04096  3.85078  2.81424  4.15679  4.45213  1.53722  3.74650  2.77467  3.13873  2.81320  4.52779  3.98224  3.95949  2.25150  2.51426  2.26228  4.39686  3.98919    469 i - - -
          2.68618  4.42225  2.77519  2.73123  3.46354  2.40513  3.72494  3.29354  2.67741  2.69355  4.24690  2.90347  2.73739  3.18146  2.89801  2.37887  2.77519  2.98518  4.58477  3.61503
          0.00726  5.32456  6.04690  0.61958  0.77255  0.48576  0.95510
    231   2.91559  5.33665  3.06135  2.16393  4.60654  3.83868  3.60396  3.16695  2.40562  2.40269  1.90687  3.00076  4.22990  2.84584  2.78993  3.03584  2.90000  3.25131  5.81715  3.87936    470 m - - -
          2.68618  4.42225  2.77519  2.73123  3.46354  2.40513  3.72494  3.29354  2.67741  2.69355  4.24690  2.90347  2.73739  3.18146  2.89801  2.37887  2.77519  2.98518  4.58477  3.61503
          0.00726  5.32456  6.04690  0.61958  0.77255  0.48576  0.95510
    232   3.03890  5.52658  2.53927  1.16196  4.86088  3.80773  4.00221  3.55862  2.64157  3.82730  4.57090  3.27872  4.20541  2.69676  3.23656  2.68311  2.24777  3.50851  5.96543  4.55937    471 e - - -
          2.68618  4.42225  2.77519  2.73123  3.46354  2.40513  3.72494  3.29354  2.67741  2.69355  4.24690  2.90347  2.73739  3.18146  2.89801  2.37887  2.77519  2.98518  4.58477  3.61503
          0.00726  5.32456  6.04690  0.61958  0.77255  0.48576  0.95510
    233   1.45450  5.14784  3.51513  2.98250  4.38279  1.58088  4.14328  3.78523  2.83624  3.41979  4.25513  3.23980  4.30574  2.91577  3.41426  3.12973  3.30088  3.18410  5.69433  2.94205    472 a - - -
          2.68618  4.42225  2.77519  2.73123  3.46354  2.40513  3.72494  3.29354  2.67741  2.69355  4.24690  2.90347  2.73739  3.18146  2.89801  2.37887  2.77519  2.98518  4.58477  3.61503
          0.00741  5.30475  6.02709  0.61958  0.77255  0.48576  0.95510
    234   2.52278  5.51847  2.73394  2.44399  4.86122  3.29394  3.85149  4.34555  2.45505  3.82276  4.55974  2.31704  3.62815  3.07232  1.64942  2.45250  2.84174  3.53805  4.78616  3.84899    473 r - - -
          2.68619  4.42226  2.77521  2.73125  3.46355  2.40514  3.72496  3.29355  2.67742  2.69356  4.24691  2.90348  2.73716  3.18148  2.89802  2.37888  2.77521  2.98520  4.58478  3.61504
          0.25247  3.39321  1.66324  0.35214  1.21464  0.48576  0.95510
    235   2.53154  5.42221  2.12907  2.40366  4.76386  1.91188  3.88121  4.24759  2.49680  3.72604  4.46388  2.72374  3.26600  2.85789  2.85429  2.77064  2.68455  3.62785  5.85688  3.99455    475 g - - -
          2.68618  4.42225  2.77519  2.73123  3.46354  2.40513  3.72494  3.29354  2.67741  2.69355  4.24690  2.90347  2.73739  3.18146  2.89801  2.37887  2.77519  2.98518  4.58477  3.61503
          0.00912  5.09758  5.81993  0.61958  0.77255  1.02552  0.44412
    236   2.63848  5.37562  2.41372  2.48987  4.69900  3.13191  3.88971  3.27761  2.32292  3.24027  4.42203  2.38161  4.09321  2.92947  2.66008  2.61800  2.09935  3.57830  4.54993  3.68842    476 t - - -
          2.68618  4.42225  2.77519  2.73123  3.46354  2.40513  3.72494  3.29354  2.67741  2.69355  4.24690  2.90347  2.73739  3.18146  2.89801  2.37887  2.77519  2.98518  4.58477  3.61503
          0.03214  5.09758  3.66828  0.61958  0.77255  0.89694  0.52394
    237   2.79033  4.60092  2.97119  2.58476  3.83173  2.93850  3.52242  3.07061  2.56793  3.16946  4.28131  2.32684  3.59737  2.93102  3.17890  2.25160  2.18177  3.20608  5.70150  3.29914    477 t - - -
          2.68624  4.42401  2.77279  2.73277  3.46454  2.40509  3.72636  3.29428  2.67911  2.69482  4.24691  2.90182  2.73708  3.18294  2.89939  2.37883  2.77465  2.98651  4.57052  3.60838
          0.59093  0.88677  3.37544  2.49189  0.08638  0.89404  0.52594
    238   2.85621  4.70599  2.12840  2.52461  4.74318  2.78950  3.72926  4.22376  2.55660  3.32830  4.44852  2.09593  3.39071  2.46205  3.10732  2.64392  2.41158  3.57134  5.84314  3.81557    516 n - - -
          2.68618  4.42225  2.77519  2.73123  3.46354  2.40513  3.72494  3.29354  2.67741  2.69355  4.24690  2.90347  2.73739  3.18146  2.89801  2.37887  2.77519  2.98518  4.58477  3.61503
          0.00920  5.08855  5.81090  0.61958  0.77255  1.02657  0.44353
    239   2.91602  5.42579  2.38710  2.36774  4.77025  3.21701  3.87647  3.95756  2.07710  3.73077  4.46675  1.74954  4.08249  2.67169  2.97614  2.39534  2.75817  3.62046  5.85868  4.44780    517 n - - -
          2.68618  4.42225  2.77519  2.73123  3.46354  2.40513  3.72494  3.29354  2.67741  2.69355  4.24690  2.90347  2.73739  3.18146  2.89801  2.37887  2.77519  2.98518  4.58477  3.61503
          0.00920  5.08855  5.81090  0.61958  0.77255  0.88058  0.53536
    240   2.59195  4.99177  3.44271  2.22257  4.19263  3.80639  4.02209  3.58732  2.86941  2.42811  3.74050  3.38160  2.23741  2.77993  3.31183  2.79877  2.12615  2.42649  5.52283  4.22111    518 t - - -
          2.68618  4.42225  2.77519  2.73123  3.46354  2.40513  3.72494  3.29354  2.67741  2.69355  4.24690  2.90347  2.73739  3.18146  2.89801  2.37887  2.77519  2.98518  4.58477  3.61503
          0.00892  5.11946  5.84180  0.61958  0.77255  0.96861  0.47741
    241   1.35667  4.85703  4.56000  4.14763  5.05984  3.40150  5.07799  4.47915  4.10694  4.16525  4.97451  4.17374  4.44682  4.36754  4.39904  1.14236  1.63409  3.24262  6.41464  5.23472    519 s - - -
          2.68618  4.42225  2.77519  2.73123  3.46354  2.40513  3.72494  3.29354  2.67741  2.69355  4.24690  2.90347  2.73739  3.18146  2.89801  2.37887  2.77519  2.98518  4.58477  3.61503
          0.00892  5.11946  5.84180  0.61958  0.77255  0.56785  0.83642
    242   1.74690  5.40143  3.04753  2.54073  4.71594  2.72414  3.94976  4.17986  2.54814  3.69449  4.45237  3.23956  4.15107  3.05764  2.45536  2.15683  2.31630  2.90810  5.85536  4.46478    520 a - - -
          2.68618  4.42225  2.77519  2.73123  3.46354  2.40513  3.72494  3.29354  2.67741  2.69355  4.24690  2.90347  2.73739  3.18146  2.89801  2.37887  2.77519  2.98518  4.58477  3.61503
          0.00814  5.21062  5.93296  0.61958  0.77255  0.76143  0.62923
    243   2.97236  5.32653  3.02057  2.33204  4.61200  3.77262  3.54141  3.17450  2.28813  3.60599  3.86698  3.26824  4.16441  2.75994  2.90884  2.78095  1.60907  2.47738  5.79661  3.71581    521 t - - -
          2.68618  4.42225  2.77519  2.73123  3.46354  2.40513  3.72494  3.29354  2.67741  2.69355  4.24690  2.90347  2.73739  3.18146  2.89801  2.37887  2.77519  2.98518  4.58477  3.61503
          0.00814  5.21062  5.93296  0.61958  0.77255  0.76143  0.62923
    244   2.99521  4.65835  3.97271  3.40251  3.38799  3.99978  3.45192  2.22482  2.54215  2.22912  2.85938  1.88316  4.37719  3.63608  3.33710  3.25217  2.41888  2.58401  5.24770  4.02395    522 n - - -
          2.68618  4.42225  2.77519  2.73123  3.46354  2.40513  3.72494  3.29354  2.67741  2.69355  4.24690  2.90347  2.73739  3.18146  2.89801  2.37887  2.77519  2.98518  4.58477  3.61503
          0.00822  5.20136  5.92371  0.61958  0.77255  0.76143  0.62923
    245   2.85601  5.47386  2.86749  2.35231  4.81816  3.73851  3.77445  4.30357  2.35230  3.77876  4.51479  2.30733  4.13223  2.49071  2.73610  2.02106  1.92454  3.39756  5.90693  4.49645    523 t - - -
          2.68618  4.42225  2.77519  2.73123  3.46354  2.40513  3.72494  3.29354  2.67741  2.69355  4.24690  2.90347  2.73739  3.18146  2.89801  2.37887  2.77519  2.98518  4.58477  3.61503
          0.00822  5.20136  5.92371  0.61958  0.77255  0.76143  0.62923
    246   2.79371  4.45824  2.82083  4.00850  2.50808  4.13483  4.44036  2.81783  3.86789  2.24227  2.97481  3.78306  4.50252  4.06625  4.00625  3.23029  3.24562  2.64744  1.99610  1.91048    524 y - - -
          2.68618  4.42225  2.77519  2.73123  3.46354  2.40513  3.72494  3.29354  2.67741  2.69355  4.24690  2.90347  2.73739  3.18146  2.89801  2.37887  2.77519  2.98518  4.58477  3.61503
          0.00822  5.20136  5.92371  0.61958  0.77255  0.76143  0.62923
    247   2.47815  5.41870  2.76068  2.68191  4.74043  3.74878  3.93827  3.55535  1.87421  3.71390  4.46566  3.06333  4.14168  3.04270  1.97450  2.03705  2.97829  3.35572  5.86558  3.16718    525 k - - -
          2.68618  4.42225  2.77519  2.73123  3.46354  2.40513  3.72494  3.29354  2.67741  2.69355  4.24690  2.90347  2.73739  3.18146  2.89801  2.37887  2.77519  2.98518  4.58477  3.61503
          0.00822  5.20136  5.92371  0.61958  0.77255  0.76143  0.62923
    248   3.82320  6.55447  0.54953  2.27947  5.82407  3.98066  4.57819  5.39345  3.67075  4.83242  5.70022  3.42013  4.64000  2.35724  4.32985  3.66218  3.34497  4.91910  6.97647  5.39257    526 D - - -
          2.68618  4.42225  2.77519  2.73123  3.46354  2.40513  3.72494  3.29354  2.67741  2.69355  4.24690  2.90347  2.73739  3.18146  2.89801  2.37887  2.77519  2.98518  4.58477  3.61503
          0.00822  5.20136  5.92371  0.61958  0.77255  0.76143  0.62923
    249   2.62766  5.42425  3.23625  2.41501  4.74815  3.74820  3.22364  3.05938  1.97070  3.36021  4.47061  2.86596  4.14107  3.04083  1.93944  2.29745  2.53134  3.45906  5.86963  4.47230    527 r - - -
          2.68618  4.42225  2.77519  2.73123  3.46354  2.40513  3.72494  3.29354  2.67741  2.69355  4.24690  2.90347  2.73739  3.18146  2.89801  2.37887  2.77519  2.98518  4.58477  3.61503
          0.00822  5.20136  5.92371  0.61958  0.77255  0.76143  0.62923
    250   2.27886  4.89719  3.91776  3.39820  4.32604  3.85829  4.42656  2.99248  3.36531  3.39006  4.25494  3.77239  4.38370  3.25604  3.74400  2.02370  0.96884  3.38757  5.71681  4.46778    528 t - - -
          2.68618  4.42225  2.77519  2.73123  3.46354  2.40513  3.72494  3.29354  2.67741  2.69355  4.24690  2.90347  2.73739  3.18146  2.89801  2.37887  2.77519  2.98518  4.58477  3.61503
          0.00822  5.20136  5.92371  0.61958  0.77255  0.76143  0.62923
    251   2.96843  5.31916  3.16214  1.99202  4.60345  3.76912  3.96406  4.04866  2.60194  2.84127  2.85902  2.99126  4.16099  2.79580  3.20820  1.88560  2.10129  3.01210  5.79005  4.41910    529 s - - -
          2.68618  4.42225  2.77519  2.73123  3.46354  2.40513  3.72494  3.29354  2.67741  2.69355  4.24690  2.90347  2.73739  3.18146  2.89801  2.37887  2.77519  2.98518  4.58477  3.61503
          0.00822  5.20136  5.92371  0.61958  0.77255  0.76143  0.62923
    252   1.76440  4.76908  5.32353  4.76837  4.00001  4.71325  5.16736  1.98857  4.62104  2.83922  3.92292  4.85046  5.05935  4.81400  4.71743  4.05663  3.68479  0.80652  5.67988  3.67248    530 v - - -
          2.68618  4.42225  2.77519  2.73123  3.46354  2.40513  3.72494  3.29354  2.67741  2.69355  4.24690  2.90347  2.73739  3.18146  2.89801  2.37887  2.77519  2.98518  4.58477  3.61503
          0.00822  5.20136  5.92371  0.61958  0.77255  0.76143  0.62923
    253   2.27580  5.43739  2.61929  2.67815  4.77045  3.05590  3.94010  3.98378  2.62371  3.74043  4.48757  2.87934  4.14215  3.04237  2.70973  1.53049  2.19328  3.82294  5.88494  4.48421    531 s - - -
          2.68618  4.42225  2.77519  2.73123  3.46354  2.40513  3.72494  3.29354  2.67741  2.69355  4.24690  2.90347  2.73739  3.18146  2.89801  2.37887  2.77519  2.98518  4.58477  3.61503
          0.00822  5.20136  5.92371  0.61958  0.77255  0.76143  0.62923
    254   3.43986  5.33624  4.73018  4.77745  5.94302  0.18559  5.87473  5.63570  5.13599  5.27185  6.09076  4.70663  4.89248  5.28906  5.27125  3.30552  4.01936  4.75566  7.13543  6.11222    532 G - - -
          2.68618  4.42225  2.77519  2.73123  3.46354  2.40513  3.72494  3.29354  2.67741  2.69355  4.24690  2.90347  2.73739  3.18146  2.89801  2.37887  2.77519  2.98518  4.58477  3.61503
          0.22276  5.20136  1.63897  0.61958  0.77255  0.76143  0.62923
    255   2.61380  5.10175  2.98405  2.47675  3.29215  1.91709  3.90420  3.76786  2.51601  2.31909  3.85885  3.22634  4.09209  2.38530  3.16478  2.90344  2.85553  3.43745  5.59939  3.93974    533 g - - -
          2.68618  4.42225  2.77519  2.73123  3.46354  2.40513  3.72494  3.29354  2.67741  2.69355  4.24690  2.90347  2.73739  3.18146  2.89801  2.37887  2.77519  2.98518  4.58477  3.61503
          0.01017  4.98878  5.71112  0.61958  0.77255  0.43853  1.03559
    256   3.80661  5.06644  5.82087  5.26139  3.34277  5.18879  5.61107  0.68583  5.11808  1.64096  3.41846  5.34899  5.41283  5.19241  5.14444  4.55281  3.39397  2.23663  5.90049  4.79666    534 I - - -
          2.68618  4.42225  2.77519  2.73123  3.46354  2.40513  3.72494  3.29354  2.67741  2.69355  4.24690  2.90347  2.73739  3.18146  2.89801  2.37887  2.77519  2.98518  4.58477  3.61503
          0.00822  5.20136  5.92371  0.61958  0.77255  0.76143  0.62923
    257   2.97428  5.12183  2.97062  2.69475  1.90365  3.81807  4.02566  3.37202  2.02022  3.02685  4.19686  3.26421  4.20703  3.18820  2.65462  2.60686  2.48481  2.82562  5.63489  3.90319    535 f - - -
          2.68618  4.42225  2.77519  2.73123  3.46354  2.40513  3.72494  3.29354  2.67741  2.69355  4.24690  2.90347  2.73739  3.18146  2.89801  2.37887  2.77519  2.98518  4.58477  3.61503
          0.00822  5.20136  5.92371  0.61958  0.77255  0.76143  0.62923
    258   2.62514  5.47549  2.28877  2.36443  4.82018  3.73862  3.70064  4.30588  2.30338  3.26924  4.51633  1.80823  4.13251  2.81257  2.61091  2.76462  2.32530  3.86594  5.90827  4.49751    536 n - - -
          2.68618  4.42225  2.77519  2.73123  3.46354  2.40513  3.72494  3.29354  2.67741  2.69355  4.24690  2.90347  2.73739  3.18146  2.89801  2.37887  2.77519  2.98518  4.58477  3.61503
          0.00822  5.20136  5.92371  0.61958  0.77255  0.76143  0.62923
    259   4.13731  5.38657  5.94400  5.41166  0.93512  5.33821  5.18309  3.12496  5.23367  1.04171  3.35223  5.38734  5.49812  5.13466  5.17075  4.69565  4.34464  3.07154  5.30677  3.25368    537 f - - -
          2.68618  4.42225  2.77519  2.73123  3.46354  2.40513  3.72494  3.29354  2.67741  2.69355  4.24690  2.90347  2.73739  3.18146  2.89801  2.37887  2.77519  2.98518  4.58477  3.61503
          0.00822  5.20136  5.92371  0.61958  0.77255  0.76143  0.62923
    260   2.05991  5.14065  3.39569  2.83744  4.36976  3.01641  4.01922  3.54234  2.82923  3.22409  2.65285  2.80193  4.20211  2.06844  3.28883  2.02924  2.75989  3.30149  5.65028  3.80199    538 s - - -
          2.68618  4.42225  2.77519  2.73123  3.46354  2.40513  3.72494  3.29354  2.67741  2.69355  4.24690  2.90347  2.73739  3.18146  2.89801  2.37887  2.77519  2.98518  4.58477  3.61503
          0.00822  5.20136  5.92371  0.61958  0.77255  0.76143  0.62923
    261   3.96430  6.09101  4.53294  3.65722  5.70722  4.52535  4.29956  4.96789  0.61542  4.28505  5.15706  4.00797  4.83818  2.26492  1.91350  3.92383  3.41574  4.64102  6.23176  5.14221    539 K - - -
          2.68618  4.42225  2.77519  2.73123  3.46354  2.40513  3.72494  3.29354  2.67741  2.69355  4.24690  2.90347  2.73739  3.18146  2.89801  2.37887  2.77519  2.98518  4.58477  3.61503
          0.00822  5.20136  5.92371  0.61958  0.77255  0.76143  0.62923
    262   2.29302  5.39496  2.88897  2.69257  4.70738  3.75323  3.94431  4.17080  2.33601  3.05779  4.44463  2.70524  4.14605  2.82050  3.10105  1.81185  2.02631  2.96555  5.84799  4.45780    540 s - - -
          2.68618  4.42225  2.77519  2.73123  3.46354  2.40513  3.72494  3.29354  2.67741  2.69355  4.24690  2.90347  2.73739  3.18146  2.89801  2.37887  2.77519  2.98518  4.58477  3.61503
          0.00822  5.20136  5.92371  0.61958  0.77255  0.76143  0.62923
    263   3.50672  4.85432  5.20564  4.68125  0.83584  4.58935  3.03818  3.28518  4.48975  2.63702  3.30560  4.59489  4.93252  4.56465  4.50955  3.90872  3.73487  2.34367  4.70071  2.19623    541 f - - -
          2.68618  4.42225  2.77519  2.73123  3.46354  2.40513  3.72494  3.29354  2.67741  2.69355  4.24690  2.90347  2.73739  3.18146  2.89801  2.37887  2.77519  2.98518  4.58477  3.61503
          0.00836  5.18381  5.90615  0.61958  0.77255  0.65350  0.73443
    264   2.58842  5.43581  2.70037  2.04536  4.77709  2.38795  2.95721  4.26051  2.48597  3.73951  4.22908  2.89379  4.10186  2.99384  3.12514  2.15005  2.17965  3.64039  5.87078  4.46191    542 e - - -
          2.68615  4.42227  2.77512  2.73125  3.46355  2.40514  3.72496  3.29356  2.67742  2.69356  4.24691  2.90348  2.73732  3.18148  2.89802  2.37885  2.77521  2.98520  4.58478  3.61505
          0.02093  4.02629  5.85370  0.77086  0.62104  0.36887  1.17608
    265   3.34564  4.95406  5.15074  4.63811  2.75747  4.63786  4.39251  3.41375  4.45060  3.06353  4.07337  4.58786  4.98388  4.55581  3.66863  3.95503  3.81902  2.34350  3.88151  0.62055    546 Y - - -
          2.68618  4.42225  2.77519  2.73123  3.46354  2.40513  3.72494  3.29354  2.67741  2.69355  4.24690  2.90347  2.73739  3.18146  2.89801  2.37887  2.77519  2.98518  4.58477  3.61503
          0.00818  5.20545  5.92779  0.61958  0.77255  0.48576  0.95510
    266   2.65125  5.45691  3.20871  1.74036  4.79754  3.39684  3.60514  4.28034  2.26605  3.65465  4.49882  2.89491  4.12549  2.28277  3.14792  2.28753  2.17762  3.20492  5.89223  4.48402    547 e - - -
          2.68618  4.42225  2.77519  2.73123  3.46354  2.40513  3.72494  3.29354  2.67741  2.69355  4.24690  2.90347  2.73739  3.18146  2.89801  2.37887  2.77519  2.98518  4.58477  3.61503
          0.00836  5.18389  5.90624  0.61958  0.77255  0.48576  0.95510
    267   3.37738  5.55264  2.16256  3.11735  5.50815  3.79785  4.74858  5.10312  3.85706  4.66132  5.51246  3.61273  4.52858  3.96263  4.39778  0.48011  3.81650  4.50391  6.74988  5.33966    548 S - - -
          2.68618  4.42225  2.77519  2.73123  3.46354  2.40513  3.72494  3.29354  2.67741  2.69355  4.24690  2.90347  2.73739  3.18146  2.89801  2.37887  2.77519  2.98518  4.58477  3.61503
          0.11013  5.01299  2.32654  0.61958  0.77255  0.48576  0.95510
    268   2.88883  4.83515  4.04042  3.68404  4.87199  0.60194  4.69937  4.26066  3.49720  3.93519  4.77603  3.88070  4.32475  3.94519  2.94105  3.05818  2.85343  3.29428  6.17049  4.96268    549 G - - -
          2.68618  4.42225  2.77519  2.73123  3.46354  2.40513  3.72494  3.29354  2.67741  2.69355  4.24690  2.90347  2.73739  3.18146  2.89801  2.37887  2.77519  2.98518  4.58477  3.61503
          0.01105  4.90643  5.62878  0.61958  0.77255  0.72453  0.66272
    269   2.98287  4.34913  4.92605  4.31513  2.40637  4.16472  4.49728  1.66644  4.11010  1.69383  2.25810  4.31985  4.51040  4.23082  4.12320  3.47905  2.79283  2.16451  4.96789  3.31227    550 i - - -
          2.68618  4.42225  2.77519  2.73123  3.46354  2.40513  3.72494  3.29354  2.67741  2.69355  4.24690  2.90347  2.73739  3.18146  2.89801  2.37887  2.77519  2.98518  4.58477  3.61503
          0.05681  4.88760  3.04302  0.61958  0.77255  0.72453  0.66272
    270   2.59305  5.28952  2.31501  2.33711  4.62963  3.32660  3.75339  4.11190  1.96224  3.59252  4.33183  2.95873  3.95911  2.81587  2.25750  2.37704  2.54273  3.36435  5.72502  4.31730    551 k - - -
          2.68618  4.42225  2.77519  2.73123  3.46354  2.40513  3.72494  3.29354  2.67741  2.69355  4.24690  2.90347  2.73739  3.18146  2.89801  2.37887  2.77519  2.98518  4.58477  3.61503
          0.06043  4.77419  2.99177  0.61958  0.77255  0.47044  0.98011
    271   3.38536  4.68570  5.04843  4.48423  2.57298  4.65903  4.90049  1.90791  4.35736  0.87287  2.92430  4.69889  4.82327  4.40403  4.43581  4.00884  3.60315  2.27637  5.14100  4.00613    552 l - - -
          2.68663  4.42270  2.77449  2.73169  3.46354  2.40478  3.72481  3.29361  2.67770  2.69351  4.24482  2.90260  2.73785  3.18112  2.89800  2.37921  2.77548  2.98492  4.58522  3.61548
          0.32579  1.27998        *  2.05477  0.13711  0.00000        *
//

HMMER3/f [3.3.2 | Nov 2020]
NAME  Alkanophagales_sheath
LENG  199
ALPH  amino
RF    no
MM    no
CONS  yes
CS    no
MAP   yes
DATE  Mon Nov 27 16:01:30 2023
NSEQ  49
EFFN  4.644592
CKSUM 3751712731
STATS LOCAL MSV      -10.5122  0.70541
STATS LOCAL VITERBI  -11.4925  0.70541
STATS LOCAL FORWARD   -5.1125  0.70541
HMM          A        C        D        E        F        G        H        I        K        L        M        N        P        Q        R        S        T        V        W        Y   
            m->m     m->i     m->d     i->m     i->i     d->m     d->d
  COMPO   2.65993  4.27928  2.91254  2.53282  3.35925  2.67751  3.72690  2.91852  2.57445  2.80666  3.68747  3.01985  3.40241  3.11836  3.09438  2.46997  2.63360  2.72146  4.45192  3.38928
          2.68628  4.42337  2.77519  2.73079  3.46567  2.40532  3.72609  3.28983  2.67843  2.69513  4.24757  2.90326  2.73845  3.18274  2.90005  2.37940  2.77105  2.98367  4.57653  3.61486
          0.89969  1.00754  1.47758  2.89862  0.05668  0.00000        *
      1   2.56255  4.68457  3.40129  2.83872  3.59309  3.67904  3.90640  3.09239  2.63150  2.91187  3.77670  2.72573  4.06353  3.14189  2.13460  2.90321  2.52195  1.96079  5.23808  3.54291     39 v - - -
          2.68618  4.42225  2.77519  2.73123  3.46354  2.40513  3.72494  3.29354  2.67741  2.69355  4.24690  2.90347  2.73739  3.18146  2.89801  2.37887  2.77519  2.98518  4.58477  3.61503
          0.28328  4.70977  1.43682  0.61958  0.77255  0.90272  0.51998
      2   1.85122  4.43090  4.65704  4.11932  3.71771  4.19266  4.72917  1.26105  4.01308  2.53567  3.61895  4.29345  4.59611  4.25301  4.20220  3.53844  2.76270  1.68886  5.38707  4.18646     40 i - - -
          2.68618  4.42225  2.77519  2.73123  3.46354  2.40513  3.72494  3.29354  2.67741  2.69355  4.24690  2.90347  2.73739  3.18146  2.89801  2.37887  2.77519  2.98518  4.58477  3.61503
          0.01591  4.54466  5.26700  0.61958  0.77255  1.07738  0.41625
      3   1.48854  4.01039  3.32767  2.78692  4.14287  3.52649  3.91711  3.53592  2.15609  3.18041  4.01409  3.02346  3.99467  3.10273  3.16084  2.79446  2.17960  3.20761  5.45240  4.15878     41 a - - -
          2.68618  4.42225  2.77519  2.73123  3.46354  2.40513  3.72494  3.29354  2.67741  2.69355  4.24690  2.90347  2.73739  3.18146  2.89801  2.37887  2.77519  2.98518  4.58477  3.61503
          0.01531  4.58250  5.30485  0.61958  0.77255  1.02176  0.44623
      4   3.48097  4.77683  5.37789  4.79226  2.87402  4.76599  5.09747  2.45114  4.63443  1.37176  1.84697  4.89972  4.98371  4.67180  4.65058  4.11025  3.70376  1.28345  5.38129  4.29865     42 v - - -
          2.68618  4.42225  2.77519  2.73123  3.46354  2.40513  3.72494  3.29354  2.67741  2.69355  4.24690  2.90347  2.73739  3.18146  2.89801  2.37887  2.77519  2.98518  4.58477  3.61503
          0.01351  4.70661  5.42895  0.61958  0.77255  0.80100  0.59581
      5   2.11843  5.22665  3.08441  2.37731  3.73158  3.58830  3.77908  4.00069  1.69935  3.51737  4.27654  2.75840  3.41588  2.67831  2.91008  2.65837  2.66842  3.19879  5.67999  4.29078     43 k - - -
          2.68618  4.42225  2.77519  2.73123  3.46354  2.40513  3.72494  3.29354  2.67741  2.69355  4.24690  2.90347  2.73739  3.18146  2.89801  2.37887  2.77519  2.98518  4.58477  3.61503
          0.01223  4.80544  5.52779  0.61958  0.77255  0.76595  0.62529
      6   1.83762  4.73071  3.52417  2.44261  3.91965  3.34532  4.02181  3.28472  2.94648  2.77478  3.84827  3.42552  3.13217  3.27107  3.35170  2.99500  2.60110  1.75349  5.31412  4.04924     44 v - - -
          2.68618  4.42225  2.77519  2.73123  3.46354  2.40513  3.72494  3.29354  2.67741  2.69355  4.24690  2.90347  2.73739  3.18146  2.89801  2.37887  2.77519  2.98518  4.58477  3.61503
          0.04317  4.89929  3.35823  0.61958  0.77255  0.88598  0.53155
      7   2.32659  4.56556  3.74605  3.17958  3.70456  3.83365  4.09180  1.71192  3.12324  2.40759  3.67219  3.14078  2.20114  3.25620  3.14386  3.08207  2.84413  2.83798  5.15137  3.91931     45 i - - -
          2.68618  4.42225  2.77519  2.73123  3.46354  2.40513  3.72494  3.29354  2.67741  2.69355  4.24690  2.90347  2.73739  3.18146  2.89801  2.37887  2.77519  2.98518  4.58477  3.61503
          0.04752  4.89813  3.24547  0.61958  0.77255  0.93789  0.49668
      8   2.19565  3.86812  2.71115  2.01522  4.63914  2.41448  3.79751  4.11570  2.54134  3.60804  4.35418  2.81066  2.61186  2.68936  3.03272  2.60350  3.06246  3.69126  5.75038  4.34711     46 e - - -
          2.68628  4.42235  2.77530  2.73134  3.46364  2.40523  3.72505  3.29364  2.67694  2.69365  4.24700  2.90337  2.73698  3.18157  2.89811  2.37873  2.77530  2.98529  4.58487  3.61514
          0.65296  1.19216  1.73766  0.10367  2.31795  0.32768  1.27509
      9   2.35162  4.74223  3.20099  2.95302  3.90910  3.35596  4.00614  2.43893  2.92759  2.96868  3.83740  3.41561  2.24512  3.25315  3.33562  2.34083  2.13229  3.03362  4.43114  3.55952     48 t - - -
          2.68618  4.42225  2.77519  2.73123  3.46354  2.40513  3.72494  3.29354  2.67741  2.69355  4.24690  2.90347  2.73739  3.18146  2.89801  2.37887  2.77519  2.98518  4.58477  3.61503
          0.01085  4.92493  5.64728  0.61958  0.77255  0.41212  1.08543
     10   2.25860  4.87859  2.82468  2.81854  4.05946  3.80652  4.02971  3.14756  2.51222  3.11068  3.21692  3.41381  4.19215  3.09086  3.33905  2.17210  2.37358  2.19243  3.88134  3.36387     49 s - - -
          2.68618  4.42225  2.77519  2.73123  3.46354  2.40513  3.72494  3.29354  2.67741  2.69355  4.24690  2.90347  2.73739  3.18146  2.89801  2.37887  2.77519  2.98518  4.58477  3.61503
          0.00947  5.06050  5.78284  0.61958  0.77255  0.41965  1.07084
     11   2.34541  5.37942  2.86286  2.49446  4.70095  3.70962  3.89925  3.27535  2.56402  2.89611  4.42634  2.97571  4.10251  2.16166  2.18648  2.10884  2.98518  3.75735  5.82642  3.47637     50 s - - -
          2.68618  4.42225  2.77519  2.73123  3.46354  2.40513  3.72494  3.29354  2.67741  2.69355  4.24690  2.90347  2.73739  3.18146  2.89801  2.37887  2.77519  2.98518  4.58477  3.61503
          0.00895  5.11633  5.83868  0.61958  0.77255  0.48576  0.95510
     12   1.92632  3.73423  2.04210  2.33621  4.73902  2.83262  3.90962  3.79304  2.65159  3.70892  4.45604  3.03688  2.56338  3.01171  2.66685  2.74189  3.17172  3.79222  5.85369  4.45299     51 a - - -
          2.68618  4.42225  2.77519  2.73123  3.46354  2.40513  3.72494  3.29354  2.67741  2.69355  4.24690  2.90347  2.73739  3.18146  2.89801  2.37887  2.77519  2.98518  4.58477  3.61503
          0.00870  5.14446  5.86681  0.61958  0.77255  0.48576  0.95510
     13   2.60389  3.75558  3.59975  2.18523  3.48696  3.27806  4.10652  2.87186  2.69617  2.31507  3.97346  2.94789  4.26244  2.83072  2.94396  2.88402  3.20048  2.07532  5.43554  3.44928     52 v - - -
          2.68618  4.42225  2.77519  2.73123  3.46354  2.40513  3.72494  3.29354  2.67741  2.69355  4.24690  2.90347  2.73739  3.18146  2.89801  2.37887  2.77519  2.98518  4.58477  3.61503
          0.00846  5.17291  5.89526  0.61958  0.77255  0.48576  0.95510
     14   2.76277  3.82924  3.94441  3.37466  3.79115  3.98643  4.24727  2.87337  2.73727  2.12733  3.76709  3.75740  4.36435  3.61258  2.99119  2.22028  1.79132  2.93060  5.24933  2.34983     53 t - - -
          2.68618  4.42225  2.77519  2.73123  3.46354  2.40513  3.72494  3.29354  2.67741  2.69355  4.24690  2.90347  2.73739  3.18146  2.89801  2.37887  2.77519  2.98518  4.58477  3.61503
          0.00835  5.18588  5.90823  0.61958  0.77255  0.48576  0.95510
     15   3.02047  4.44150  4.70937  3.45102  1.28621  4.15653  4.46321  2.65611  3.02596  2.29854  3.55329  4.22206  4.52195  4.13219  4.05312  3.45566  3.25245  2.03929  5.03872  2.50533     54 f - - -
          2.68618  4.42225  2.77519  2.73123  3.46354  2.40513  3.72494  3.29354  2.67741  2.69355  4.24690  2.90347  2.73739  3.18146  2.89801  2.37887  2.77519  2.98518  4.58477  3.61503
          0.00835  5.18588  5.90823  0.61958  0.77255  0.48576  0.95510
     16   2.98762  3.52347  2.95922  2.00401  3.72205  3.24987  3.97559  4.11975  2.29730  3.35079  4.42535  3.27230  4.17467  2.81545  2.67088  2.78715  1.93242  3.73523  3.79554  2.94116     55 t - - -
          2.68618  4.42225  2.77519  2.73123  3.46354  2.40513  3.72494  3.29354  2.67741  2.69355  4.24690  2.90347  2.73739  3.18146  2.89801  2.37887  2.77519  2.98518  4.58477  3.61503
          0.00787  5.24471  5.96706  0.61958  0.77255  0.48576  0.95510
     17   2.99521  5.45132  3.05436  1.70195  4.77414  2.60939  3.52482  3.52002  2.55452  3.74705  2.41206  3.03681  4.17056  2.47056  2.97181  2.96828  2.80064  2.83052  5.89753  4.50042     56 e - - -
          2.68618  4.42225  2.77519  2.73123  3.46354  2.40513  3.72494  3.29354  2.67741  2.69355  4.24690  2.90347  2.73739  3.18146  2.89801  2.37887  2.77519  2.98518  4.58477  3.61503
          0.00771  5.26434  5.98669  0.61958  0.77255  0.48576  0.95510
     18   3.00461  4.61621  2.45125  1.86200  4.77759  3.78776  3.42637  3.34169  2.46056  3.75148  4.50348  3.26504  3.26280  3.08206  3.21067  1.89686  2.34126  3.58915  3.42471  4.50769     57 e - - -
          2.68618  4.42225  2.77519  2.73123  3.46354  2.40513  3.72494  3.29354  2.67741  2.69355  4.24690  2.90347  2.73739  3.18146  2.89801  2.37887  2.77519  2.98518  4.58477  3.61503
          0.00757  5.28379  6.00613  0.61958  0.77255  0.48576  0.95510
     19   2.48732  3.58948  3.29542  2.23332  3.39723  1.83375  4.10332  3.66841  2.95114  3.05176  3.28299  3.46262  4.27454  3.29154  3.39367  1.79163  3.25093  3.38297  5.60366  4.30199     58 s - - -
          2.68618  4.42225  2.77519  2.73123  3.46354  2.40513  3.72494  3.29354  2.67741  2.69355  4.24690  2.90347  2.73739  3.18146  2.89801  2.37887  2.77519  2.98518  4.58477  3.61503
          0.00757  5.28379  6.00613  0.61958  0.77255  0.48576  0.95510
     20   2.33702  5.34374  3.09793  2.35527  4.62293  3.15291  3.52475  3.62574  2.77514  3.62047  3.50433  2.88707  4.20347  3.13083  3.25366  1.77307  2.06131  2.89525  5.81804  3.79754     59 s - - -
          2.68618  4.42225  2.77519  2.73123  3.46354  2.40513  3.72494  3.29354  2.67741  2.69355  4.24690  2.90347  2.73739  3.18146  2.89801  2.37887  2.77519  2.98518  4.58477  3.61503
          0.00757  5.28379  6.00613  0.61958  0.77255  0.48576  0.95510
     21   2.87059  4.68095  5.03519  4.47089  3.88929  4.40597  4.88299  2.73301  4.31834  2.66831  3.34819  4.55717  4.81483  4.51437  4.43090  3.16255  2.67353  0.64965  5.47019  4.28305     60 V - - -
          2.68618  4.42225  2.77519  2.73123  3.46354  2.40513  3.72494  3.29354  2.67741  2.69355  4.24690  2.90347  2.73739  3.18146  2.89801  2.37887  2.77519  2.98518  4.58477  3.61503
          0.00757  5.28379  6.00613  0.61958  0.77255  0.48576  0.95510
     22   2.84731  5.50323  3.25838  1.97789  4.84352  3.78037  3.96750  3.52074  2.33688  3.61558  4.54528  2.92133  4.17370  2.46661  2.61369  1.72502  2.22202  3.89133  5.93854  4.53112     61 s - - -
          2.68618  4.42225  2.77519  2.73123  3.46354  2.40513  3.72494  3.29354  2.67741  2.69355  4.24690  2.90347  2.73739  3.18146  2.89801  2.37887  2.77519  2.98518  4.58477  3.61503
          0.00757  5.28379  6.00613  0.61958  0.77255  0.48576  0.95510
     23   3.48840  5.35805  5.15913  5.15771  5.81197  0.19941  6.00934  5.24014  5.27259  5.03787  5.95526  4.90017  4.97590  5.46786  5.34687  3.70496  4.06506  3.19913  7.10481  6.05286     62 G - - -
          2.68618  4.42225  2.77519  2.73123  3.46354  2.40513  3.72494  3.29354  2.67741  2.69355  4.24690  2.90347  2.73739  3.18146  2.89801  2.37887  2.77519  2.98518  4.58477  3.61503
          0.00757  5.28379  6.00613  0.61958  0.77255  0.48576  0.95510
     24   3.01749  5.19405  2.90991  1.86290  4.42536  3.85222  4.05966  3.22303  2.86806  3.44937  4.26713  2.76988  4.24290  3.21554  3.32923  2.83304  2.33515  1.68605  5.70187  3.08509     63 v - - -
          2.68618  4.42225  2.77519  2.73123  3.46354  2.40513  3.72494  3.29354  2.67741  2.69355  4.24690  2.90347  2.73739  3.18146  2.89801  2.37887  2.77519  2.98518  4.58477  3.61503
          0.00757  5.28379  6.00613  0.61958  0.77255  0.48576  0.95510
     25   5.02283  6.47522  5.87110  5.94064  6.76623  0.04419  6.76761  6.84318  6.23003  6.20418  7.30761  6.04603  5.84987  6.46665  6.17221  5.25288  5.56570  6.16983  7.37208  6.95874     64 G - - -
          2.68618  4.42225  2.77519  2.73123  3.46354  2.40513  3.72494  3.29354  2.67741  2.69355  4.24690  2.90347  2.73739  3.18146  2.89801  2.37887  2.77519  2.98518  4.58477  3.61503
          0.00757  5.28379  6.00613  0.61958  0.77255  0.48576  0.95510
     26   2.58661  4.44116  3.88279  4.35657  2.04523  4.22156  4.55224  2.26882  4.15322  2.15772  3.10529  4.36625  4.58577  4.29453  4.18033  2.86164  2.92158  2.32253  3.51964  1.86484     65 y - - -
          2.68618  4.42225  2.77519  2.73123  3.46354  2.40513  3.72494  3.29354  2.67741  2.69355  4.24690  2.90347  2.73739  3.18146  2.89801  2.37887  2.77519  2.98518  4.58477  3.61503
          0.00757  5.28379  6.00613  0.61958  0.77255  0.48576  0.95510
     27   3.26787  4.62446  5.20166  4.60025  2.46665  4.47384  4.82184  2.21393  2.99308  2.22910  2.79524  4.62138  4.81603  4.54118  4.43460  3.79204  3.50100  0.94197  5.29964  4.13089     66 v - - -
          2.68618  4.42225  2.77519  2.73123  3.46354  2.40513  3.72494  3.29354  2.67741  2.69355  4.24690  2.90347  2.73739  3.18146  2.89801  2.37887  2.77519  2.98518  4.58477  3.61503
          0.00757  5.28379  6.00613  0.61958  0.77255  0.48576  0.95510
     28   2.64530  5.18099  2.61816  2.37470  4.40960  3.85355  4.05997  2.39180  2.40295  3.43504  1.78832  2.93327  4.24292  3.21795  3.32979  2.84879  3.24579  3.12905  5.69043  3.27006     67 m - - -
          2.68618  4.42225  2.77519  2.73123  3.46354  2.40513  3.72494  3.29354  2.67741  2.69355  4.24690  2.90347  2.73739  3.18146  2.89801  2.37887  2.77519  2.98518  4.58477  3.61503
          0.00757  5.28379  6.00613  0.61958  0.77255  0.48576  0.95510
     29   2.82562  4.45589  4.89003  3.63799  3.55070  4.21468  4.54129  1.81254  4.09692  2.08832  2.95002  4.33196  4.57953  4.25370  3.00248  3.19656  3.29206  1.32963  5.07677  3.01832     68 v - - -
          2.68618  4.42225  2.77519  2.73123  3.46354  2.40513  3.72494  3.29354  2.67741  2.69355  4.24690  2.90347  2.73739  3.18146  2.89801  2.37887  2.77519  2.98518  4.58477  3.61503
          0.00757  5.28379  6.00613  0.61958  0.77255  0.48576  0.95510
     30   3.01143  5.52133  1.61358  2.32324  4.86536  3.78062  3.51558  4.35112  2.26972  3.82608  4.56260  2.88455  4.17646  3.06814  2.97033  1.87201  2.60139  3.91148  5.95423  3.84813     69 d - - -
          2.68618  4.42225  2.77519  2.73123  3.46354  2.40513  3.72494  3.29354  2.67741  2.69355  4.24690  2.90347  2.73739  3.18146  2.89801  2.37887  2.77519  2.98518  4.58477  3.61503
          0.00757  5.28379  6.00613  0.61958  0.77255  0.48576  0.95510
     31   3.00384  5.51156  3.01355  2.17904  4.85554  3.39381  3.06864  4.34059  1.35365  3.81627  4.55255  3.00680  4.17131  2.94986  2.64021  2.71009  2.81089  3.37563  5.94478  3.21141     70 k - - -
          2.68618  4.42225  2.77519  2.73123  3.46354  2.40513  3.72494  3.29354  2.67741  2.69355  4.24690  2.90347  2.73739  3.18146  2.89801  2.37887  2.77519  2.98518  4.58477  3.61503
          0.00757  5.28379  6.00613  0.61958  0.77255  0.48576  0.95510
     32   2.70077  5.50134  2.04801  1.86355  4.84091  3.06359  3.96705  3.02910  2.23928  3.52391  4.54346  2.98612  4.17271  2.85144  3.19589  2.26276  3.02264  3.09343  5.93731  4.52964     71 e - - -
          2.68618  4.42225  2.77519  2.73123  3.46354  2.40513  3.72494  3.29354  2.67741  2.69355  4.24690  2.90347  2.73739  3.18146  2.89801  2.37887  2.77519  2.98518  4.58477  3.61503
          0.00757  5.28379  6.00613  0.61958  0.77255  0.48576  0.95510
     33   3.18069  4.54548  4.21405  4.52920  2.41623  4.36473  4.69979  1.47954  4.32083  1.41731  3.26129  4.52459  4.71442  4.44395  4.33061  3.67949  3.41229  1.90474  5.17322  3.44193     72 l - - -
          2.68618  4.42225  2.77519  2.73123  3.46354  2.40513  3.72494  3.29354  2.67741  2.69355  4.24690  2.90347  2.73739  3.18146  2.89801  2.37887  2.77519  2.98518  4.58477  3.61503
          0.06640  5.28379  2.82733  0.61958  0.77255  0.48576  0.95510
     34   2.49587  5.42145  2.48554  2.56258  4.17671  3.76130  3.95152  4.20714  2.42078  2.57868  4.46928  2.45499  4.15421  2.84578  3.18556  1.69155  2.80813  3.12092  5.87055  4.47637     73 s - - -
          2.68618  4.42225  2.77519  2.73123  3.46354  2.40513  3.72494  3.29354  2.67741  2.69355  4.24690  2.90347  2.73739  3.18146  2.89801  2.37887  2.77519  2.98518  4.58477  3.61503
          0.07413  5.22541  2.71708  0.61958  0.77255  0.67834  0.70817
     35   2.75298  5.42786  2.36317  2.50946  4.75801  3.44924  3.92067  4.23369  2.41767  3.72714  4.47366  2.80269  4.12383  3.02261  3.02510  2.45143  1.43549  3.10901  5.87034  4.46803     74 t - - -
          2.68618  4.42225  2.77519  2.73123  3.46354  2.40513  3.72494  3.29354  2.67741  2.69355  4.24690  2.90347  2.73739  3.18146  2.89801  2.37887  2.77519  2.98518  4.58477  3.61503
          0.02567  5.15985  3.93239  0.61958  0.77255  0.84800  0.55909
     36   2.77808  5.45039  2.80246  1.95824  4.79611  2.16110  3.17800  4.28252  2.02225  3.75588  3.87490  2.76122  4.10492  2.61753  2.64407  2.59191  3.16938  3.84139  5.88258  4.47126     75 e - - -
          2.68618  4.42225  2.77519  2.73123  3.46354  2.40513  3.72494  3.29354  2.67741  2.69355  4.24690  2.90347  2.73739  3.18146  2.89801  2.37887  2.77519  2.98518  4.58477  3.61503
          0.02413  5.14290  4.01735  0.61958  0.77255  0.88598  0.53155
     37   2.69782  5.42107  3.18756  2.12516  3.96292  3.11106  3.89610  4.23749  2.63415  3.72273  4.46413  2.74195  2.54530  1.79022  2.58445  2.70117  2.73774  3.50129  5.85902  4.45337     76 q - - -
          2.68618  4.42225  2.77519  2.73123  3.46354  2.40513  3.72494  3.29354  2.67741  2.69355  4.24690  2.90347  2.73739  3.18146  2.89801  2.37887  2.77519  2.98518  4.58477  3.61503
          0.15350  5.12762  1.99237  0.61958  0.77255  0.91851  0.50935
     38   2.87886  4.88158  3.26692  2.54276  3.48720  2.49702  3.97998  2.38504  2.13836  2.13542  3.96744  2.80884  4.14685  3.18369  3.28038  2.68351  3.11032  3.18537  4.18004  4.12987     77 l - - -
          2.68618  4.42225  2.77519  2.73123  3.46354  2.40513  3.72494  3.29354  2.67741  2.69355  4.24690  2.90347  2.73739  3.18146  2.89801  2.37887  2.77519  2.98518  4.58477  3.61503
          0.01022  4.98433  5.70668  0.61958  0.77255  0.58129  0.81911
     39   2.04427  5.28676  2.58592  2.70690  4.56898  3.18637  3.93951  3.55559  2.54405  3.56485  3.68835  2.35732  2.40810  3.06123  3.18455  2.65051  2.93532  3.04232  5.75911  3.11610     78 a - - -
          2.68336  4.42006  2.77802  2.73183  3.46442  2.40468  3.72689  3.29313  2.67941  2.69264  4.25064  2.90425  2.73897  3.18449  2.90088  2.37764  2.77109  2.98020  4.58851  3.61540
          0.78894  0.61093  5.86797  2.63051  0.07477  0.30031  1.34935
     40   3.07011  4.51540  3.60770  4.05745  3.61590  4.19382  4.50608  2.17766  2.68482  1.65425  2.10111  4.21912  4.56054  4.12038  4.06157  3.48688  2.25124  2.03662  5.13594  3.94895    116 l - - -
          2.68618  4.42225  2.77519  2.73123  3.46354  2.40513  3.72494  3.29354  2.67741  2.69355  4.24690  2.90347  2.73739  3.18146  2.89801  2.37887  2.77519  2.98518  4.58477  3.61503
          0.00757  5.28379  6.00613  0.61958  0.77255  0.48576  0.95510
     41   2.80790  5.50942  2.11867  2.08105  4.85261  3.17657  3.64308  3.45281  2.70030  3.22278  4.55057  2.55814  4.17104  2.22567  2.46131  2.45716  3.23434  3.19320  5.94322  4.53338    117 e - - -
          2.68618  4.42225  2.77519  2.73123  3.46354  2.40513  3.72494  3.29354  2.67741  2.69355  4.24690  2.90347  2.73739  3.18146  2.89801  2.37887  2.77519  2.98518  4.58477  3.61503
          0.00757  5.28379  6.00613  0.61958  0.77255  0.48576  0.95510
     42   3.06463  4.48204  4.77643  2.99858  2.94463  3.00403  4.52566  1.75342  4.01370  1.71820  3.59764  4.28059  4.57127  4.19255  2.98979  3.50550  3.29684  1.66000  5.10269  3.92006    118 v - - -
          2.68618  4.42225  2.77519  2.73123  3.46354  2.40513  3.72494  3.29354  2.67741  2.69355  4.24690  2.90347  2.73739  3.18146  2.89801  2.37887  2.77519  2.98518  4.58477  3.61503
          0.00757  5.28379  6.00613  0.61958  0.77255  0.48576  0.95510
     43   2.75577  5.22439  3.40645  2.47907  4.46553  3.84158  3.09747  2.95363  2.63516  2.79510  3.51839  3.09899  4.23150  3.19227  2.16861  2.52491  1.80694  3.07089  5.72480  4.38709    119 t - - -
          2.68618  4.42225  2.77519  2.73123  3.46354  2.40513  3.72494  3.29354  2.67741  2.69355  4.24690  2.90347  2.73739  3.18146  2.89801  2.37887  2.77519  2.98518  4.58477  3.61503
          0.00757  5.28379  6.00613  0.61958  0.77255  0.48576  0.95510
     44   3.00481  5.46724  3.02524  1.27022  4.79259  3.78604  3.13356  3.06230  2.71794  3.76404  4.51315  3.26147  4.17910  2.69868  2.57992  2.63338  2.81626  3.21882  5.91185  3.71577    120 e - - -
          2.68618  4.42225  2.77519  2.73123  3.46354  2.40513  3.72494  3.29354  2.67741  2.69355  4.24690  2.90347  2.73739  3.18146  2.89801  2.37887  2.77519  2.98518  4.58477  3.61503
          0.00757  5.28379  6.00613  0.61958  0.77255  0.48576  0.95510
     45   2.75456  5.12483  3.48409  2.92483  3.58468  3.87336  1.51419  3.74033  2.91035  3.37149  4.20328  3.43113  4.26153  2.51668  2.87419  2.14626  2.93632  3.44272  3.27974  3.61885    121 h - - -
          2.68618  4.42225  2.77519  2.73123  3.46354  2.40513  3.72494  3.29354  2.67741  2.69355  4.24690  2.90347  2.73739  3.18146  2.89801  2.37887  2.77519  2.98518  4.58477  3.61503
          0.00757  5.28379  6.00613  0.61958  0.77255  0.48576  0.95510
[truncated: 71,614 more chars]
