# Supplementary material for: Sheaths are diverse and abundant cell surface layers in archaea
Source: ISME J. 2024 Nov 5;18(1):wrae225. doi: 10.1093/ismejo/wrae225 (PMC11576556; doi:10.1093/ismejo/wrae225)
Supplement: Supplementary_Data_wrae225 [file supplementary_data_wrae225.zip › Supplementary_Data3.fa]

>GCA000013445_02432
---------QVPE------------------------------------NQI----------------FT----------------------------------IDTLI--------DVTG--------------------------------------AVS--QE-SEMQ-----------WTI-DSQNSVAEGVIFD-----NNNFDALAGNA-VVLTPAQLNYLQTKATEWA----------NLYGNAASDYLSYKNIGGVFYLT-KLNVPVDVNTNYMDPELFGSTTYANYLAYIEANFNYADSTVKIPG--------------AI-H--------------------------------------------------------D-----------------------------S---------------------------------------------KL-------------------------Y--------A-------------------GE-EIAILT--WTDT-LRSNG--G------KLALN------------EN--------ID--FD---SRNK-----------------------------------------------------------------G-------------KGLNNLEVE-----------KVLT-Y-----A--------ST----E--------------------GAH-LVGAEEWTL------DVA--GNWEK---T------------------A-DSIRC--------VFAA-------------------------A-S--TEYF-------------------------------------------------------PAFCN----VVKAKSELVNI-------NS--AQ-VSTKG----------------------------------------AARAVA-----------------A---------------------------------------------------T-----G---------------------------------------------------------------------------------------------D--I----PAA----LNYQIAVT---------P-D----SNS-GSG-F-------------------------A-D-GTVKTLF------GG-------S------------------------------I---M---EAR-----G--------------------------------------------------K------------------------N----------------------------------Q---V---PSA----------TN-N-------------------------------------------------WK-D-TAS---------------VTG-G-----IKN------------FQ-KTF-N-YE--S
>GCA000013445_01411
---------ETDE------------------------------------NQI----------------FS----------------------------------IDTEI--------KAIG--------------------------------------IIS--EE-SSVD-----------WII-DYQ--------------------------------------------------------RLFVNGTYDY----------------------------------------------------------G--------------NI-H--------------------------------------------------------D-----------------------------G---------------------------------------------KL-------------------------N--------R-------------------TE-SIAILQ--WDDS-LRSSG--G------SIAMG------------KK--------IS--YN---SKNK-----------------------------------------------------------------A-------------SSRYNLQAE-----------KVLT-Y-----R--------TK----E--------------------GSH-LFGEESWSL------DVA--GDWDL---K------------------R-ENIRC--------VFAD-------------------------I-E--PNYF-------------------------------------------------------PAFCT----IVKAGSSIVNL-------NT--GQ-LTTKG----------------------------------------VSRAVT-----------------Y---------------------------------------------------Y-----A---------------------------------------------------------------------------------------------Q--Y----PAA----LNYLIAVR---------P-D----SSM-NSP---------------------------A-T-GTIKTNF------GG-------A------------------------------I---M---EAR-----N--------------------------------------------------Q------------------------S----------------------------------N---N---VSA----------TN-S-------------------------------------------------WK-D-STT---------------ATG-G-----IEK------------FQ-KKF-T-YE--S
>GCA000013445_02090
---------QVPE------------------------------------NQK----------------IS----------------------------------ISTII--------DVVG--------------------------------------FVS--DK-SYMS-----------WTIDDSETPVT-----------TKQLNSGTGSTPTVLTDEQVRALAAAKSTIAGLTYSVGAGNQLYSLTVPDYL----------LS-DLALP---NIAPTDP--WWGKTWQSILNTLDSS-SYSQTQDTEYG--------------SI-H--------------------------------------------------------D-----------------------------S---------------------------------------------KL-------------------------N--------P-------------------GE-SIAIVT--FSDS-IMTNG--G------HLMLN------------KD--------LG--FD---SQNK-----------------------------------------------------------------G-------------KGLSNLEVE-----------KVLT-Y-----E--------SI----D--------------------GSF-LVGSEEWSL------DVA--GNYAN---T------------------D-DSIRC--------VFAS-------------------------A-K--ESVI-------------------------------------------------------PAFCN----VVKAKSELINF-------NS--GQ-VSTKG----------------------------------------SLRAVA-----------------A---------------------------------------------------T-----S---------------------------------------------------------------------------------------------D--V----PAG----LFYQIAVT---------P-I----PGS-GSG-F-------------------------A-E-GTVKTEF------AG-------S------------------------------I---M---EAR-----G--------------------------------------------------K------------------------S----------------------------------D---S---PSA----------TN-Q-------------------------------------------------WS-D-KTS---------------VSG-G-----IKN------------FQ-KTF-G-YE--S
>GCA000013445_02430
---------ATPE------------------------------------NQQ----------------IS----------------------------------ITTLI--------DVIG--------------------------------------YVS--TD-TSFD-----------WTI-------------------------------------------------------------------------------------------------------------------SS-----------G--------------TL-E--------------------------------------------------------D-----------------------------R---------------------------------------------IF-------------------------G--------P-------------------NE-TMASLL--YKDS-LMTNG--G------HLMLS------------SS--------LD--FD---SRNQ-----------------------------------------------------------------T-------------KGLYNFETD-----------KVVT-Y-----E--------SI----D--------------------GSH-LIADESLVI------NSG--GNYSD---T------------------N-GIGRC--------VFSS-------------------------G-S--SATV-------------------------------------------------------PAFCN----TVRARSSLINV-------NS--AQ-YSTSA----------------------------------------KARIVA-----------------A---------------------------------------------------D-----G---------------------------------------------------------------------------------------------S--V----PSA----LSYQIDLT---------P-N----PVS-GLG-Y-------------------------A-I-GTVATEF------SA-------D------------------------------I---M---EAR-----D--------------------------------------------------D------------------------G----------------------------------A---SWNRTSA----------TN-S-------------------------------------------------MK-D-KAK---------------VSG-G-----IVK------------FS-KAF-D-YQ--S
>GCA021371995_00203
---------QVPE------------------------------------TQG----------------IV----------------------------------TSTTI--------DAVG--------------------------------------NFA--TA-SEIQ-----------WRI-TTE---------------------------------------------------------------------------------------------------------------------------AG--------------GLPE--------------------------------------------------------V-----------------------------P---------------------------------------------AL-------------------------D--------G-------------------TA-AIYEST--YTED-TASNGV-G------LILYD------------KE--------LD--VE---TSSQ-----------------------------------------------------------------I-------------SGQWNVEAT-----------KELA-F-----V--------GI----D--------------------GAR-VTSTDNIFV------DGA--ANPIT---T------------------T-EAVIC---------PFA-------------------------SDV--TEMF-------------------------------------------------------PAYCN----RAEAGSTI-DM-------TV--AN-VRTTS----------------------------------------TDRFVM-----------------S---------------------------------------------------S-----A---------------------------------------------------------------------------------------------D--H----PVE----LNHDLVVT---------E-L----I---DDL-P-------------------------S-M-GTASAYM------EV-------L------------------------------I---Q---EGG-----A--------------------------------------------------G----------------------ANN----------------------------------A---S---LME----------RI-E-------------------------------------------------FS-E-ETT---------------ITG-D-----ITT------------FE-KLM-H-YE--S
>GCA021371995_00202
---------PVPE------------------------------------TQG----------------IV----------------------------------TSTTI--------DAVG--------------------------------------NFA--SS-TEMQ-----------WRT-TTE---------------------------------------------------------------------------------------------------------------------------VG--------------GLPD--------------------------------------------------------V-----------------------------P---------------------------------------------AL-------------------------D--------G-------------------TA-AIYEST--YTED-TMSNGI-G------LILYD------------KE--------MD--IE---TSAQ-----------------------------------------------------------------I-------------SGQWNVEAN-----------KQLA-F-----V--------GI----D--------------------GAR-VVSSDNIFV------DGA--ANPTV---T------------------S-ESVIC---------PFA-------------------------SDV--TETF-------------------------------------------------------PAYCN----RAEAGSTI-DM-------TV--AN-VRTTS----------------------------------------TDRFVM-----------------P---------------------------------------------------S-----G---------------------------------------------------------------------------------------------D--H----PVE----LNHDLVVT---------E-L----I---DDL-P-------------------------S-Q-GMASAYM------DV-------L------------------------------I---Q---EGG-----A--------------------------------------------------G----------------------DAN----------------------------------A---S---LME----------RI-E-------------------------------------------------FH-E-ETT---------------ITG-D-----ITD------------FT-KLM-H-YE--S
>GCA021371995_00316
---------QVPE------------------------------------TQG----------------IV----------------------------------TSTTI--------DAVG--------------------------------------NFA--SA-SEIQ-----------WRI-TTN---------------------------------------------------------------------------------------------------------------------------PG--------------GLPE--------------------------------------------------------V-----------------------------P---------------------------------------------EL-------------------------L--------M-------------------QS-EIYEST--YQED-TASNGN-G------LILYD------------KE--------LD--VE---TSNQ-----------------------------------------------------------------I-------------SGQWNIEAT-----------KELA-F-----V--------GI----D--------------------GAR-VTSSDVIFV------DGA--GQVDA---T------------------S-ESVIC---------PFA-------------------------SDV--TNKF-------------------------------------------------------PAYCN----RAEAGSTI-DM-------TV--AN-VRTTS----------------------------------------TDRFVM-----------------S---------------------------------------------------S-----G---------------------------------------------------------------------------------------------D--H----PVE----LNHDILVT---------E-L----I---EDL-P-------------------------S-M-GTASAYM------EV-------L------------------------------I---Q---EGS-----A--------------------------------------------------L----------------------GAE----------------------------------A---E---LME----------RI-E-------------------------------------------------FS-E-ETT---------------VSG-D-----ITT------------FE-KLM-H-YE--S
>GCA021371995_00445
---------QVPE------------------------------------TQG----------------IV----------------------------------TSTTI--------DAVG--------------------------------------NFA--SA-SEIQ-----------WRI-TTD---------------------------------------------------------------------------------------------------------------------------PA--------------GLPT--------------------------------------------------------I-----------------------------P---------------------------------------------PL-------------------------A--------E-------------------DF-AIYEST--YQED-TASNGV-G------LILYD------------KE--------LD--VE---TSNQ-----------------------------------------------------------------I-------------TGQWNIEAT-----------KELA-F-----V--------GI----D--------------------GAR-VTSSDVIFV------DGA--AEDYW---T------------------E-DFVIC---------PFA-------------------------TDV--SEIF-------------------------------------------------------PTFCN----RAEAGSTI-DM-------TV--AN-VRTTS----------------------------------------TDRFVM-----------------S---------------------------------------------------S-----A---------------------------------------------------------------------------------------------D--H----TVE----LNHDILVT---------E-L----I---EDL-P-------------------------S-M-GTASAYM------EV-------L------------------------------I---Q---EAG-----A--------------------------------------------------AE--------------------DGTE----------------------------------D---S---LKE----------RI-E-------------------------------------------------FS-E-ETT---------------ITG-D-----ITT------------FE-KLM-H-YE--S
>GCA021371995_00205
---------PVPE------------------------------------TQG----------------IV----------------------------------TSTTI--------DAVG--------------------------------------NFA--SA-SELQ-----------WRI-TDD---------------------------------------------------------------------------------------------------------------------------PF--------------GLPT--------------------------------------------------------I-----------------------------P---------------------------------------------PL-------------------------D--------V-------------------EA-AIYESV--YTED-TASNGV-G------LILYD------------KE--------LD--VE---TSAQ-----------------------------------------------------------------I-------------SGQWNIEAV-----------KELA-F-----V--------GI----D--------------------GAR-VTSSDVIFV------DGA--ANPDT---T------------------T-DFVIC---------PFA-------------------------ADV--TETF-------------------------------------------------------PAFCN----RAEAGSTI-DM-------TV--AN-VRTTS----------------------------------------TDRFVE-----------------S---------------------------------------------------S-----A---------------------------------------------------------------------------------------------D--H----PVE----LNHDILVT---------E-L----I---EDL-P-------------------------S-M-GTASAYM------EV-------L------------------------------I---Q---EAS-----G--------------------------------------------------D-----------------------SP----------------------------------D---V---LME----------RI-E-------------------------------------------------FT-E-ETT---------------ITG-D-----ITT------------FE-KLM-H-YE--S
>GCA021371995_00207
---------PVPE------------------------------------TQG----------------IV----------------------------------TSTTI--------DAVG--------------------------------------NFA--ST-SEIQ-----------WRI-TTE---------------------------------------------------------------------------------------------------------------------------AA--------------GLPG--------------------------------------------------------V-----------------------------P---------------------------------------------AL-------------------------D----------------------------DG-AIYESV--YTED-TASNGI-G------LILYD------------KE--------LD--VE---TSAQ-----------------------------------------------------------------I-------------SGQWNIEAV-----------KELA-F-----V--------GI----D--------------------GAR-VTSSDVIFV------DGA--ATSDA---T------------------T-DFVIC---------PFA-------------------------ADV--TETF-------------------------------------------------------PAFCN----RAEAGSTI-DM-------TV--AN-VRTTS----------------------------------------TDRFVE-----------------S---------------------------------------------------S-----A---------------------------------------------------------------------------------------------D--H----PVE----LNHDILVT---------E-L----I---EDL-P-------------------------S-M-GTASAYM------EV-------L------------------------------I---Q---EGS-----G--------------------------------------------------A-----------------------SP----------------------------------D---N---LME----------RI-E-------------------------------------------------FT-E-ETT---------------ITG-D-----ITT------------FE-KLM-H-YE--S
>GCA021371995_00206
---------QVPE------------------------------------TQG----------------IV----------------------------------TSTTI--------DAVG--------------------------------------NFA--ST-SEIQ-----------WRI-TSQ---------------------------------------------------------------------------------------------------------------------------ID--------------GLPG--------------------------------------------------------V-----------------------------P---------------------------------------------PL-------------------------V----------------------------DG-AIYESV--YTED-TASNGI-G------LILYD------------KE--------LD--VE---TSGQ-----------------------------------------------------------------L-------------TGQWNIEAV-----------KELA-F-----V--------GI----D--------------------GAR-VTSSDVIFV------DGA--ATPGQ---T------------------V-DFVIC---------PFA-------------------------ADV--TEIF-------------------------------------------------------PTFCN----RAEAGSTI-DM-------TV--AN-VRTTS----------------------------------------TDRFVT-----------------T---------------------------------------------------S-----S---------------------------------------------------------------------------------------------D--H----TVE----LNHDILVT---------E-L----I---DDL-P-------------------------S-M-GTASAYM------EV-------L------------------------------I---Q---EGS-----R--------------------------------------------------A-----------------------SP----------------------------------D---T---LME----------RI-E-------------------------------------------------FT-E-ETT---------------ITG-D-----ITT------------FE-KLM-H-YE--S
>GCA021371995_00204
---------PVPE------------------------------------TQG----------------IV----------------------------------TSTTI--------DAVG--------------------------------------NFA--SA-SEIQ-----------WRI-SA----------------------------------------------------------------------------------------------------------------------------VD--------------PLTE--------------------------------------------------------I-----------------------------P---------------------------------------------PL-------------------------D----------------------------DG-GIFESV--YTED-TASNGI-G------LILYD------------KE--------LD--VE---TSGQ-----------------------------------------------------------------I-------------SGQWNIEAV-----------KELA-F-----V--------GI----D--------------------GAR-VTSSDVIFV------DGA--GWPDE---T------------------V-DAVIC---------PFA-------------------------ADV--TTVF-------------------------------------------------------PAFCN----RAEAGSTI-DM-------TV--AN-VRTTS----------------------------------------TDRFVM-----------------P---------------------------------------------------S-----S---------------------------------------------------------------------------------------------D--H----PVE----LNHDLVVT---------E-L----I---DDL-P-------------------------S-M-GTASAYM------EV-------L------------------------------I---Q---EAR-----G--------------------------------------------------D---------------------PFDP----------------------------------T---T---LME----------RI-E-------------------------------------------------FT-E-ETT---------------ITG-D-----ITD------------FT-KLM-H-YE--S
>GCA021371995_00854
---------PVPE------------------------------------TQG----------------IV----------------------------------TSTTI--------DAVG--------------------------------------NFA--ST-SEIQ-----------WRI-TDD---------------------------------------------------------------------------------------------------------------------------PD--------------GLPG--------------------------------------------------------I-----------------------------P---------------------------------------------PL-------------------------EI-------E-------------------FA-SIYESV--YTED-TASNGN-G------LILYD------------KE--------LD--VE---TSGQ-----------------------------------------------------------------I-------------SGQWNIEAL-----------KELA-F-----V--------GI----D--------------------GAR-VTSSDTIFV------DGA--ATPYL---T------------------E-DVVIC---------PFA-------------------------SDA--SFIF-------------------------------------------------------PAYCN----RAEAGSTI-DM-------TV--AN-VRTTS----------------------------------------TDRFVM-----------------P---------------------------------------------------S-----G---------------------------------------------------------------------------------------------D--H----AVE----LNHDILVT---------E-L----I---DDL-P-------------------------S-M-GTASAYM------EV-------L------------------------------V---Q---EGR-----G--------------------------------------------------VFMIDGIGGGEIG-------INQIEN----------------------------------D---P---LME----------RI-E-------------------------------------------------FS-E-ETT---------------VTG-D-----ITT------------FE-KLM-H-YE--S
>GCA021371995_00855
---------PVPE------------------------------------TQG----------------IV----------------------------------TSTTI--------DAVG--------------------------------------NFA--ST-SEIQ-----------WRI-TDD---------------------------------------------------------------------------------------------------------------------------SD--------------GLPG--------------------------------------------------------V-----------------------------P---------------------------------------------PL-------------------------GL-------I-------------------VA-TIYESV--YTED-TASNGN-G------LILYD------------KE--------LD--VE---TSGQ-----------------------------------------------------------------I-------------SGQWNIEAL-----------KELA-F-----V--------GI----D--------------------GAR-VTSSDTIFV------DGA--ATPYM---T------------------E-DVVIC---------PFA-------------------------SVD--PSVF-------------------------------------------------------PAYCN----RAEAGSTI-DM-------TV--AN-VRTTS----------------------------------------TDRFVM-----------------P---------------------------------------------------S-----G---------------------------------------------------------------------------------------------D--H----AVE----LNHDILVT---------E-L----I---EDL-P-------------------------S-I-GTASAYM------EV-------L------------------------------I---Q---EGR-----G--------------------------------------------------AWEID--SGGPI-----------TNL----------------------------------D---P---LME----------RI-E-------------------------------------------------FS-E-ETT---------------VSG-D-----ITT------------FE-KLM-H-YE--S
>GCA021371995_00161
---------PVPE------------------------------------TQG----------------IV----------------------------------TSTTL--------DAIG--------------------------------------NFA--SA-TEIQ-----------WRI-TDD---------------------------------------------------------------------------------------------------------------------------DD--------------GLNG--------------------------------------------------------I-----------------------------P---------------------------------------------PM-------------------------D-----------------------------W-GIYEST--YTED-TQNHGI-G------LILYD------------KE--------LD--IE---TSGQ-----------------------------------------------------------------I-------------TGQWNIEAV-----------KELA-F-----V--------GV----D--------------------GAR-VVSTDTIFV------DGA--SDYDY---T------------------E-DHVIC---------PFA-------------------------QAV--TYYF-------------------------------------------------------PAYCN----RAEAGSTI-DM-------TV--AN-VRTTS----------------------------------------TDRFVM-----------------P---------------------------------------------------S-----S---------------------------------------------------------------------------------------------D--N----TVE----LNHDLLVT---------E-L----V---DDL-P-------------------------S-M-GTASAYM------EV-------L------------------------------I---Q---EGA-----A--------------------------------------------------EFFDD-----PI-----------YYS----------------------------------E---M---LME----------RI-E-------------------------------------------------FS-E-ETT---------------VTG-D-----ITS------------FE-KLM-H-YE--S
>GCA021371995_00162
---------QVPE------------------------------------TQG----------------IV----------------------------------TSTTV--------DAVG--------------------------------------NLA--SM-SEIQ-----------WRI-TTV---------------------------------------------------------------------------------------------------------------------------AD--------------GLPS--------------------------------------------------------V-----------------------------P---------------------------------------------PL-------------------------EG-----DGS-------------------GS-GIYESV--YTED-TLNHGI-G------LILYD------------KE--------LD--VE---TSNQ-----------------------------------------------------------------I-------------SGQWNIEAT-----------KELA-F-----V--------GV----D--------------------GAR-VVSSDVIFV------DGA--RDCIL---N------------------EGEELIC---------PFA-------------------------SAV--DGPI-------------------------------------------------------PTYCN----RAEAGSTV-DM-------TV--AN-IRTTS----------------------------------------TDRFIM-----------------G---------------------------------------------------S-----G---------------------------------------------------------------------------------------------D--H----PVE----LNHDLVVT---------E-L----I---DDL-P-------------------------S-M-GTASAYM------EV-------L------------------------------I---Q---EGG-----G--------------------------------------------------E---------------------RGEG----------------------------------R---I---LKE----------RI-E-------------------------------------------------FS-E-ETT---------------VTG-D-----ITS------------FE-KLM-H-YE--S
>GCA021371995_00434
---------PVPE------------------------------------TQG----------------IV----------------------------------TSTTI--------DSVG--------------------------------------NFA--SS-SEIQ-----------WRI-TDS---------------------------------------------------------------------------------------------------------------------------EG--------------GLPG--------------------------------------------------------V-----------------------------P---------------------------------------------PL-------------------------AF-------I-------------------DE-SIYESV--YTED-TVSNGV-G------LIFYD------------KE--------LD--IE---TSGQ-----------------------------------------------------------------I-------------SGEWNIDAL-----------KELA-F-----V--------GI----D--------------------GAR-VTSSDTIFI------DGA--SIQYV---T------------------E-EVMIC---------PFA-------------------------SAA--TSGF-------------------------------------------------------PSYCN----RAEAGSTI-DM-------TV--AN-VRTTS----------------------------------------TDRFVM-----------------P---------------------------------------------------S-----G---------------------------------------------------------------------------------------------D--H----PVE----LNHDILVT---------E-L----I---DDL-P-------------------------S-Q-GMASASM------EV-------L------------------------------I---Q---EGR-----G--------------------------------------------------NIVVIE---GEVNPQQNGILIIVIGP----------------------------------D---P---LME----------RI-E-------------------------------------------------FS-E-ETT---------------VSG-D-----ITT------------FE-KLM-H-YE--S
>GCA021371995_00209
---------PVPE------------------------------------TQG----------------IV----------------------------------TSTTI--------DAVG--------------------------------------NFE--SH-TELA-----------WTT-TTS---------------------------------------------------------------------------------------------------------------------------GG--------------GLSG--------------------------------------------------------V-----------------------------P---------------------------------------------PL-------------------------G--------E-------------------EA-AYYETV--YTED-TQSSGT-G------LILYD------------KE--------LD--IE---TGAQ-----------------------------------------------------------------I-------------SGQYNVEAT-----------KQLT-F-----V--------GI----D--------------------GAR-VYSDEFIMV------SGS--ANPTA---T------------------G-NAVIC---------PFG-------------------------ADV--SSQF-------------------------------------------------------PAYCN----RVSAGSTI-DM-------TV--AN-VRTTS----------------------------------------TDRFVM-----------------P---------------------------------------------------S-----G---------------------------------------------------------------------------------------------D--H----PVE----LNHDILVT---------E-L----V---DGI-P-------------------------S-Q-GSASAFL------RV-------L------------------------------I---Q---EGS-----S--------------------------------------------------G-----------------------DP----------------------------------A---N---MTE----------RI-E-------------------------------------------------FE-E-TTA---------------ISG-D-----ITL------------FE-KVQ-H-YE--S
>GCA021371995_00255
---------ATPE------------------------------------TQG----------------IV----------------------------------TSTTI--------YAVG--------------------------------------NLA--TS-TELQ-----------WRG-ADN---------------------------------------------------------------------------------------------------------------------------PG--------------GLLD--------------------------------------------------------I-----------------------------P---------------------------------------------PL-------------------------A-------GF-------------------QS-MIAESV--YTED-TQTNGN-G------LVEYD------------KE--------LD--VE---TSAQ-----------------------------------------------------------------I-------------TGQWNIEAV-----------KELI-F-----V--------GI----D--------------------GAR-GVSSDSIMI------DAA--GTPYL---T------------------D-TVVIC---------PFA-------------------------PDV--AALT-------------------------------------------------------PSFCN----RAEAGSTV-DM-------TV--AN-VRTTT----------------------------------------RDRFVM-----AGIGAVDP----S---------------------------------------------------S-----G---------------------------------------------------------------------------------------------S--G----DVE----LDHEIRVT---------E-L----V---TGL-P-------------------------S-S-GTASAYL------QV-------L------------------------------V---Q---EGG-----N--------------------------------------------------S-----NTGG------------NGAP----------------------------------Y---V---LME----------RI-E-------------------------------------------------FD-E-ETS---------------VDG-S-----ITL------------FE-KMM-H-YE--S
>GCA017873855_00355
---------AVPE------------------------------------TQG----------------FE----------------------------------ISTAV--------YTIG--------------------------------------NFA--SD-SELQ-----------WSI-TDD---------------------------------------------------------------------------------------------------------------------------PE--------------GLPG--------------------------------------------------------V-----------------------------P---------------------------------------------PL-------------------------AI-------L-------------------NA-SIYTSS--YTEH-TLSGGE-G------LVYYQ------------KE--------LD--VD---TIGQ-----------------------------------------------------------------V-------------DGQYNVRAD-----------KQLA-F-----V--------GI----D--------------------GAR-VTSEDSILV------DGA--SNRYL---A------------------D-EVMIC---------PFT-------------------------ADA--IVVI-------------------------------------------------------PSYCN----IAQAGSLI-DM-------SV--AN-VRTTS----------------------------------------TDRFVT-----------------T---------------------------------------------------S-----G---------------------------------------------------------------------------------------------D--I----PVE----LNHDISVT---------E-F----T---AGV-P-------------------------S-L-GTASAGI------GV-------S------------------------------I---Q---EGR-----G--------------------------------------------------RFMTF--DGGNI---------ILLFP----------------------------------D---D---LAE----------HL-E-------------------------------------------------YS-E-DTT---------------ATG-E-----ITS------------FR-KQM-H-YE--S
>GCA017873855_01509
---------QVPE------------------------------------TQG----------------FS----------------------------------TSTAM--------SALG--------------------------------------TVT--ET-DSIV-----------NVI-AS-----------------------------------------------------------------------------------------------------------------------------Q--------------EL-E--------------------------------------------------------G----------------------------IS---------------------------------------------PL-------------------------I--------E-------------------GE-SVYTST--YAEN-TIADQ--G------LVTYA------------KQ--------MT--TD---TAGV----------------------------------------------------------------AT-------------TNLFNVHAE-----------KVVE-F-----V--------GT----D--------------------TGR-MISDENSVL------DGA--GVSVW---D------------------R-VLMIC--------P-FA-------------------------S-PDQFSMN-------------------------------------------------------PPFCN----IVEEGSSV-DL-------TL--GS-LATGT----------------------------------------SQRYIM-----------------E---------------------------------VSDAGTV-------YDYPV-----S---------------------------------------------------------------------------------------------D--P----GVE----SGYRITLT---------G-F----G----DI-P-------------------------A-A-GSAEAFL------DA-------H------------------------------I---Q---EGR-----V--------------------------------------------------M------------------------T----G-------------------------IPPVA---P---KAE----------DI-V-------------------------------------------------YS-E-LTT---------------VSG-D-----ITL------------FQ-KVM-G-YT--S
>GCA017873855_01510
---------QVPE------------------------------------TQG----------------FT----------------------------------TSTAM--------SALG--------------------------------------TVT--ET-DSIV-----------NII-AN-----------------------------------------------------------------------------------------------------------------------------R--------------GG-D--------------------------------------------------------T----------------------------LP--------------------------------------------FPL-------------------------E--------E-------------------TD-FEYTST--YTEN-TVADQ--G------LVSYT------------KG--------MT--TD---TAGM----------------------------------------------------------------AT-------------QGLFNVRTD-----------KVVE-F-----V--------GT----D--------------------TGR-MVSDEYSVL------DGA--GLGIV---D------------------F-AIMIC--------P-FA-------------------------S-PDEFNVN-------------------------------------------------------PPFCN----IIEEGSSV-DL-------TL--GS-LATTT----------------------------------------AQRYIM-----------------E---------------------------------IGERAGP-------WDYPV-----S---------------------------------------------------------------------------------------------D--P----GVE----ANYNVKLT---------G-L----G----DI-P-------------------------A-M-GGAEAYI------NV-------H------------------------------I---Q---EGR-----I--------------------------------------------------L------------------------T----G-------------------------IPTED---P---KSE----------DL-V-------------------------------------------------YS-E-TTT---------------ASG-D-----ITL------------FQ-KVM-G-YT--S
>GCA017873855_01559
---------QVPE------------------------------------TQG----------------FV----------------------------------TSTAM--------SAIG--------------------------------------TVT--ET-DSVV-----------NII-AN-----------------------------------------------------------------------------------------------------------------------------YV------------EEG-S--------------------------------------------------------T----------------------------LP--------------------------------------------YPL-------------------------A------GTT-------------------ER-AEYTST--YTEN-TIADQ--G------LVTYA------------KG--------MT--TD---TAGA----------------------------------------------------------------AT-------------TGLFNIRTD-----------KVVE-F-----I--------GT----D--------------------TGR-MTSSENSVL------DGA--GSAFM---D------------------E-DIMIC--------P-FA-------------------------S-P-GLTVN-------------------------------------------------------PDFCN----IVQEGSVV-DL-------TL--GS-LATDT----------------------------------------EQRYIM-----------------E---------------------------------KGGIRGGI--E--GWDLPV-----S---------------------------------------------------------------------------------------------D--P----GVE----SNYNIKLT---------G-F----G----DI-P-------------------------A-M-GSAESYI------DV-------H------------------------------V---Q---EAR-----Y--------------------------------------------------Y------------------------S----A-------------------------MED-----V---KAE----------DL-V-------------------------------------------------YS-E-TST---------------ASG-E-----ITL------------FQ-KVM-S-YT--S
>GCA017873855_01563
---------QVPE------------------------------------TQG----------------FT----------------------------------TATAM--------SVLG--------------------------------------TVT--ET-DNIV-----------NII-AN-----------------------------------------------------------------------------------------------------------------------------H--------------GG-P--------------------------------------------------------T----------------------------LP--------------------------------------------FPM-------------------------G------AVG-------------------EQ-SEYTST--YTEE-TIADQ--G------LITYT------------KG--------MS--TD---TSGM----------------------------------------------------------------AT-------------TNLFNVQTS-----------KVVE-F-----I--------GT----D--------------------TGR-MVSDENTVL------DGA--GTMFG---D------------------S-NILIC--------P-FA-------------------------S-P-GININ-------------------------------------------------------PPFCN----IVQEGSGV-DL-------TL--GS-LTTET----------------------------------------AQRYIM-----------------E---------------------------------NAGPSVMN--P--DYQYPV-----S---------------------------------------------------------------------------------------------D--P----GVE----SDYSIKLT---------G-F----G----DI-P-------------------------A-M-GSAEASI------EV-------H------------------------------A---Q---ESR-----L--------------------------------------------------G------------------------F----D-------------------------------------KAE----------DL-V-------------------------------------------------YS-E-TTT---------------ASG-D-----ITL------------FQ-KVM-N-YN--S
>GCA017873855_01562
---------QVPE------------------------------------TQG----------------FS----------------------------------TSTTM--------SAIG--------------------------------------TVT--ET-DSVV-----------NII-AN-----------------------------------------------------------------------------------------------------------------------------C--------------GH-E--------------------------------------------------------T----------------------------LP--------------------------------------------YPL-------------------------GL-----LVR-------------------DH-AEYTST--YTES-TIADQ--G------LVTYA------------KS--------MT--TD---TAGV----------------------------------------------------------------PT-------------PNLFNVETD-----------KVVE-F-----I--------GS----D--------------------TGR-MTSDENTVL------DGA--GISFL---D------------------S-EILIC--------P-FA-------------------------S-G-TNNVN-------------------------------------------------------PAFCN----IVQEGSSV-DL-------TL--GS-LTTGT----------------------------------------QQRYIM-----------------K---------------------------------KASGD-GD--P--D--LPV-----S---------------------------------------------------------------------------------------------D--P----GVE----SDYSIKLT---------G-F----G----DI-P-------------------------A-M-GSAEASI------DV-------H------------------------------A---Q---EGR-----I--------------------------------------------------H------------------------L----SFPVP--------------------GIHD-----P---KAE----------DL-V-------------------------------------------------YS-E-TTT---------------ASG-D-----ISL------------FQ-KVM-S-YN--S
>GCA017873855_01561
---------QVPE------------------------------------TQG----------------FS----------------------------------TSTAI--------SALG--------------------------------------TVT--ET-DSVV-----------NIV-GS-----------------------------------------------------------------------------------------------------------------------------LA-------------LN-L--------------------------------------------------------P----------------------------IP--------------------------------------------APL-------------------------TT-----LYI-------------------DQ-TEYVGT--YTEN-TIADQ--G------LVTYT------------KG--------MS--TD---TSGM----------------------------------------------------------------AT-------------ENLFNVHTD-----------KVVE-F-----V--------GT----D--------------------TGR-MTSDENSVI------DGA--ATSFL---T------------------Q-SIMIC--------P-FA-------------------------A-G-QGQFN-------------------------------------------------------AGFCN----IVQEGSSV-DL-------TL--GS-LATTS----------------------------------------DQRYIM-----------------K---------------------------------KSASDTAI-------DVPV-----S---------------------------------------------------------------------------------------------D--P----GVE----SDYSIKLT---------G-F----G----DV-P-------------------------A-M-GSAEAYI------DV-------H------------------------------V---Q---EGR-----S--------------------------------------------------L------------------------Y----GEPGP--------------------GIEPLY---P---KAE----------DL-V-------------------------------------------------YS-E-TTT---------------ASG-D-----ITL------------FQ-KVM-N-YN--S
>GCA017873855_00291
---------QVPE------------------------------------TQG----------------FT----------------------------------TSTAI--------SAVG--------------------------------------TIT--ET-DSVV-----------NII-AN-----------------------------------------------------------------------------------------------------------------------------AA-----------TELL-G--------------------------------------------------------P----------------------------LP--------------------------------------------FPL-------------------------GEWG---AYG-------------------YL-AEYTSA--YTEE-TVADQ--G------LVSYT------------KT--------MT--TD---TSGM----------------------------------------------------------------AT-------------TDLFNVQTD-----------KLVE-F-----I--------GT----D--------------------TGR-MTSGESSVL------DGA--GLAFY---N------------------S-DIMIC--------P-FA-------------------------S-P-NDNVN-------------------------------------------------------PDFCS----IVQEGSSV-DL-------TL--GS-LATRT----------------------------------------DQRYIM-----------------E---------------------------------SAGHPPTS--QLFEEEVPI-----S---------------------------------------------------------------------------------------------D--A----GVE----SNYAITLK---------G-L----G----DV-P-------------------------A-M-GSVESHI------DV-------H------------------------------V---Q---EGR-----L--------------------------------------------------Y------------------------F----I-PED--------------------YLVD-----S---KAE----------DL-V-------------------------------------------------YS-E-TTT---------------ASG-D-----ITL------------FR-KVL-G-YT--S
>GCA017873855_02479
---------QTEE------------------------------------TQG----------------FL----------------------------------TSTIM--------QAVG--------------------------------------TAT--ET-DSLS-----------WQI-TN-----------------------------------------------------------------------------------------------------------------------------DG-----------VN-----------------------------------------------------------------------------DFFGGLN------P---------------------------------------------PL-------------------------FAYD--------------------------A-AIYSLA--YSED-TIADQ--G------LVTYA------------KE--------GS--VD---TQGQ----------------------------------------------------------------AL--------------GQWNLDME-----------KVVE-F-----V--------GL----D--------------------TGR-MISAEEQTL------DGA--GTPFF---T------------------P-ETFIC--------P-FA-------------------------A-E-QTLLL-------------------------------------------------------PAFCN----IVQEGSSV-DL-------TI--GS-LSTLA----------------------------------------DTRFVT-----------------P---------------------------------LASHAGLDLIELPGWDLPV-----S---------------------------------------------------------------------------------------------D--N----GVE----SDYQVKLT---------G-F----G----DI-P-------------------------A-M-GSADAYI------NV-------H------------------------------V---Q---EGR-----G--------------------------------------------------------------------------------------LGFVFDGAGLGNELEQNGFHFFD-----P---KAE----------DL-T-------------------------------------------------YS-E-DST---------------ASG-E-----ITL------------FQ-KSM-S-YN--S
>GCA017873855_02480
---------QTEE------------------------------------TQG----------------FI----------------------------------TSTIM--------QAVG--------------------------------------TAT--ER-DSLA-----------WQI-TN-----------------------------------------------------------------------------------------------------------------------------NG-------------------------------------------------------------------------------------------FIGGLTD----IP---------------------------------------------PL-------------------------FPEV--------------------------V-AVYSMA--YNED-TIADQ--G------LVTYA------------KQ--------GS--VD---TQGK----------------------------------------------------------------VP--------------EQSNVNME-----------KVVE-F-----V--------GL----D--------------------TGR-MTSAEEQVL------DGA--GTPFF---S------------------L-ETFIC--------P-FA-------------------------A-E-QTLLL-------------------------------------------------------PAFCN----IVQEGSSV-DL-------TL--GS-LSTAA----------------------------------------DTRFVT-----------------A---------------------------------LAPVGN----QAPGWDRPV-----S---------------------------------------------------------------------------------------------D--N----GVE----SNYRVTLT---------G-F----G----DV-P-------------------------A-M-GSADAFI------NV-------H------------------------------I---Q---EGR-----G--------------------------------------------------------------------------------------L-FGVDGAA---PLNQEDRISFD-----P---KAE----------DL-T-------------------------------------------------YS-E-DST---------------ASG-E-----ITL------------FR-KLV-G-YN--S
>GCA017873855_00923
---------QTPE------------------------------------TQG----------------FS----------------------------------TGTTI--------QALG--------------------------------------TVT--ET-DGLT-----------WII-SS-----------------------------------------------------------------------------------------------------------------------------DT-----------I-------------------------------------------------------------------------------------------P---------------------------------------------PE-------------------------DLLF----------------------------IYYTTS--YSED-TIADQ--G------LVSYV------------KT--------AS--ID---TAEQ----------------------------------------------------------------AV--------------GVDNVATS-----------KVVE-F-----I--------GL----D--------------------TGR-MTSSENVVL------DGASSGF--E---G------------------E-ENFIC--------P-FA-------------------------A-T-VDSFI-------------------------------------------------------PAFCN----IEEMGSDM-DL-------TL--GS-LTTTT----------------------------------------GEHFLG-----------------Y---------------------------------------------------A-----A---------------------------------------------------------------------------------------------D--P----GVS----MDYSVKLT---------G-F----G----DV-P-------------------------A-M-GSADAYI------NV-------H------------------------------V---Q---EAR-----E--------------------------------------------------G-----------------------------------PVIDDIGA--------------------A---KAE----------DL-T-------------------------------------------------YS-E-FTT---------------ASG-D-----ITL------------FQ-KVM-G-YD--S
>GCA017873855_00924
---------NMPE------------------------------------TQG----------------LT----------------------------------TGTTI--------QALG--------------------------------------TVT--ET-DGLV-----------WTL-DT-----------------------------------------------------------------------------------------------------------------------------DQ-----------L-------------------------------------------------------------------------------------------P---------------------------------------------PD-------------------------LPLMR-------------------------E-IIYTTS--YSED-TIADQ--G------LVTYT------------KS--------AA--LD---TGPM----------------------------------------------------------------VA--------------GQYNFKTA-----------KVVE-F-----V--------GL----D--------------------TGR-MITSEDEVI------DGA-MGYMPN---A------------------D-EVFIC--------P-FL-------------------------S-L-PESYI-------------------------------------------------------PTFCN----IEQMGSTA-DL-------TI--GS-LATTT----------------------------------------DERHVA-----------------K---------------------------------------------------S-----G---------------------------------------------------------------------------------------------D--P----GVA----MDYSVKLT---------G-F----G----DI-P-------------------------A-M-GSATAFI------NV-------H------------------------------I---Q---EAR-----T---------------------------------------------------------------------------------------LGDDEGEF-------------------L---KAE----------DL-V-------------------------------------------------YG-E-TTT---------------AAG-E-----ITL------------FQ-KVM-G-FD--S
>GCA017873855_01524
---------QAPE------------------------------------TQG----------------FV----------------------------------TSTIS--------QVLG--------------------------------------TVT--ET-DSIV-----------WQL-GD-----------------------------------------------------------------------------------------------------------------------------DN-----------LI-----------------------------------------------------------------------------------------AP---------------------------------------------PL-------------------------LD-G--------------------------Q-IIAVMS--YTEN-TIADQ--G------LIEYT------------KG--------QS--LD---TAVA----------------------------------------------------------------VA--------------GIYNFDNG-----------KTVD-F-----I--------GL----D--------------------TGR-MTSDENMVL------DTADYGYF-D---A------------------S-SLYVC--------P-FV-------------------------S-Q-VTTET-------------------------------------------------------PGYCN----IIEMGSAV-DV-------TL--AS-LATAA----------------------------------------DERHVM-----------------D---------------------------------------------------S-----G---------------------------------------------------------------------------------------------D--P----AVA----ADYYISMT---------G-F----G----DV-P-------------------------A-M-GSASAYI------NA-------H------------------------------L---Q---EAR-----V------------------------------------------------------------------------------------------YEGD------------------------KAE----------DV-L-------------------------------------------------YS-E-TST---------------AAG-E-----ISV------------FA-KEI-A-YQ--S
>GCA017873855_01886
---------QVPE------------------------------------TQG----------------IV----------------------------------TATNI--------EALG--------------------------------------TVT--ET-DTIV-----------WSL-AY-----------------------------------------------------------------------------------------------------------------------------LD-----------LT-----------------------------------------------------------------------------------------VP---------------------------------------------PL-------------------------GD-D--------------------------E-IYYVMS--YTED-TIADQ--G------LVSYV------------KG--------QS--LD---TANM----------------------------------------------------------------VA--------------GTYNFETG-----------KVVE-F-----I--------GL----D--------------------TGR-MLSSENMVL------DGAAEGK--D---V------------------A-TGFIC--------P-FA-------------------------V-G-VTEEM-------------------------------------------------------PPFCN----IIEVGSDV-DV-------TL--AS-LTTAA----------------------------------------DERHVM-----------------K---------------------------------------------------S-----S---------------------------------------------------------------------------------------------D--P----AVE----VDYAIKMT---------G-F----G----DV-P-------------------------A-M-GSADAYI------NA-------H------------------------------I---Q---EAR-----T------------------------------------------------------------------------------------------DDGA------------------------KAE----------DL-T-------------------------------------------------YS-E-MST---------------AAG-D-----ITL------------FQ-KVI-A-YQ--S
>GCA017873855_01887
---------AVPE------------------------------------TQG----------------IV----------------------------------TSTAV--------QAVG--------------------------------------TVT--ET-DSVV-----------WQL-GF-----------------------------------------------------------------------------------------------------------------------------PN-----------LA-----------------------------------------------------------------------------------------VP---------------------------------------------PL-------------------------DA-G--------------------------D-KMYVMS--YTES-TIADQ--G------LVSYA------------KG--------QS--LD---TANK----------------------------------------------------------------VA--------------GTFNFDTG-----------KVVE-F-----V--------GL----D--------------------TGR-MISSENMVL------DGAGNGQ--T---T------------------A-TTYIC--------P-FA-------------------------S-A-VTETI-------------------------------------------------------PPFCN----IIEVGSDV-DV-------TL--AS-LTTAA----------------------------------------DERHVM-----------------A---------------------------------------------------S-----G---------------------------------------------------------------------------------------------D--P----AVA----VDYAIKMT---------G-F----G----DI-P-------------------------A-M-GSADAYI------NA-------H------------------------------I---Q---EAR-----T------------------------------------------------------------------------------------------ATGG------------------------KAE----------DV-V-------------------------------------------------YS-E-MST---------------AAG-D-----ITL------------FQ-KAI-T-YQ--S
>GCA017873855_01888
---------AVPE------------------------------------TQG----------------IV----------------------------------TSTAV--------QAVG--------------------------------------TVT--ET-DSVV-----------WQL-GY-----------------------------------------------------------------------------------------------------------------------------PN-----------AA-----------------------------------------------------------------------------------------VP---------------------------------------------PL-------------------------DPEG--------------------------G-KYYVMS--YTEN-TIADQ--G------LVSYA------------KG--------QS--LD---TANK----------------------------------------------------------------VA--------------GTNNFATQ-----------KVVE-F-----V--------GL----D--------------------TGR-MLSSENMVL------DGAGNGQ--D---T------------------A-TTYIC--------P-FA-------------------------S-A-TTDTI-------------------------------------------------------PPFCN----IIQVGSDV-DV-------TL--AS-LTTAA----------------------------------------DERHVM-----------------A---------------------------------------------------S-----G---------------------------------------------------------------------------------------------D--P----GVA----VGYDIKMT---------G-F----G----DI-P-------------------------A-M-GSATAYI------DA-------H------------------------------I---Q---EAR-----T------------------------------------------------------------------------------------------GDGG------------------------KAE----------DV-A-------------------------------------------------YS-E-TST---------------AAG-D-----ITL------------FQ-KAI-D-YQ--S
>GCA017873855_01568
---------ATPE------------------------------------TQG----------------FV----------------------------------TGTAI--------AVAG--------------------------------------TAT--EN-D--I-----------YTL-QI-----------------------------------------------------------------------------------------------------------------------------SN-----------IAL--------------------------------------------------------------DGAPLQVD-----ALNFGPYVG-VVHIP---------------------------------------------IL-------------------------DPLFGDGNVL-------------------GE-VQYAVA--YSES-TVADQ--G------LVSYT------------KN--------TG--LD---TSNQ----------------------------------------------------------------VV--------------DNRNLQTS-----------KIVE-F-----V--------GF----D--------------------TGR-AVSSESLVV------DGA--GEFGL---A------------------E-SQFIC--------P-FA-------------------------A-D-QIDLT-------------------------------------------------------PEYCN----IVEMGSDV-DM-------TL--MS-LVTDS----------------------------------------SERHIA-----------------A---------------------------------------------------S-----S---------------------------------------------------------------------------------------------D--V----PVA----ADYDIKVT---------G-F----G----DI-P-------------------------A-M-GSASAFI------DT-------H------------------------------L---Q---EGR-----T--------------------------------------------------A------------------------Y----VMTIPIHVLDEDYSV-------------DLY-SVG---KGE----------DV-V-------------------------------------------------YS-E-MST---------------ASG-E-----ITL------------FQ-KAM-S-YQ--S
>GCA017873855_01541
---------AVPE------------------------------------TQG----------------FS----------------------------------SATTM--------TVLG--------------------------------------TAT--ES-DSMT-----------WQI-SN-----------------------------------------------------------------------------------------------------------------------------LV-----------LDAL-L--------------------------------------------------------SPAGSVLVSTD---------GGAVL-VPELP---------------------------------------------VF-------------------------DDILTD--TP-------------------GE-VQYSIA--YSEN-TVADQ--G------LIGYV------------KS--------SA--LD---TANQ----------------------------------------------------------------VV--------------GTRNLETS-----------KVLE-F-----V--------GF----D--------------------TGR-AVSSEDMVV------DGA--GSIGI---T------------------D-DLFIC--------P-FA-------------------------A-A-STGIT-------------------------------------------------------PEFCN----IVEMGGDV-DM-------TL--MS-LATTA----------------------------------------SERNVA-----------------A---------------------------------------------------S-----A---------------------------------------------------------------------------------------------D--V----PVA----ADYSITVT---------G-F----G----DI-P-------------------------A-S-GSASAFI------GA-------H------------------------------L---Q---EGT-----T--------------------------------------------------T------------------------T----LGT---FNFEPFGDV-------------DAY-LIG---KGE----------DV-Q-------------------------------------------------YS-E-TTT---------------VSG-E-----ITA------------FS-KVL-S-YQ--S
>GCA017873855_01543
---------AVPE------------------------------------TQG----------------FS----------------------------------SMTTM--------QVLG--------------------------------------TAT--EI-DSMT-----------WQI-SN-----------------------------------------------------------------------------------------------------------------------------LN-----------LDGT-L--------------------------------------------------------SAAGGALISTD---------GGAVL-VPDLP---------------------------------------------VF-------------------------DDILGD--TP-------------------GE-VQYTVA--YSEN-TLADQ--G------LVSYA------------KS--------SD--LD---TANQ----------------------------------------------------------------VV--------------GTRNLETS-----------KVLE-F-----V--------GL----D--------------------TGR-AVSSEDMVV------DGA--GSIGI---T------------------D-DLFIC--------P-FA-------------------------A-A-STGIT-------------------------------------------------------PEFCN----IVEMGSTV-DM-------TI--MS-LATGA----------------------------------------SERNVA-----------------A---------------------------------------------------S-----A---------------------------------------------------------------------------------------------D--V----PVA----ADYVIAVT---------G-F----G----DV-P-------------------------A-S-GSASAFI------DA-------H------------------------------L---Q---EGS-----S--------------------------------------------------T------------------------Y----LGT---FNFEPFGAV-------------DAY-LTD---KGE----------DV-Q-------------------------------------------------YS-E-MTT---------------VSG-E-----ITA------------FS-KVL-S-YQ--S
>GCA017873855_00283
---------QVEE------------------------------------TQG----------------FE----------------------------------TSTLM--------QLIG--------------------------------------TAT--ET-DSIT-----------TTI-DN-----------------------------------------------------------------------------------------------------------------------------GY-----------TAYW-P--------------------------------------------------------P----------------------------AP---------------------------------------------PL-------------------------GG---------------------------YS-FIYSSA--YSEH-TIADQ--G------LVSIA------------RT--------VA--YD---TAGM----------------------------------------------------------------AA-------------ENQYNLVTD-----------TLAE-F-----I--------GS----E--------------------TGR-MVSGESLLL------DGA--GAGTN---A------------------N-LTLIC--------P-FAT-----------------------ES-GDD--VV-------------------------------------------------------APLCN----IVEEGSSV-DI-------TL--GS-LSSQS----------------------------------------AERFIM-----------------L---------------------------------AVPE--PSF-YGMAWPYPV-----A---------------------------------------------------------------------------------------------D--P----GVE----ADYSVKLT---------G-F----G----DV-A-------------------------A-V-GSASAYM------NA-------H------------------------------V---Q---EGR-----T--------------------------------------------------------------------------------------FLQRGTGNL-----------YEDYQ-Y-P---KAE----------DL-V-------------------------------------------------YS-E-LTT---------------ATG-E-----ITL------------FQ-KTM-N-YK--S
>GCA017873855_01578
---------AVQE------------------------------------TQG----------------FV----------------------------------TSTAM--------QVFG--------------------------------------TAA--EI-DSIA-----------VDM-ND-----------------------------------------------------------------------------------------------------------------------------GY-----------TIAF-P--------------------------------------------------------P----------------------------AP---------------------------------------------PL-------------------------PP---------------------------TS-VIYSSA--YSEN-TLADQ--G------LVTYM------------KS--------AD--FD---TAGM----------------------------------------------------------------AV-------------PNQYNLVTE-----------KLVE-F-----V--------GT----G--------------------TGR-MTSEEQVTM------DGA--STGQD---A-----------------PD-LTLTC--------P-FA-------------------------A-GDEGGYN-------------------------------------------------------PPFCN----IVQEGSVV-DI-------TT--GS-LSTAT----------------------------------------RERFIM-----------------I---------------------------------AVPDTTPSS-YGIAWPYPL-----A---------------------------------------------------------------------------------------------D--P----GTE----SDYSIALT---------G-F----G----DI-P-------------------------A-S-GSATAYI------SA-------R------------------------------V---Q---EGR-----D--------------------------------------------------------------------------------------VIMDGTGPY-------------DER-Y-P---KSE----------DL-A-------------------------------------------------YS-E-STT---------------VSG-D-----ITL------------FE-KNM-N-YL--G
>GCA017873855_00454
---------QTPE------------------------------------TQG----------------IV----------------------------------TSTAI--------ECVG--------------------------------------TVT--NT-ASMV-----------WTV-SS-----------------------------------------------------------------------------------------------------------------------------EA----------------------------------------------------------------------------------------------------------------VNG---------------------------------APL-------------------------SA---------------------------SE-NIATTS--YSEN-TMAVD--G------YVRYV------------KE--------FG--LD---TSNQ----------------------------------------------------------------VA--------------NTNNVEST-----------RIIE-FD-AAAD--------GN----P--------------------MGR-MISSEDILI------DTA--GNPAS---T------------------A-ANMIC--------P-FG-------------------------S-S-SSSSI-------------------------------------------------------PAYCN----IIQAGSDI-DV-------TS--VS-VATEA----------------------------------------SSRTVA-----------------A---------------------------------------------------S-----A---------------------------------------------------------------------------------------------D--I----PAA----LSYHIRAT---------G-L---GG----E--P-------------------------A-Q-GSISAYI------RS-------H------------------------------I---Q---EGR-----G--------------------------------------------------D------------------------S----T---------------------------------D---KAE----------DM-M-------------------------------------------------FE-E-RTT---------------ASG-E-----ITL------------FD-KLM-E-YQ--S
>GCA017873855_00713
---------ATPE------------------------------------TQD----------------FS----------------------------------SFTAI--------DCLG--------------------------------------TVT--ET-DGVI-----------WTV-DS-----------------------------------------------------------------------------------------------------------------------------PTRPKDYVIVSFAITDL-P--------------------------------------------------------SSLSSAIRRVSDGQIVASAPGPEEI-ETTLPPGTYEFGYTNGFIFFPLGTGILEPLAEGTQYNARYANDSFSLATTPL-------------------------DP---------------------------EE-IHAVSS--YREE-TVAVA--G------KTSYT------------KS--------MV--IS---TANR----------------------------------------------------------------VP--------------GVNNLKAE-----------KVVE-F-----I--------GT----E--------------------TGR-MTSSESILV------DLS--GNWSR---A------------------P-GSVIC--------P-FA-------------------------G-D-STEFI-------------------------------------------------------PVFCN----IATAGSTL-DM-------TR--VS-LATSA----------------------------------------DTGFIA-----------------A---------------------------------------------------D-----A---------------------------------------------------------------------------------------------G--V----PVG----LGYEITAR---------G-VT-SAG----QLTP-------------------------A-S-GSIAAYL------DV-------H------------------------------A---Q---EAM-----G--------------------------------------------------N------------------------S----V---------------------------------Q---KAE----------DL-A-------------------------------------------------YT-E-KTT---------------ADG-L-----ITM------------FH-KKM-Q-YE--S
>GCA025453675_01451
---------ATLE------------------------------------TTG----------------IS----------------------------------SMTSL--------DCMG--------------------------------------SVT--HT-NSLA-----------WQQ-SS-----------------------------------------------------------------------------------------------------------------------------TS-----------LHDP-P--------------------------------------------------------LNPGGIYT------VWFDQFG--------NP--------VYGWTADPM-------LAE--------------LLGEPI-------------------------PP---------------------------GE-VRYTAG--YTAT-ALAAQ--G------TTHLT------------RM--------ID--VD---TGNK----------------------------------------------------------------AG--------------NEENIGVT-----------THLA-F----LA--------EN----G--------------------LGR-VTSDEDLLI------DAA--GTHTT---A------------------E-SSTLC--------P-FA-------------------------M-D-DSLFI-------------------------------------------------------PPFCN----VVQMGSSI-DL-------SQ--GS-ISTSA----------------------------------------GARFVS-----------------K---------------------------------------------------S-----N---------------------------------------------------------------------------------------------D--V----PVT----MDYSITGE---------G-I--SSA----GIPP------------------------YA-S-GSMSAYI------HA-------H------------------------------L---Q---EGR-----M--------------------------------------------------V------------------------D----I-----TPFNPDAPP------DTPRGFVP-----I---QSA----------DV-T-------------------------------------------------YS-E-STS---------------AVG-A-----IKL------------FT-KEM-H-YQ--S
>GCA017873855_01884
---------ASNE------------------------------------TNQ----------------LT----------------------------------VVTSA--------AAIG--------------------------------------SVT--AH-TTIV-----------YTQ-GN-----------------------------------------------------------------------------------------------------------------------------GN-----------LTD----------------------------------------------------------------------------------------NP---------------------------------------------PL-------------------------E--------S-------------------GE-GQSTIA--YTED-TLAVN--G------AVTYD------------KY--------TN--LD---TGNQ----------------------------------------------------------------GP--------------NGDNLETE-----------RIIE-YS-AEGD--------GQ----T--------------------GGR-MLSSEEILV------DTAATGTI------------------------D-SAGCC--------P-WG-------------------------S-G-QDQVL-------------------------------------------------------PANND----IVVAGSTM-DV-------TE--AS-VASTS----------------------------------------GARTTS-----------------S---------------------------------------------------S-----V---------------------------------------------------------------------------------------------D--T----PVE----LTYSVNIQ---------G-I----N----QT-PG-------------------DMNEAA-Q-GSATAYV------SA-------N------------------------------L---Q---EGL-----G--------------------------------------------------N------------------------E----T---------------------------------A---KGT----------DV-Q-------------------------------------------------YS-D-VTS---------------ASG-L-----FDL-------------A-KEV-S-YT--S
>GCA021371995_00200
---------PSNE------------------------------------TAS----------------LY----------------------------------VEISA--------TSIG--------------------------------------SLT--SH-TDLT-----------AAQ-GN-----------------------------------------------------------------------------------------------------------------------------GD-----------LKD----------------------------------------------------------------------------------------NP---------------------------------------------PL-------------------------EP-------N-------------------GE-GVATFG--YYED-TYATS--G------SIEYT------------KN--------IY--VD---TSGQ----------------------------------------------------------------TQ--------------PSNNLETE-----------RSID-YS-NDGD--------GD----G--------------------IGR-MYSTEAVMI------DIAATAST------------------------D-QSGCC--------P-WG-------------------------T-T-SEDVL-------------------------------------------------------PATNV----RVITGSEV-DL-------KE--GS-VDSES----------------------------------------SARTIS-----------------E---------------------------------------------------N-----V---------------------------------------------------------------------------------------------D--E----GVQ----VSYNVDVD---------G-S----G----QT-G----------------------NDAA-E-GTATVYV------DA-------V------------------------------I---Q---EGS-----G--------------------------------------------------A------------------------E----I---------------------------------N---QTT----------DM-S-------------------------------------------------YE-E-SVT---------------VDG-L-----IEI-------------S-MRT-G-YS--S
>GCA017873855_01547
-------------------------------------------------SAG----------------GF----------------------------------AAAAT--------VATG--------------------------------------DIS--ET-SSLV-----------WTI-SS-----------------------------------------------------------------------------------------------------------------------------D--------------AI-D--------------------------------------------------------G-----------------------------V----------------------------------------------L-------------------------V--------P-------------------GE-AQSTST--YGES-THATG--G------TSGYY------------KV--------FT--LD---TANK-----------------------------------------------------------------P-------------RGQYNVDST-----------RIFS-F-----D--------GIGDGNG--------------------TGR-AVSTENIGI------DTM--GMPRN---A------------------S-SVSVN----------PF-------------------------L-E--NTVI-------------------------------------------------------PAFHN----TVNAGSSF-DL-------SQ--GS-LATRA----------------------------------------QSRTVT-----------------P---------------------------------------------------T-----A---------------------------------------------------------------------------------------------D--V----PVA----LNYDVSLT---------G-L----G----SG-P-------------------------A-V-GSAGAYT------NG-------H------------------------------I---E---EGR-----G--------------------------------------------------N------------------------T----------------------------------T---D---KAT----------DI-V-------------------------------------------------FS-Q-SST---------------ASG-L-----IWV------------FD-KNI-G-YE--S
>GCA025453675_01205
---------ATRQ------------------------------------TQG----------------IT----------------------------------TVTHV--------VVYG--------------------------------------TFT--DS-AEGV-----------WVS-SNQ-------------------------------------------------------------------------------------------------------------------------------------------DL-R--------------------------------------------------------N----------------------------NP---------------------------------------------PL-------------------------N--------NYSDDVGDNGVIDPTTQLWTPE-TQYTMS--YSEQ-TMADN--G------YTEWD------------KV--------VS--LN---TGNQ-----------------------------------------------------------------V-------------ANQNNFETT-----------TQFD-F-----V--------SF--DDA--------------------FGR-ATFSESLLL------DAA--SQGSS---A------------------G-NSMMC--------PFST-------------------------G-D--NGFI-------------------------------------------------------PAYCN----VVEMGSSF-TG-------SQ--VS-MITRA----------------------------------------NERHVS-----------------A---------------------------------------------------S-----A---------------------------------------------------------------------------------------------D--V----PVG----MQYSVGLS--------------------------------------------------G-V-GSAAAWI------NA-------H------------------------------I---M---EGR-----TGNVFPTGINGGIT---YNG-------MFYNPD--TGALS----PA-----N------------------------G----------------------------------F---M---QGG----------DL-V-------------------------------------------------YK-E-KTT---------------ASG-I-----IES------------FS-KSM-S-YQ--S
>GCA025453675_00559
---------ATVE------------------------------------TQG----------------IS----------------------------------STTGV--------VVLG--------------------------------------GMT--NM-ETVV-----------WTQ-DNQ-------------------------------------------------------------------------------------------------------------------------------------------DL-R--------------------------------------------------------N----------------------------NP---------------------------------------------PL-------------------------N--------EWADEIGW---VPP---FFIPE-RQAVMF--YTEA-ILADN--G------YAEFN------------EM--------QA--LD---TGNK-----------------------------------------------------------------V-------------ANQDNFKST-----------EQFD-Y-----V--------AF--TDA--------------------MGR-ATTSESILL------DLA--SQGSD---A------------------A-NRFIC--------PFAT-------------------------G-D--NGYI-------------------------------------------------------PAYCN----VYEMGSSF-SG-------SQ--VS-IITQA----------------------------------------DENHIA-----------------K---------------------------------------------------S-----A---------------------------------------------------------------------------------------------D--V----PTQ----IAYSVGLS--------------------------------------------------G-T-GSVAAWI------NA-------H------------------------------V---M---EGR-----TGNVFPVDV--WVLAPWWEGPIPATLTTFYNPD--TGDGSWF---TGGNGLN------------------------G----------------------------------F---M---QGV----------DL-V-------------------------------------------------YK-E-KTT---------------ASG-V-----IES------------FS-KSM-S-VQ--D
>GCA025453675_01937
---------ATVE------------------------------------TQG----------------IS----------------------------------TTTGV--------VVMG--------------------------------------TMT--NS-ETAV-----------MTA-STM-------------------------------------------------------------------------------------------------------------------------------------------DL-R--------------------------------------------------------D----------------------------NP---------------------------------------------PLG------AFNFPLYPEFVWPGNDPNN--------VWALYVGG---VS------IPE-RQATMS--YTES-VLADN--G------YTEFN------------EM--------QS--MD---TSNK-----------------------------------------------------------------V-------------VNQDNFRST-----------GQFD-Y-----V--------SF--DDA--------------------MGR-ATTSESLLL------DLV--SQGSL---A------------------A-DRFIC--------PFAT-------------------------G-D--QGFI-------------------------------------------------------PPYCN----VYEMGSSF-TG-------SQ--VS-EITQA----------------------------------------NTNFIA-----------------K---------------------------------------------------S-----A---------------------------------------------------------------------------------------------D--V----PTE----AAYTVSLS--------------------------------------------------G-T-GSAAAWI------NT-------H------------------------------V---M---EGR-----TGRYY------------WNG-YPNGWISFWNYDMNTGD-SWLGVPAGG----------------------------G----------------------------------W---L---QSV----------DL-V-------------------------------------------------YK-E-KTT---------------ASG-A-----IEA------------FS-KSM-A-IQ--D
>GCA025453675_00869
---------NTAE------------------------------------TQM----------------IS----------------------------------TLTSV--------HLTG--------------------------------------TFT--ES-DSLV-----------WRQ-SN-----------------------------------------------------------------------------------------------------------------------------E--------------AL-DYNLAYPINWPIYVGPGNGDWRWDEQAGEFIYDPGNGEYILPFPNYPVFAEVVIHEPE-----------------------------P---------------------------------------------PL-------------------------A--------I-------------------NE-VQMTSS--TRET-TMADH--G------RTVYT------------KQ--------SS--VD---TDWK-----------------------------------------------------------------T-------------ANMYNVEQQ-----------KIVG-F-----S--------GT----E--------------------TGR-ITSEESTLV------DTV--GMTMT---T----------------LEG-EVWQC--------PLCA-------------------------Y-T--GECL-------------------------------------------------------PPFCN----IVEMGSSL-DM-------RE--VQ-FTTRI----------------------------------------ESRSIA-----------------D------------------------------VAVDEEPNIR-------ITLPI-----V---------------------------------------------------------------------------------------------D--G---PPTE----LNYEIGVN---------G-I----T---PVS-P-------------------------A-R-GSVAAYI------RV-------H------------------------------A---I---EGS---DQC--------------------------------------------------A------------------------T----------------------------------P-CGG---PRL----------DL-I-------------------------------------------------YQ-E-KTT---------------ASG-D-----VQI------------FQ-KNM-Y-YE--S
>GCA017873855_01462
---------QVPE------------------------------------AQD----------------FT----------------------------------THTVI--------TAYG--------------------------------------SFS--QT-SDLV-----------LQI-TDD-----------------------------------------------------------------------------------------------------------------------------------------LKGL-------------------------------------------------------------------------------------SGIP---------------------------------------------PLGESSSTGTIDVVSY-----------QPLVEIAQGE-----------------ATGA-VYYESV--YSED-TFSGGV-G------AIGYV------------KD--------LD--LT---TGDV----------------------------------------------------------------PA--------------GQSNIVAA-----------KHIS-Y-----------------NSDS--------------------GGQ-VLSDDFISV------HGS--GNPSL---AGRFGVGLNTTAPGPGAIGS-GGYIC--------P-FA---------------------------DGAGSFS-------------------------------------------------------PAFCN----AVEASSSI-GM-------TS--AD-VTTTS----------------------------------------DARFIM-----------------A---------------------------------------------------S-----A---------------------------------------------------------------------------------------------D--P----GVE----LNHHIS-----------------------AI----------------------D----S-I-GDASAGM------DA-------S------------------------------I---K---EGR-----A----------------IED-IFAFEIPMYDPN--TG--------------NEYVY-------------------------------TGWVGLGST-------------------E---QSE----------DI-T-------------------------------------------------TH-S-LTT---------------ASG-I-----LTK------------FD-KSM-S-YT--S
>GCA003661125_test
---------PTPE------------------------------------TER----------------IK----------------------------------TVTQI--------SCQG--------------------------------------MVT--EE-EKVS-----------WES-SN-----------------------------------------------------------------------------------------------------------------------------E--------------DL-I-------------------------------------------------------DN-----------------------------P---------------------------------------------PL-------------------------G--------V-------------------EE-VVGKMD--YYQD-LKVTD--G------VTNFI------------KD--------MD--VD---TGS----------------------------------------------------------------------------------VPNLNVM-----------KTVG-Y-----S--------QG---AT--------------------IGS-LSHTEEVSF------GVV--GDWAY---T------------------E-DVILC--------PFAS-------------------------A-A--EELI-------------------------------------------------------PASCE----DVKASSSM-VV-------TD--VL-ATTVS----------------------------------------KVGISE----------------------------------------------------------------------------------------------------------------------------------------------------------------------------S----PLS----LHYAIDAT---------G-S----GG--AGT-P-------------------------G-V-GHITAEY------EV-------Y------------------------------V---E---DGS-----S--------------------------------------------------G----------------------EGDHCGLG-------------------------VVEEY---T---LGS----------KL-T-------------------------------------------------HY-E-KST---------------ADG-L------WE------------FH-KEM-D-YT--S
>GCA025966515_01161_2275
---------PTPE------------------------------------TEN----------------IK----------------------------------TTTQI--------SCQG--------------------------------------MVT--EM-EQVS-----------WES-SN-----------------------------------------------------------------------------------------------------------------------------E--------------DL-I-------------------------------------------------------NN-----------------------------P---------------------------------------------PL-------------------------G--------I-------------------EE-VVGKMD--YYQD-LKVTD--G------VTNFI------------KD--------MD--VD---TGA----------------------------------------------------------------------------------VPNLNVM-----------KSIG-Y-----S--------QG---TT--------------------IGS-LSHTEEVSF------GVV--GDYAP---T------------------A-EVILC--------PFAA-------------------------A-A--ETLI-------------------------------------------------------PASCE----DVKASSSM-VV-------TD--VL-ATTVS----------------------------------------KVGISE----------------------------------------------------------------------------------------------------------------------------------------------------------------------------S----PLD----FHYAIDAT---------G-S----GG--AGT-P-------------------------G-V-GHITAEY------EV-------Y------------------------------V---E---DGS-----S--------------------------------------------------G----------------------MGDHCGKG-------------------------DPETY---T---LGS----------KL-T-------------------------------------------------HK-E-KST---------------ADG-L------WE------------FH-KEM-D-YT--S
>GCA025966515_01154_2273
---------PTPE------------------------------------TES----------------IK----------------------------------TVTKI--------SCQG--------------------------------------RVT--ET-EQVR-----------WES-SN-----------------------------------------------------------------------------------------------------------------------------E--------------NL-I-------------------------------------------------------NN-----------------------------P---------------------------------------------PL-------------------------A--------V-------------------RE-VVGKMD--YYQD-LKVTD--G------VTNFI------------KD--------MD--VD---TGS----------------------------------------------------------------------------------VPNLNVM-----------KSMG-Y-----S--------QG---TT--------------------IGS-LSHTEDVSF------GVV--ANFAP---T------------------E-EVILC--------PFAA-------------------------A-A--VHKL-------------------------------------------------------PASCE----DVKASSSM-VV-------TD--VL-ATTVS----------------------------------------KVGISE----------------------------------------------------------------------------------------------------------------------------------------------------------------------------S----PLD----FHYEIDAT---------G-S----GG--AGA-P-------------------------A-V-GHITAEY------EV-------Y------------------------------V---E---DGS-----A--------------------------------------------------A----------------------TGRHCGLG-------------------------NVTNY---T---LGS----------KL-T-------------------------------------------------HY-E-KST---------------ADG-L------WE------------FH-KEM-D-YT--S
>GCA025966515_01155_3279
---------STPE------------------------------------TQS----------------IR----------------------------------SVTMI--------KCEG--------------------------------------MVS--HQ-IHSR-----------WET-SN-----------------------------------------------------------------------------------------------------------------------------E--------------DI-L-------------------------------------------------------NS-----------------------------P---------------------------------------------PL-------------------------Q--------A-------------------NE-VDGAVT--YNED-LKALD--G------GTVFV------------KD--------FG--LD---TGD----------------------------------------------------------------------------------APNLNVM-----------TSMG-Y-----K--------TG---G---------------------IGA-LSYDERASM------TII--ANHVA---T------------------R-DVILC--------PFAA-------------------------R-A--IGEL-------------------------------------------------------PASCE----EVSAGSSM-VV-------TD--VL-ATTRT----------------------------------------QVGVTE----------------------------------------------------------------------------------------------------------------------------------------------------------------------------S----PVS----LHYGITAT---------G-S----GG--AGT-Q-------------------------A-H-GRISAEF------SV-------Y------------------------------A---E---TGS-----G--------------------------------------------------G----------------------NGGHCGIG-------------------------NVSKP---T---LGS----------RL-T-------------------------------------------------HY-E-RNS---------------ANG-E------WE------------FS-KEV-S-YE--S
>GCA025966515_01160_10288
---------TTPE------------------------------------TQS----------------VK----------------------------------TEVLI--------SCRG--------------------------------------MVS--ET-EKVN-----------FES-SN-----------------------------------------------------------------------------------------------------------------------------E--------------DL-T-------------------------------------------------------NS-----------------------------P---------------------------------------------PL-------------------------Q--------D-------------------RE-IIGQIG--YRGS-LKVTN--G------ETRFV------------KE--------MG--VD---TGG----------------------------------------------------------------------------------SPNFDVM-----------KSVG-Y-----N--------HA---DT--------------------IGS-LSLDEDAGM------SIV--TNCCPREEE------------------E-EEVLC--------PHVA-------------------------A-A--IPNL-------------------------------------------------------SARCE----GVKASSSM-VV-------TD--VQ-ATTRS----------------------------------------EVRITD----------------------------------------------------------------------------------------------------------------------------------------------------------------------------S----PVS----LHCGVTAT---------G-S----GG--ADT-L-------------------------A-H-GSIAAQF------SA-------Y------------------------------A---L---EGS-----T--------------------------------------------------E----------------------NSGHCACG-------------------------NVSKP---T---LGS----------RM-T-------------------------------------------------YN-E-RSS---------------AHG-L------WQ------------FH-AEM-D-YT--S
>GCA025966525_01534_2297
---------RTGH------------------------------------Y------------------VS----------------------------------ITTDL--------QGDS--------------------------------------TVV--ED-GQLG-----------WRS-GT-----------------------------------------------------------------------------------------------------------------------------A--------------NL------------------------------------------------------------------------------------------------------------------------------------------------------------------------------------------------------K--YDTE-LIGTN--G------ATELS------------KD--------FD--VD---TGT----------------------------------------------------------------------------------APNLNVT-----------KNIG-Y-----K--------SG---D---------------------LGS-LSQSEHVGM------C------------------------------------------------YS-------------------------N-V----------------------------------------------------------------------SVNAYGKV-VA-------T----N-ATTET----------------------------------------EAEIAG----------------------------------------------------------------------------------------------------------------------------------------------------------------------------------KS----LHYGIDAE---------G-N----GS--------------------------------------VSAGV------DA-------S------------------------------A---M---NGR-----T--------------------------------------------------D---------------------------------------------------------------------------------M-T-------------------------------------------------CR-D-ASN---------------AYGGN------FT------------FQ-KEI-G-Y---N
>GCA025966525_01648_351590
---------PQQT------------------------------------L------------------LD----------------------------------ITTEI--------MSDG--------------------------------------IVI--EE-EQFG-----------WEA-GN-----------------------------------------------------------------------------------------------------------------------------G--------------NL-L-------------------------------------------------------NN-----------------------------P---------------------------------------------PL-------------------------A--------P-------------------GE-AVGSIK--YDEK-MISSN--G------TTEFE------------KC--------AG--VN---SNV----------------------------------------------------------------------------------TPNLAVS-----------KDIG-Y-----K--------SA---N---------------------LGS-LSHAEQVGM------R------------------------------------------------YS-------------------------G-T----------------------------------------------------------------------EVNAYSAM-VV-------TE--VG-ATTET----------------------------------------KVG-------------------------------------------------------------------------------------------------------------------------------------------------------------------------------------RE----LLYETDAK---------G-K----GS--------------------------------------VSVGV------DI-------S------------------------------V---A---DDC-----I--------------------------------------------------D---------------------------------------------------------------------------------I-T-------------------------------------------------YS-D-KSK---------------AYGGN------FS------------FE-KKV-G-YT--S
>GCA025966515_00942_14091616
---------SQWA------------------------------------A------------------FY----------------------------------VATEV--------KTDG--------------------------------------TVI--EN-EQFG-----------WMT-GN-----------------------------------------------------------------------------------------------------------------------------G--------------NL-L-------------------------------------------------------NN-----------------------------P---------------------------------------------PL-------------------------A--------P-------------------GE-AVGEIK--YDDK-MISSN--G------TTELG------------KS--------SG--VI---TDF----------------------------------------------------------------------------------MPNFAVI-----------KDIG-Y-----K--------SG---D---------------------MGS-LSSTEQAGM------R------------------------------------------------YS-------------------------G-A--SPPL---------------STSNTS--------------------------------------E----DVNAYSKM-TV-------TD--VN-ATTET----------------------------------------EVGITD---------------------------------------------------------------------T------------------------------------------------------------------------------------------------------E----ERD----LRYGINAE---------G-T----GS--------------------------------------VSAGI------DA-------S----------------------------------A---KEK-----V--------------------------------------------------D----------------------R---------------------------------------------------------GM-S-------------------------------------------------YE-D-KST---------------ACGGN------FS------------LE-KNA-D-YT--S
>GCA025966515_01157_4286
---------PTDE------------------------------------TEN----------------LD----------------------------------ITTSV--------ICTG--------------------------------------SVV--ES-QKLN-----------LEI-DS-----------------------------------------------------------------------------------------------------------------------------S--------------DL-I-------------------------------------------------------NN-----------------------------T---------------------------------------------PL-------------------------S--------D-------------------GE-KYGKIG--YDEK-MIGSN--G------TTDFD------------KC--------FI--VD---TNT----------------------------------------------------------------------------------TPNLQVH-----------KQIG-Y-----T--------QG---E---------------------LGS-LSYDEQLGM------KVI--AKGKP-SST------------------K-SKTEC--------PPYN-------------------------N-T--ERKLEEWKWCI-CPFTKWDTTTTTTPA-------------------------------VPGSCE----EVNTYSKI-VA-------TD--VQ-AETNT----------------------------------------EVGITG---------------------------------------------------------------------T---------------------------------------------------------------------------------------------------SG-E----PVN----LKYKITAK---------G-T----GF--------------------------------------VVAGV------GV-------Y------------------------------V---D---DGR-----G--------------------------------------------------Y----------------------SA-------------------------------------------LGS----------RM-E-------------------------------------------------YK-E-KTI---------------GYGKD------VD------------FT-KDI-G-YK--S
>GCA025966525_01627_7-240
---------PTPG------------------------------------IET----------------LT----------------------------------ITTEV--------ACDR--------------------------------------KVK--EI-EHLN-----------WEC-SS-----------------------------------------------------------------------------------------------------------------------------N--------------DL-P-------------------------------------------------------DN-----------------------------P---------------------------------------------PLA------S-----------------G--------E-------------------KY-EYGKIK--YKEN-TFSSG--G------TTNLY------------KD--------FK--VD---TGKI---------------------------------------------------------------------------------SPNLEVT-----------KSIG-Y-----T--------AT----R-------------------EKGT-FSHAEGVDM------SLK--SK--------------------------------------------------------------------------------------------------------------------------------------GSCV----YIAAGSSL-SM-------TD--VQ-ATTET----------------------------------------KAQMTR---------------------------------------------------------------------------------------------------------------------------------------------------------------------------------APE----LHYEIYAG---------E-I----E--GPGT-P-------------------------A-E-GILTAGM------SA-------S------------------------------V---E---NG------------------------------------------------------------------------------------------------------------------------------RK----------RL-K-------------------------------------------------FS-Y-KTT---------------VDG-T------FE------------FF-KVM-Y-FK--P
>GCA025966515_00267_8234
---------PTPE------------------------------------TAT----------------LT----------------------------------ITTEV--------VCDR--------------------------------------KMK--EI-EQLN-----------WEC-SN-----------------------------------------------------------------------------------------------------------------------------K--------------DL-L-------------------------------------------------------DN-----------------------------P---------------------------------------------PLT------S-----------------G--------Q-------------------K---YGKIK--YKEN-TFSSG--G------TINLY------------KD--------FK--VD---TGK----------------------------------------------------------------------------------TPNLEVT-----------KNIG-Y-----T--------AA----C-------------------KKGS-VSHTEGVGM------SLK--SK--------------------------------------------------------------------------------------------------------------------------------------GCCV----YVAAGCYM-SM-------TD--VQ-ATTET----------------------------------------KAQITQ---------------------------------------------------------------------------------------------------------------------------------------------------------------------------------TPE----MHYEINAG---------R-L----E--GPGN-P-------------------------A-E-GLISASM------SA-------S------------------------------V---D---DE------------------------------------------------------------------------------------------------------------------------------HK----------GL-K-------------------------------------------------LR-Y-KTT---------------VDG-S------FA------------FY-EVM-D-FK--P
>GCA000013445_03019
---------ATYD------------------------------------QTG----------------IT----------------------------------TTIDA--------TCIG--------------------------------------TLL--VN-HDME-----------WQQ-TNL--------------------------------------------------------------------------------------------------------------------------PNG--------------DL-A--------------------------------------------------------N-----------------------------N---------------------------------------------TL-------------------------S--------P-------------------DE-TRAIFT--YREN-TLAAS--G------TTRYT------------KE--------YN--MD---GSNV-----------------------------------------------------------------S-------------DGRDNLYAR-----------HTVN-Y-----Q--------AD--QSQ--------------------SGT-MLWDEGATI------TSL--GAATN---G------------------N-E-----VG---RCVFAG-------------------------G-T--GGNG-------------------------------------------------------AAFKG----TVEAGSAM-NV-------QE--VA-AVTTV----------------------------------------GGRAIS-----------------E---------------------------------------------------S-----S---------------------------------------------------------------------------------------------T--V----PVN----LRYGFDAQ---------G-L----GTNANNT-L-------------------------A-V-GAAEVYM------NT-------N------------------------------F---E---TYD-----N--------------------------------------------------I----------------------------YQ-------------------------ASGDG---N---VTT----------KI-T-------------------------------------------------DR-Q-RTV---------------ARG-L------FD------------LA-QTH-E-YS--S
>GCF000014945_00807@11311353
---------EIPD------------------------------------PRF----------------VIQNADPAPGPDGLWHIDRLRAGECSVIRISGILPRSEMYF--------NMTG--------------------------------------SVD--GHGFTRT-----------YRECTS--------------------------------------------------------------------------------------------------------------------------GFEGT-----------------------------------------------------------------------------------------------------------------------------------------------------TL------------------------RNC---------------------------VQ-AFSGNI--SASD-CVIVG----------IAAE------------SG--------AE--LR---MRGH-----------------------------------------------------------------G-------------SGSLHSQEG-----------VSIS-T---ENH--------SI----R-------------------V-SR-SQASES-SM------YKG--EVY---RRS----------------V-------------------------------------------VFG-SPWSDHF-------------------------------------------------------EILNR------------------------------ATHG----------------------------------------RMRSLS---------------------------------------------------------------------K-----A---------------------------------------------------------------------------------------------N--S------------------------------DI---S---S-I-A------------------------AI-A-DSNGTEI------SL-------D------------------------------R---D----------IT-------------------------------------------------------------------------GSS--------------------------------------S---ILS----------EK-I-------------------------------------------------SN---------------------ITG-S----------------------------------
>GCA000013445_02788
---------QIP--------------------------------------------------------------------------------------------SETYL--------EVIG--------------------------------------SMS--SH---QE-----------YQLETSS-----------------------------------------------------------------------------------------------------------------------HGGHEGG-----------------------------------------------------------------------------------------------------------------------------------------------------FL------------------------YDG----------------------------E-RVSSVV--YKSD-MATNG--G------YLAQS------------KG--------LK--ID---EGPQ-----------------------------------------------------------------Q-------------KGAFNVDSK-----------I-VS-T---YLT--------DP----E-------------------IGSK-MTASDSLEM------FNS--GNYTKVNRS----------------VRN--------------PLVAE----------------------IIG-----DYV-------------------------------------------------------GGFNS----YYKGASAV-DM-------TS--GQ-IATMA----------------------------------------RARSVG---------------------------------------------------------------------T-----D---------------------------------------------------------------------------------------------N--T---IPAE----LRYLIGIH---------P-DM---S---SGI-P------------------------YA-A-GTASTEF------VM-------T------------------------------N---E---EGA----PT-------------------------------------------------------------------------NTT--------------------------------------D---LAS----------TK-K-------------------------------------------------MN-D-KTT---------------VDG-Q-----IFT------------FG-KSF-T-VT--S
>GCA025966525_00802_11231
--------------------------------------------------AM----------------IA----------------------------------ILTLI--------SAIG--------------------------------------SVN--AD-VSFS-----------YNF-TGN------------------------------------------------------------------------------------------------------------------------------------------------------------------------------------------------------CD----------------------------IKA-----------------------------------------------------------------------NDNYK------------------------GE-VISYEA--KAKS-S-INE--V------QYSFN------------AL--------GT--NS---TNSS--------------------------------------------L--------------YH---SL-------------DTVKGLETN-----------SIFN-Y---AAK--------GN--STE--------------------GGV-MDMTENIGL------TSIYSGYASK---S------------------N-E----------------------------------------------------------------------------------------------------------ASYE----EVNAYSKL-AG-------TN--ML-TATAA----------------------------------------KVGIAD-----------------D---------------------------------------------------------------------------------------------------------------------------------------------------------------PVG----LQYKIYAD---------G-Q--TEGAW-------------------------------A-N-GKVSAGV------SM-------Y------------------------------I---A---NGS---DRG----------------------------------------------------------------------------------------------------------------------LWS----------KW-S-------------------------------------------------YE-E-EST---------------ASG-------SFE------------FY-KII-A-YT--S
>GCA025966525_00804_11231
--------------------------------------------------AM----------------IA----------------------------------ILTLI--------SAIG--------------------------------------SVN--AD-VSFS-----------YNF-TGN------------------------------------------------------------------------------------------------------------------------------------------------------------------------------------------------------CD----------------------------IKA-----------------------------------------------------------------------NDNYK------------------------GE-VISYEA--KAKS-S-INE--V------QYSFN------------AL--------GT--NS---TNSS--------------------------------------------L--------------YH---SL-------------DTVKGLETN-----------SIFN-Y---AAK--------GN--STE--------------------GGV-MDMTENIGL------TSIYSGYASK---S------------------N-E----------------------------------------------------------------------------------------------------------ASYE----EVNAYSKL-AG-------TN--ML-TATAA----------------------------------------KVGIAD-----------------D---------------------------------------------------------------------------------------------------------------------------------------------------------------PVG----LQYKIYAD---------G-Q--TEGAW-------------------------------A-N-GKVSAGV------SM-------Y------------------------------I---A---NGS---DRG----------------------------------------------------------------------------------------------------------------------LWS----------KW-S-------------------------------------------------YE-E-EST---------------ASG-------SFE------------FY-KII-A-YT--S
>GCA025966525_01626_2171
-----------------------------------------------------------------------------------------------------------------------------------------------------------------V--AA-ASWL-----------MEY-TPE------------------------------------------------------------------------------------------------------------------------------------------------------------------------------------------------------KQ----------------------------NPA-----------------------------------------------------------------------N--------------------------------VDWKS--SSGK-NFLDN--P------TWAFG------------KV--------AT-----------------------------------------------------------------------------------------------------------------------------------------------------------------------------------------K---W------------------N-ESGLL--------P--------------------------------------------------------------------------------------------AASSK----RMNAYSKL-LA-------TD--VQ-ATTRA----------------------------------------EVGMAG-----------------H---------------------------------------------------------------------------------------------------------------------------------------------------------------PI-----LNYNIDAG---------G-LNSNEESM-------------------------------A-T-GRISAGM------SV-------Y------------------------------V---V-----G---DPI----------------------------------------------------------------------------------------------------------------------L---------------S-------------------------------------------------YE-E-RSS---------------ASG-------SFQ------------FH-KVM-S-YT--S
>GCA025966515_00266_2178
-----------------------------------------------------------------------------------------------------------------------------------------------------------------V--AA-ASWF-----------VEY-TSA------------------------------------------------------------------------------------------------------------------------------------------------------------------------------------------------------KQ----------------------------AVG-----------------------------------------------------------------------TS---------------------------AK-FVDWES--SSEK--------P------TLAFG------------KV--------AT--NR---N--------------------------------------------------------------------------------------------------------FN-----------------------------------------------------------------LHGYTSK---W------------------N-ELGLL--------P--------------------------------------------------------------------------------------------TASCD----EMNAYSKL-HA-------TD--VQ-ATTSA----------------------------------------EVGITD-----------------N---------------------------------------------------------------------------------------------------------------------------------------------------------------PA-----LNYKIDVK---------G-L--NEGSM-------------------------------A-K-GRISAGM------NV-------Y------------------------------V---V-----G---DPV----------------------------------------------------------------------------------------------------------------------L---------------S-------------------------------------------------YE-E-RSS---------------ASG-------LFQ------------FH-KEM-S-YT--S
>GCA000013445_00974
--------------------------------------------------------------------------------------------------------IGTII--------EATG--------------------------------------PVR--DS-FTGT-----------FSQ-AD-----------------------------------------------------------------------------------------------------------------------------G--------------------------------------------------------------------------------------------------------------------------------------------------------------------------------------------------------------NG-TNVSGV--YSDS-VMTNG--G------SLSLT------------KQ--------VD--MS---EKSS---------------------------------------------------------------------------------GQGFETQ-----------KVVG-YS----S--------GT----S--------------------GGH-LIADEYVLT------SSD--------MYS-------N----------KTQGAIC-FG---D-PYLVSSCISGEQSASFSIANAKTLTLASAGRS-SNGTL-DYSLSIGTP-----QSNASNPGLEGTVISAIHGKTKTQSGEVSLYDRTLISGLITTFTR----LYHGGEQQ-EL-------SE--MT-STTGSVHDKTILEQKYSQNDTTSGKISSGTAVYAQDVMTNGGKTHETRQIS------GSG--------S---------------------------------ISSERLVEY---------T-----S---------------------------------------------------------------------------------------------DG-D---RSIQ----ASEHVVAT---------R-M--SEGQEDSGT-PACALGGTTSSGEEKSPYKQASAQTGI-A-GVSSARI------SS-------TTRISDPERSDELNLEYNANVMIPIGFNASMV---Q---EMK---D-T---------------DNDG-------RFEDLN-GNGRLDMH---------DLVLL---------FQN--FRWIGES--------------------------------------N---LSL----------RI-D-------------------------------------------------FN-K-NGR---------------ADYAD-----IVT------------IF-NSM-N-QT--S
>GCA003336485_02731_20208
---------KPMQ------------------------------------GEC----------------YK----------------------------------GIATV--------EGVG--------------------------------------SFK--IK-NKIV-----------VNE------------------------------------------------------------------------------------------------------------------------------------------------------------------------------------------------------------------------------------------------------------------------------------------------------------------------------------------------L-ALNIRR--WIRG-DTGPN--G------SFARE------------SV--------VV--LN---GGVNI---------------------------------------------------------------TD-------------PNDPNYCLS-----------EQIS-F-----S--------G---------------------------DL-IVGFSKYEV------SAF--H---------------------------------------------------------------------------------------------------------------------------------------GSMG----AYVTESY--NA-------KE--MQ-KQETV----------------------------------------TIKTTS---------------------------------------------------------------------A-----V---------------------------------------------------------------------------------------------N--H----NQS----LNYDVMCE--------------------------------------------------F-E-GAWGTTA------VW-------R------------------------------K---P------------------------------------------------------------------------------------------------------------------------------------C----------QK-D-------------------------------------------------IK-Q-RDK---------------YEG-K------FA------------VT-KDF-S-FA--E
>GCA025966515_01574_22211
---------KPEQ------------------------------------EQF----------------FS----------------------------------MQSSV--------QGVG--------------------------------------SFE--IR-NNIV-----------DTE------------------------------------------------------------------------------------------------------------------------------------------------------------------------------------------------------------------------------------------------------------------------------------------------------------------------------------------------I-AINVRE--RIKG-DTGSD--G------IIAME------------SR--------EI--LN---GSVNI---------------------------------------------------------------TD-------------QNDPDYYHY-----------MSID-F-----S--------G---------------------------DM-LRGSAKYAS------SAF--Y---------------------------------------------------------------------------------------------------------------------------------------GGMG----ASAEENY--DV-------TG--ME-KQETT----------------------------------------TIKTTS---------------------------------------------------------------------A-----V---------------------------------------------------------------------------------------------G--Q----KQS----LHYNTMTV--------------------------------------------------F-N-GTWGTTA------EW-------K------------------------------K---P------------------------------------------------------------------------------------------------------------------------------------C----------KK-D-------------------------------------------------IK-H-TET---------------YEG-E------FA------------VT-KYL-I-FE--E
>GCA025966515_01573_22219
---------QPEQ------------------------------------EQY----------------FT----------------------------------EKSAA--------QGTG--------------------------------------FFD--IT-KKIV-----------DKD------------------------------------------------------------------------------------------------------------------------------------------------------------------------------------------------------------------------------------------------------------------------------------------------------------------------------------------------I-AVVVEE--SISG-FTGLN--G------TFAIQ------------SK--------EI--LN---ESVNI---------------------------------------------------------------SD-------------PKDPDYRHT-----------KSID-F-----Q-----AGEG---------------------------GS-MTGFEMYAS------PAF--H---------------------------------------------------------------------------------------------------------------------------------------GGTG----AKVKEIF--DV-------IA--MQ-KQETT----------------------------------------TIKTTS---------------------------------------------------------------------A-----I---------------------------------------------------------------------------------------------C--Q----RQS----LNFDTQTQ--------------------------------------------------F-T-GTWGTQA------EW-------K------------------------------K---I------------------------------------------------------------------------------------------------------------------------------------C----------KK-E-------------------------------------------------IL-H-EQV---------------FTG-D------FQ------------VT-KNL-I-FE--E
>GCA025966515_01547_17981981
---------PPEQ------------------------------------PQY----------------FK----------------------------------EKSSV--------QGTG--------------------------------------YVA--ID-KKIQ-----------DWN------------------------------------------------------------------------------------------------------------------------------------------------------------------------------------------------------------------------------------------------------------------------------------------------------------------------------------------------A-AIDVEE--HMKG-F------G------EFALE------------SR--------EI--LN---GSANI---------------------------------------------------------------SN-------------PADPNYFHQ-----------KMIN-F-----Q-----GNAT---------------------------NR-LINTEKFES------PAI--F---------------------------------------------------------------------------------------------------------------------------------------GGTG----TRVNELF--DV-------SE--IQ-KQESG----------------------------------------SIKTIS---------------------------------------------------------------------A-----P---------------------------------------------------------------------------------------------G--G----RQS----HSFETMDE--------------------------------------------------F-S-GTWSTHS------EW-------Q------------------------------K---T------------------------------------------------------------------------------------------------------------------------------------C----------QK-E-------------------------------------------------IE-H-YQL---------------FKG-N------FS------------VQ-KEL-T-FE--R
>GCA003336485_02732_22-250
---------PPDQ------------------------------------REK----------------FC----------------------------------EESAV--------QGVG--------------------------------------YIE--YS-KSIL-----------DKA------------------------------------------------------------------------------------------------------------------------------------------------------------------------------------------------------------------------------------------------------------------------------------------------------------------------------------------------I-AVDVKE--YMRG-ETGEN--G------SFAMT------------IS--------EV--MT---EGTRVGN-------ASYK--YYDPI-------------------------------------------NA-------------TDFNNFACD-----------KMIQ-F-----E--------AK----G----------KGYGLN--VTQGF-LEGQSSYKS------PRF-----------------------------------------------------------------------------------------------------------------------------------------NGGIG----AEVEENY--FV-------TQ--MQ-KEELT----------------------------------------TMRTTA-----------------V---------------------------------------------------Y-NKTPP---------------------------------------------------------------------------------------------Y--N----AQQ----LQFSTRNA--------------------------------------------------F-I-GEWGTDS------RW-------K------------------------------K---V------------------------------------------------------------------------------------------------------------------------------------C----------TK-D-------------------------------------------------IE-H-HQF---------------FRG-D------FQ------------VD-KTL-V-FK--E
>GCF000014945_00702
---------EPKQ------------------------------------YEQ----------------YC----------------------------------EAQKV--------AGNG--------------------------------------VID--IS-TSIV-----------DKK----------------------------------------------------------------------------------------------------------------------------------------------------------------------------------------------------------------------------------------------------------------------------------------------------------------------------------------------------IALE--YYNV-MAGD---G------DFELD------------SE--------HL--LS---ENAS----------RLNR--TGPNE-------------------------------------------TK-------------SLPLNLYEN-----------SKMT-Y-----S--------G--------------------------DTP-LVGGKYLHS------KAF-----------------------------------------------------------------------------------------------------------------------------------------YGGIG----AEVQEVF--SV-------TE--ME-KEQKV----------------------------------------FFSSTD-----------------PTGHWTANPATG-MPWGWKDANNNKKVDPGEIDENLAKAEQ-------YNLKY-----N---------------------------------------------------------------------------------------------V--S---PTHL----VGFETRNY--------------------------------------------------F-N-GTWGTDS------KW-------H------------------------------K---I------------------------------------------------------------------------------------------------------------------------------------F----------YK-D-------------------------------------------------IK-D-HQS---------------FTG-N------FE------------VE-KLI-K-FH--E
>GCA013178225_01278
---------PPVQ------------------------------------YEQ----------------FC----------------------------------EAQKI--------SGTG--------------------------------------VID--VS-TSIV-----------DKK----------------------------------------------------------------------------------------------------------------------------------------------------------------------------------------------------------------------------------------------------------------------------------------------------------------------------------------------------IALE--YYNV-MSGD---G------DIELD------------QE--------NA--YS---QNAD----------KLKRNVTGVNG-------------------------------------------SD-------------KVGLNLFES-----------TKLT-Y-----S--------G--------------------------ATP-LVGGKYLHS------KEF-----------------------------------------------------------------------------------------------------------------------------------------YGGIG----AEIQEMF--AV-------NE--ME-KEQTS----------------------------------------FFTSTT-----------------PF-----EQIYGIAPEDLGKALNCAGRNTDMVDGLMRTSEG-------V-------------------------------------------------------------------------------------------------------Y--I---PTHV----IGLDTKNS--------------------------------------------------F-N-GTWGTDA------TW-------H------------------------------K---I------------------------------------------------------------------------------------------------------------------------------------F----------YK-D-------------------------------------------------IK-A-HEM---------------FTG-K------FE------------AE-KLL-K-FH--E
>GCA013178225_01889
---------PPVQ------------------------------------YEQ----------------FC----------------------------------EAQKI--------SGTG--------------------------------------IID--IS-TSIV-----------DKK----------------------------------------------------------------------------------------------------------------------------------------------------------------------------------------------------------------------------------------------------------------------------------------------------------------------------------------------------IALE--YYNV-MSGD---G------DLELD------------QE--------NA--YS---QNAD----------KLKRNVTGVNG-------------------------------------------SD-------------KVGLNLYEN-----------TKLT-Y-----S--------G--------------------------ETP-LVGGKYLHS------KEF-----------------------------------------------------------------------------------------------------------------------------------------YGGIG----AEVQEMF--AV-------NE--ME-KEQTS----------------------------------------FFVSTT-----------------PF-----EPAEG-TPETLNELLRSAGRDTERVDSLMTSQES-------I-------------------------------------------------------------------------------------------------------Y--I---PTHL----IGLDTKNT--------------------------------------------------F-N-GTWGTDA------TW-------H------------------------------R---I------------------------------------------------------------------------------------------------------------------------------------F----------YK-D-------------------------------------------------IK-A-HEM---------------FTG-Q------FE------------AE-KLL-K-FH--E
>GCA013178225_01892
---------PPIQ------------------------------------YEQ----------------FC----------------------------------EAQKI--------SGTG--------------------------------------IID--VS-TSIV-----------DKK----------------------------------------------------------------------------------------------------------------------------------------------------------------------------------------------------------------------------------------------------------------------------------------------------------------------------------------------------IALE--YYNV-MSGD---G------DLELD------------ME--------NA--YS---QNAD----------KLKRNVTGVNN-------------------------------------------GN-------------KANLNLYES-----------TKLT-Y-----S--------G--------------------------ATP-LVGGKYLHS------KEF-----------------------------------------------------------------------------------------------------------------------------------------YGGIG----AEIQEMY--AV-------TE--ME-KEQTT----------------------------------------FFSSTT-----------------PY-----NPPCT-TPENLVDMLKNAGRNTALVDALMGDN------------------------------------------------------------------------------------------------------------------------PAHL----IGLDTKNT--------------------------------------------------F-N-GTWGTDA------TW-------H------------------------------K---I------------------------------------------------------------------------------------------------------------------------------------F----------YK-D-------------------------------------------------IK-A-HEM---------------FTG-K------FE------------AE-KLL-K-FH--E
>GCF000235565_00584
---------EPIQ------------------------------------YEQ----------------FC----------------------------------ENALV--------SGTG--------------------------------------YID--VA-TSIV-----------DKK----------------------------------------------------------------------------------------------------------------------------------------------------------------------------------------------------------------------------------------------------------------------------------------------------------------------------------------------------IALE--YYDM-MSGD---G------TLEMD------------ST--------HV--YS---QEPN----------KLKRPIPNYNE-------------------------------------------TDCQK------NDSTYANLNFYEN-----------TKLT-F-----A-----V--K--------------------------NAP-LQGGKFINS------KAF-----------------------------------------------------------------------------------------------------------------------------------------YGGIG----ANIQEMF--SV-------NE--ME-KDQTV----------------------------------------FFGSTK---------------------------------------------------------------------------N---------------------------------------------------------------------------------------------S--T---IVHT----VGLQTLNS--------------------------------------------------F-N-GTWGTDA------SM-------H------------------------------K---I------------------------------------------------------------------------------------------------------------------------------------F----------YK-D-------------------------------------------------IK-S-HEL---------------FRG-D------FE------------VQ-KEI-K-FH--E
>GCF000235565_00688@165398
-GNYRALHDEPRQ------------------------------------YEQ----------------FC----------------------------------ESQLV--------TGSG--------------------------------------YLD--VK-TSVL-----------DKK----------------------------------------------------------------------------------------------------------------------------------------------------------------------------------------------------------------------------------------------------------------------------------------------------------------------------------------------------LAMD--YQNK-IFGE---G------DIGLE------------SA--------QV--YS---QEPN----------KLRRPIPNCSD-------------------------------------------PN----------GTTMQRLNFFDN-----------TKVV-Y-----E--------G--------------------------ETP-LVGSRSIRS------IER-----------------------------------------------------------------------------------------------------------------------------------------YGGIG----ADIHENF--SV-------RR--ME-ADQTV----------------------------------------FLGTTS---------------------------------------------------------------------------N---------------------------------------------------------------------------------------------S--T---IRRT----VGSNTQNS--------------------------------------------------F-E-GMWGTDS------RL-------H------------------------------K---I------------------------------------------------------------------------------------------------------------------------------------F----------YK-D-------------------------------------------------IK-R-RER---------------FSG-D------FE------------VL-REL-K-FH--E
>GCA013178225_01036
---------EPMQ------------------------------------DGD----------------FT----------------------------------NRLKV--------AGTG--------------------------------------YFE--VG-VSVV-----------DRE----------------------------------------------------------------------------------------------------------------------------------------------------------------------------------------------------------------------------------------------------------------------------------------------------------------------------------------------------LALE--YYNF-MSGD---G------DLELN------------TG--------TV--EA---QRAE----------NICQNISG--------------------------------------------------K----------PSLLNLYEG-----------SSIT-Y-----S--------G--------------------------TTP-LVGFKYIHS------KSF-----------------------------------------------------------------------------------------------------------------------------------------WGGIG----AEITESY--AV-------TE--LD-RQEKT----------------------------------------FFASTN-----------------PASYVN---------------------DADRIAELL----------------------G---------------------------------------------------------------------------------------------Q--S---PVHT----VGMNVRNS--------------------------------------------------F-N-GTWETNA------RM-------H------------------------------K---F------------------------------------------------------------------------------------------------------------------------------------M----------SK-D-------------------------------------------------VT-A-HER---------------FEG-K------FE------------VE-KLL-K-FH--E
>GCF000235565_01465
---------EPAQ------------------------------------SED----------------FY----------------------------------NRVRA--------SGTG--------------------------------------YFE--VG-TSVV-----------DRR----------------------------------------------------------------------------------------------------------------------------------------------------------------------------------------------------------------------------------------------------------------------------------------------------------------------------------------------------MGLE--YYTY-VYGD---G------RLEMD------------QK--------SA--VS---NRAG----------DVWGTLNG------------------------------------------------------------TSVPLNLLEE-----------VKMS-Y-----S--------G--------------------------KTP-LVGAKFIHS------KAF-----------------------------------------------------------------------------------------------------------------------------------------YGGIG----AEVKEAF--EV-------TE--ME-RVQKT----------------------------------------YFASTD-----------------PGSRAS---------------------DPAEAAALR----------------------E---------------------------------------------------------------------------------------------A--S---PAHL----VGMDIATS--------------------------------------------------F-N-GTWQNDY------RW-------H------------------------------K---I------------------------------------------------------------------------------------------------------------------------------------F----------YK-D-------------------------------------------------MK-G-HEA---------------FSG-V------FE------------VE-KTL-R-FS--E
>GCF000014945_01179
-----------QY------------------------------------HEE----------------YT----------------------------------NVLRV--------AGTG--------------------------------------LID--IS-TSAV-----------DRR----------------------------------------------------------------------------------------------------------------------------------------------------------------------------------------------------------------------------------------------------------------------------------------------------------------------------------------------------SGLE--YYNV-MYGE---G------DFEMD------------ST--------HE--IA---TAPS-----------------------------------------------------------------------------GGSAPTNLTDS-----------TRMT-Y-----L--------G--------------------------SVP-LVGFKLIKS------RSI-----------------------------------------------------------------------------------------------------------------------------------------YGGIG----AEIQESF--AV-------TE--MD-RIQRT----------------------------------------FFGSRN-----------------PC-------------------------DA------------------------------------------------------------------------------------------------------------------------------------------IAMDVSAS--------------------------------------------------F-N-GTWTTDA------AW-------H------------------------------K---I------------------------------------------------------------------------------------------------------------------------------------F----------EK-N-------------------------------------------------VR-D-HTS---------------FQG-R------FD------------VE-KLL-K-IQ--E
>GCF000235565_01194@21185
--------------------------------------------------------------------------------------------------------AGGWV--------SGTG--------------------------------------EID--IS-RSVV-----------HRM----------------------------------------------------------------------------------------------------------------------------------------------------------------------------------------------------------------------------------------------------------------------------------------------------------------------------------------------------ADYE--RHSS-MAGD---G------SLRIG------------GS--------SA--GA----------------------------------------------------------------------------------------------------------SSLS-Y-----S--------G--------------------------DVP-LVGFKRIET------GSP-----------------------------------------------------------------------------------------------------------------------------------------FRGTK----TSFQEAF--SA-------TD--IK-REVTT-----------------------------------------------------------------------------------------------------------------------------------------------------------------------------------------------------------------------S--A---SSHL----VATDMNLA--------------------------------------------------F-N-GTYVTSS------NM-------H------------------------------Q---A------------------------------------------------------------------------------------------------------------------------------------F----------VR-D-------------------------------------------------VS-S-HQR---------------YTG-N------FE------------IQ-NTI-Q-F----
>GCF000014945_00420@10101213
---------TKGD------------------------------------GML----------------YI----------------------------------ESTTV--------SGRG--------------------------------------EVS--IR-DTFM-----------EN------------------------------------------------------------------------------------------------------------------------------------------------------------------------------------------------------------------------------------------------------------------------------------------------------------------------------------------------------SMS--YEED-LKGS---G------SLDME------------SV--------RC--ME---KSNP---------------------------------------------------------------------------------TVNFTEI-----------KDIS-F-----D--------G---------------------------GV-LKGFKRFDS------PV----------------------------------------------------------------------------------F-------------------------------------------------------HGGMG----ASITERF--NM-------SQ--LD-KSERG----------------------------------------MIRSIN-------------------------------------------------------------------------------------------------------------------------------------------------------------------------Y--R----NNT----VAFSTEQA--------------------------------------------------F-E-GMWNTRT------EY-------S------------------------------K---F-----------------------------------------------------------------------------------------------------------------------------------------------SK-K-------------------------------------------------MK-A-DQR---------------LNG-S------FQ------------IQ-KNI-K-FQ--D
>GCA013178225_01029@9141125
---------ASEE------------------------------------GML----------------FI----------------------------------ESSSV--------RGQG--------------------------------------EVS--IK-DTFN-----------GA------------------------------------------------------------------------------------------------------------------------------------------------------------------------------------------------------------------------------------------------------------------------------------------------------------------------------------------------------TMH--YDEK-MKGN---G------SITLE------------SL--------RC--VD---RNSP---------------------------------------------------------------------------------DVNFTEK-----------KDLV-F-----S--------G---------------------------GQ-LKGMQRVES------PT----------------------------------------------------------------------------------F-------------------------------------------------------HGGLG----ASVTERF--NL-------TH--VD-KSQTS----------------------------------------SVSSAN-------------------------------------------------------------------------------------------------------------------------------------------------------------------------T--K----NNT----LSFNTDQA--------------------------------------------------F-D-GTWNIQT------QY-------A------------------------------K---F-----------------------------------------------------------------------------------------------------------------------------------------------YR-K-------------------------------------------------IK-A-DQQ---------------YTG-S------FQ------------TQ-KKI-K-FQ--D
>GCF000235565_00115@301494
---------TKKE------------------------------------GML----------------FV----------------------------------ESTTV--------VGRG--------------------------------------DVS--IK-NEFR-----------ED------------------------------------------------------------------------------------------------------------------------------------------------------------------------------------------------------------------------------------------------------------------------------------------------------------------------------------------------------SAR--YREE-LDGR---G------SIEMQ------------SE--------KM--IN---KGNP---------------------------------------------------------------------------------VVNITDS-----------RLLV-F-----D--------Q---------------------------GY-LKGYKVMQS------PG----------------------------------------------------------------------------------F-------------------------------------------------------HGGMG----ASVTERF--NA-------TT--LE-KSETG----------------------------------------TISSLN-------------------------------------------------------------------------------------------------------------------------------------------------------------------------R--S----QHA----LLFNSQQA--------------------------------------------------F-E-GIWGTRT------EY-------S------------------------------N---F-----------------------------------------------------------------------------------------------------------------------------------------------NK-K-------------------------------------------------IK-A-DQT---------------LRG-T------FE------------TQ-KRI-T-FK--D
>GCA013178225_02748
---------PRGS------------------------------------GFL----------------YD----------------------------------ESSVV--------TGTG--------------------------------------QVS--LR-SSFT-----------DR------------------------------------------------------------------------------------------------------------------------------------------------------------------------------------------------------------------------------------------------------------------------------------------------------------------------------------------------------GAD--SNGW-MKGN---G------SLNLE------------SL--------RS--MN---KIGP---------------------------------------------------------------------------------AVGFSQK-----------TDLV-F-----D--------G---------------------------EQ-LKNKNTLAS------PL----------------------------------------------------------------------------------F-------------------------------------------------------DKGIG----ASVNVRF--NV-------SH--VD-KSEAE----------------------------------------MVRSIN-------------------------------------------------------------------------------------------------------------------------------------------------------------------------R--F----DNA----LSYDAALA--------------------------------------------------F-D-GSWAIKT------MQ-------G------------------------------W---S-----------------------------------------------------------------------------------------------------------------------------------------------IG-M-------------------------------------------------NK-S-SQR---------------YTG-S------FQ------------IQ-KSI-E-FD--D
>GCF000014945_00701@125-360
---------KFKV------------------------------------QGY---------------DYA----------------------------------SETMI--------SGSG--------------------------------------QFQ--LS-KDVR-----------SMN----------------------------------------------------------------------------------------------------------------------------------------------------------------------------------------------------------------------------------------------------------------------------------------------------------------------------------------------------SGIK--SNKD-VYFSG--S------VEALV------------KN--------EY--LV---DRAK-------------------------------------------------------------------------------GRNPNFEEQ-----------DAVDDY-----V--------AL----A-------------------PGDT-LMGSESFRS------SIA-----------------------------------------------------------------------------------------------------------------------------------------FGGIG----AKVRESY--NL-------QA--MEFKNQNF----------------------------------------NLYQTG-----------------T----------------------------------------------------------------------------------------------------------------------------------------------------------L----GRS----AEFKTADN--------------------------------------------------F-T-GYFMLDA------RQ-------S------------------------------K---P------------------------------------------------------------------------------------------------------------------------------------G----------QR-S-------------------------------------------------MK-E-HEE---------------YLG-S------FE------------IM-RKI-L-FK--D
>GCA013178225_01279@103382
---------SFVV------------------------------------QDF---------------DYA----------------------------------SETVV--------SGTG--------------------------------------QFQ--IN-KNVR-----------SMN----------------------------------------------------------------------------------------------------------------------------------------------------------------------------------------------------------------------------------------------------------------------------------------------------------------------------------------------------SGIK--STKD-VFFSG--S------VDALV------------KN--------EY--LV---DQSR-------------------------------------------------------------------------------GRNPNFEEQ-----------DAVDNY-----Q--------AL----S-------------------AGDA-LTGTEEFRS------SRV-----------------------------------------------------------------------------------------------------------------------------------------FGGVG----AKFLESY--NV-------QQ--VEFKNQNL----------------------------------------NLHQTG-----------------S----------------------------------------------------------------------------------------------------------------------------------------------------------L----SKS----AEFNTANN--------------------------------------------------F-T-GYYLIDA------KQ-------T------------------------------I---P------------------------------------------------------------------------------------------------------------------------------------G----------QK-N-------------------------------------------------LK-E-REE---------------YLG-S------FE------------VN-RRI-L-FR--D
>GCA013139985_01903_125-317
---------TIVV------------------------------------QGY---------------DYA----------------------------------SETHV--------EGKG--------------------------------------VFV--ID-KDVS-----------SFS-GPD-------------------------------------------------------------------------------------------------------------------------------------------------------------------------------------------------------------------------------------------------------------------------------------------------------------------------------------------AK-HQFSVS--FDKH-YAFSG--E------IEGFV------------SD--------EY--LI---EGAQ-------------------------------------------------------------------------------GDNANFEQK-----------SAVGDY-----S--------AK----A-------------------SGDF-LYGSEKLHS------PFP-----------------------------------------------------------------------------------------------------------------------------------------FGGTG----TTIREQY--DV-------QR--MDLRLEDV----------------------------------------NLHSTG-------------------------------------------------------------------------------------------------------------------------------------------------------------------------N--Q----RYK----SELATINE--------------------------------------------------F-D-GHFLLDA------KQ-------S------------------------------V---P---G-------------------------------------------------------------------------------------------------------------------------------------------YT-Q-------------------------------------------------IA-I-RNE---------------FFG-N------LT------------VC-KHL-I-FR--R
>GCA003336485_01740_104328
---------TIEV------------------------------------QGY---------------DYA----------------------------------SETQV--------EGEG--------------------------------------VFV--ID-KDVS-----------SFT-DLY-------------------------------------------------------------------------------------------------------------------------------------------------------------------------------------------------------------------------------------------------------------------------------------------------------------------------------------------AE-HPFSVS--LAKH-YALSG--E------IDGFV------------SN--------EY--LI---EGAQ-------------------------------------------------------------------------------GDNPNFEQK-----------SAVEDY-----R--------AK----A-------------------SGDF-LYGSEKLHS------PFF-----------------------------------------------------------------------------------------------------------------------------------------LGGTG----TTFQEQY--DV-------HR--MDQRLEGV----------------------------------------NLHATG-------------------------------------------------------------------------------------------------------------------------------------------------------------------------N--Q----RYK----SELATINE--------------------------------------------------F-D-GHFLLYA------KQ-------S------------------------------V---P---G-------------------------------------------------------------------------------------------------------------------------------------------HA-Q-------------------------------------------------ID-I-RNE---------------FFG-N------LT------------VG-KHL-I-FR--R
>GCA025966515_01572_126307
-----------VV------------------------------------QSY---------------DYA----------------------------------CVTHV--------EGKG--------------------------------------VFV--ID-KKVR-----------SNT-GGD-------------------------------------------------------------------------------------------------------------------------------------------------------------------------------------------------------------------------------------------------------------------------------------------------------------------------------------------AE-PRFAVN--VDKH-FVCKG--E------IEGFV------------SD--------EY--LI---DGAL-------------------------------------------------------------------------------GDNPNFEQM-----------SAVADY-----T--------TT----A-------------------PGDF-LYGDEKLTS------SFV-----------------------------------------------------------------------------------------------------------------------------------------FGGTG----VRIHETY--DV-------HT--MDARLENI----------------------------------------NLHSTG-------------------------------------------------------------------------------------------------------------------------------------------------------------------------D--Q----RYK----SELATIND--------------------------------------------------F-G-GYFLIDA------RQ-------S------------------------------I---P---G-------------------------------------------------------------------------------------------------------------------------------------------FM-H-------------------------------------------------VK-D-RGE---------------FFG-N------FT------------VC-KHL-I-FR--M
>GCA013139985_01904_152334
-----------IV------------------------------------QDH---------------DYV----------------------------------SETLI--------AGTGE-------------------------------------DVT--IN-RDLK-----------SMA----------------------------------------------------------------------------------------------------------------------------------------------------------------------------------------------------------------------------------------------------------------------------------------------------------------------------------------------------VAVK--VKKH-IAFTG--E------VECLT------------EN--------EY--LI---ENAR-------------------------------------------------------------------------------GNNANYEQE-----------SVIFEY-----K--------AT----K-------------------PGDY-LIGDEQFTS------SAV-----------------------------------------------------------------------------------------------------------------------------------------MGGTG----VKVHEHY--EILHGPTKNGS--MESRCTNL----------------------------------------NHHVTG-------------------------------------------------------------------------------------------------------------------------------------------------------------------------D--Q----RWK----TELCTYNN--------------------------------------------------FTN-GYYLLES------GQ-------S------------------------------V---P---C-------------------------------------------------------------------------------------------------------------------------------------------TR-S-------------------------------------------------IS-N-REE---------------YDG-D------LT------------VA-RHE-I-YR---
>GCA013139985_01905_142318
-----------VV------------------------------------QDH---------------DYV----------------------------------TETFV--------SGNG--------------------------------------STT--LN-EKFT-----------NLD----------------------------------------------------------------------------------------------------------------------------------------------------------------------------------------------------------------------------------------------------------------------------------------------------------------------------------------------------IATK--VDKH-IGFSG--E------IDCFT------------KN--------EY--LL---MDAK-------------------------------------------------------------------------------GGNANFEQE-----------SVISEF-----K--------AT----M-------------------SGDF-LYGSERFQS------CAA-----------------------------------------------------------------------------------------------------------------------------------------MGGTG----VDIRETY--G------SIGT--MESRCENI----------------------------------------NHHMTG-------------------------------------------------------------------------------------------------------------------------------------------------------------------------D--M----ARK----TELCTYNS--------------------------------------------------FTD-GSFMVDA------RQ-------S------------------------------V---P---C-------------------------------------------------------------------------------------------------------------------------------------------TK-K-------------------------------------------------VA-E-RQE---------------FFG-N------LT------------AA-KHL-I-FR--R
>GCA003336485_01742_2319
---------KLVV------------------------------------QDH---------------DYV----------------------------------TETLV--------SGTG--------------------------------------GTF--LD-EKFT-----------NLA----------------------------------------------------------------------------------------------------------------------------------------------------------------------------------------------------------------------------------------------------------------------------------------------------------------------------------------------------VAAK--VDKH-IGFLG--E------VDCFT------------KN--------EY--LI---LDAE-------------------------------------------------------------------------------GNNANFEQE-----------SVISEF-----N--------AT------------------------PGGF-LYGRERFQS------CVA-----------------------------------------------------------------------------------------------------------------------------------------MGGTG----VDIRQDY--DI----YPYGT--MESRCENL----------------------------------------NHHMTG-------------------------------------------------------------------------------------------------------------------------------------------------------------------------V--Q----ARK----TELCTYNS--------------------------------------------------FTN-GSLTVDA------RQ-------S------------------------------I---P---C-------------------------------------------------------------------------------------------------------------------------------------------TK-K-------------------------------------------------VA-E-RQE---------------FFG-D------LT------------AA-KHI-I-FR--R
>GCA025966515_01571_144318
-----------VV------------------------------------QDH---------------DYV----------------------------------TETLI--------AGTG--------------------------------------DVT--IN-KKVR-----------NMA----------------------------------------------------------------------------------------------------------------------------------------------------------------------------------------------------------------------------------------------------------------------------------------------------------------------------------------------------IATN--VDKI-VDFHG--T------VDCLT------------KN--------EY--LM---VDAK-------------------------------------------------------------------------------GGNANYEQE-----------AVVSEY-----R--------AI----L-------------------PTDY-LYGNERFKS------CAV-----------------------------------------------------------------------------------------------------------------------------------------MGGTG----ADIHEEY---------VFDW--VESRCENI----------------------------------------NHHVTG-------------------------------------------------------------------------------------------------------------------------------------------------------------------------D--Q----KRK----TELCTYNR--------------------------------------------------F-N-GTLLIDA------RQ-------S------------------------------V---P---C-------------------------------------------------------------------------------------------------------------------------------------------SI-L-------------------------------------------------RE-D-RQI---------------ATG-N------LT------------VG-KHI-I-FR--R
>GCF000235565_00001@349-608
---------SQLQ------------------------------------DLE----------------FS----------------------------------GYGEI--------SGEG--------------------------------------FVN--TR-GSVS-----------TSR-DPLDLKNSVTITS-----AE-------------------------------------------------------------------------------------------------------------------------------------------------------------------------------------TV----------------------------PM---------------------------------------------SAS------A-----------------S--------V-------------------TV-EDSGTE--LDIH-EHGS---G------LYDSE------------ET--------VL--LL---TEN-----------------------------------------------------------------------------------KSIEMM-----------KDVS-A-----T--------YA----P----TTL-GLYNNRTV--AFASK-WTEEARAKN------RV---------------------------------------------------------------------------------------------------------------------------------------------TG----TSMSESYR-YA-------TF--ID-RESRL----------------------------------------LLDE------------------------------------------------------------------------------------------------------------------------------------------------------------------------------------NQ----SLMDIDST--------------------------------------------------F-D-GMGSMGF------LK-------M------------------------------P-S-T---SSN-----------------------------------------------------------------------------------------------------------------------------QT----------AP-I-------------------------------------------------FE-A-TED---------------YTG-S------FK------------VV-ERI-D-EY--G
>GCF000235565_01477@83345
---------HDIQ------------------------------------DLE----------------FS----------------------------------EEGRV--------VGEG--------------------------------------FVS--VR-DSLS-----------TSP-VGHNLKNVATIDS-----DQ-------------------------------------------------------------------------------------------------------------------------------------------------------------------------------------TA----------------------------PV---------------------------------------------NAS------V-----------------S--------V-------------------AI---SNTK--LDIM-EHGS---G------TYESD------------EK--------LK--LR---TEN-----------------------------------------------------------------------------------TSISME-----------KDGS-S-----G--------YK----S----TSI-HLYNNRTV--NYSSK-WTQIASAEN------WA---------------------------------------------------------------------------------------------------------------------------------------------TG----ASMSESYR-YA-------TS--ID-RKSRM----------------------------------------FLDE------------------------------------------------------------------------------------------------------------------------------------------------------------------------------------NE----SVMNIESV--------------------------------------------------F-N-GTGHIGF------LK-------M------------------------------P-F-D---TST-----S----------------SNG------------------------PAP-----------------------------S------PPP-----------------------------T---PQA----------LP-L-------------------------------------------------FE-S-RED---------------YFG-S------FR------------IL-QIV-D------
>GCF000235565_01189@691953
---------PKRQ------------------------------------EFE----------------FQ----------------------------------MGSEV--------AGTG--------------------------------------FVR--VA-SDYS-----------TAP-PSYILKNCATAVF-----YL-------------------------------------------------------------------------------------------------------------------------------------------------------------------------------------NG-----------------------F-ILGRE---------------------------------------------RGC------A-----------------A--------V-------------------LI-DDPGAE--LSTQ-EHGS---G------LYKSD------------ET--------IT--LR---SDN-----------------------------------------------------------------------------------RSIEMN-----------KAVS-A-----D--------HG----P----STL-TLYRNRTL--AYSSR-WTEEAEAKN------RA---------------------------------------------------------------------------------------------------------------------------------------------TG----ASMAEAYR-YA-------TS--ID-RESRF----------------------------------------FLDR------------------------------------------------------------------------------------------------------------------------------------------------------------------------------------NE----SVMEVESQ--------------------------------------------------F-D-GMGHMGF------LK-------M------------------------------P-S-G---GSG----------------------------------------------------------------------------------------------------------------------------PRS----------TP-I-------------------------------------------------FE-M-RED---------------YAG-S------FR------------VL-QRI-D-EY--G
>GCF000235565_00606@11471389
----------LRK------------------------------------EFT----------------FE----------------------------------MEQGV--------SGEG--------------------------------------FVK--VA-NDYN-----------TEP-PSYTLTNVVTAT------DL-------------------------------------------------------------------------------------------------------------------------------------------------------------------------------------NK-------------------------TNNTD---------------------------------------------TDT------E-----------------T--------V-------------------LV-SEAGTE--LSTR-EHGS---G------RYDSD------------EV--------LR--MR---TEN-----------------------------------------------------------------------------------KSISME-----------KEVS-A-----A--------YA----P----TTL-GLYNGRVL--DYSSR-WSQEARAKN------RV---------------------------------------------------------------------------------------------------------------------------------------------TG----ASMTESYR-YA-------TS--ID-RESRI----------------------------------------FLDR------------------------------------------------------------------------------------------------------------------------------------------------------------------------------------NE----SVMEIDAE--------------------------------------------------F-D-GVAQFGF------FK-------M------------------------------P-S-N---SSG----------------------------------------------------------------------------------------------------------------------------PRS----------KP-T-------------------------------------------------FE-M-EES---------------YAG-S------FK------------VL-QRV-D-EY--G
>GCF000235565_00687@14141674
---------PERQ------------------------------------DFE----------------FG----------------------------------MEQGV--------RGEG--------------------------------------FVK--VA-NDYS-----------TTF-KEYCICNCAYVTS-----DW-------------------------------------------------------------------------------------------------------------------------------------------------------------------------------------NE---------------------------KPL---------------------------------------------SDC------V-----------------C--------I-------------------TVGADIGTE--LQTR-EYGS---G------LFEAE------------ER--------VA--VF---TKN-----------------------------------------------------------------------------------KSIEWE-----------EDVS-A-----T--------YK----P----TSI-TLYQNRTV--DYDSA-WVKKARAKN------YV---------------------------------------------------------------------------------------------------------------------------------------------TG----TTMTETYH-DA-------TW--LD-RESRM----------------------------------------FLDK------------------------------------------------------------------------------------------------------------------------------------------------------------------------------------NQ----SVMEVDSS--------------------------------------------------F-D-GRGHVGF------LK-------M------------------------------P-T-N---RSS----------------------------------------------------------------------------------------------------------------------------PQT----------TP-L-------------------------------------------------IE-V-RED---------------YVG-S------FK------------VV-QKI-D-EY--G
>GCF000235565_01557@38394098
---------PERQ------------------------------------DFE----------------FG----------------------------------MEQGV--------SGEG--------------------------------------FVK--VA-NDYS-----------TSF-QAYFIKNCAFVTS-----DF-------------------------------------------------------------------------------------------------------------------------------------------------------------------------------------YT---------------------------KPL---------------------------------------------SAC------A-----------------T--------I-------------------RVGEDLGTR--LSTR-EYGS---G------LFDAE------------ER--------VA--VF---TKN-----------------------------------------------------------------------------------KSIEWE-----------EDVS-A-----T--------YK----P----TNL-TLYNNRTI--AYDSA-WVKKARAKN------YV---------------------------------------------------------------------------------------------------------------------------------------------TG----TTMTETYH-DA-------TW--LD-RESRM----------------------------------------FLDK------------------------------------------------------------------------------------------------------------------------------------------------------------------------------------NE----SVMEVDSS--------------------------------------------------F-D-GRGHVGF------LK-------M------------------------------P-T-N---RSS----------------------------------------------------------------------------------------------------------------------------PQT----------TP-L-------------------------------------------------IE-V-RED---------------YVG-S------FK------------VV-QKI-D-EY--G
>GCF000235565_02402@455722
---------PDEQ------------------------------------DFA----------------FD----------------------------------SAQAV--------TGTG--------------------------------------FVS--LR-NEYS-----------TAY-EPFPLRNCASVTY-----TH-------------------------------------------------------------------------------------------------------------------------------------------------------------------------------------GA-----------------------EKNTRKL---------------------------------------------TSC------A-----------------S--------V-------------------AIRGGAGTS--LSTK-EHGS---G------TYASG------------EV--------VA--VR---TEN-----------------------------------------------------------------------------------RSISFE-----------KDLS-A-----A--------AG----E----TTL-GLYRGRTV--TYSSP-WSSSAVGRN------RV---------------------------------------------------------------------------------------------------------------------------------------------TG----ASITEAYR-RS-------SS--ID-RESRL----------------------------------------LLDK------------------------------------------------------------------------------------------------------------------------------------------------------------------------------------NE----SAISFEAE--------------------------------------------------F-D-GTATFGF------VR-------M------------------------------P-D-N---SSF-----------------------------------------------------------------------------------------------------------------------------RA----------TP-L-------------------------------------------------YE-A-RED---------------YSG-S------FR------------VV-ERV-D-EY--G
>GCF000235565_01440@11201381
---------PEIQ------------------------------------DFK----------------FE----------------------------------MEQSV--------RGEG--------------------------------------FVN--AA-NDYS-----------TTS-PNHNLNNVAVVTA-----IN-------------------------------------------------------------------------------------------------------------------------------------------------------------------------------------TT-----------------------D-VALQA---------------------------------------------SAS------A-----------------N--------V-------------------EV-TDPGTE--LSTR-EHGS---G------SYESE------------DL--------VV--VK---TED-----------------------------------------------------------------------------------KSIEME-----------KAVS-A-----T--------YA----P----TGI-GLYNNRSL--TYSSR-WTETACGNN------RI---------------------------------------------------------------------------------------------------------------------------------------------TG----TTMGETYR-YA-------TA--ID-RDSRF----------------------------------------KLDE------------------------------------------------------------------------------------------------------------------------------------------------------------------------------------TG----TSMKSESE--------------------------------------------------F-E-GMGSFRI------FQ-------K------------------------------P-T-A---EGG-------------------------------------------------PAD------------------------------------------------------------------------------------------------------------------------------------------FE-S-EET---------------YSG-S------FK------------VY-QVV-N------
>GCA013178225_01369@342648
---------PEDP------------------------------------NII----------------FN----------------------------------FNQSA--------KGTG--------------------------------------FVR--TY-KDMS-----------TGR-ESYPLQNVVTITS-----NE-------------------------------------------------------------------------------------------------------------------------------------------------------------------------------------LP----------------------------PA---------------------------------------------SAT------S-----------------Y--------V-------------------SISGQPGTK--VSMR-ESGS---G------DYTRE------------EL--------LY--LY---KDN-----------------------------------------------------------------------------------RSIKDQ-----------SNLS-A-----S--------YQ----P----TSF-QLPGDRSL--DYNSQ-WTEAECAKN------YI---------------------------------------------------------------------------------------------------------------------------------------------TS----ESVTEEYR-YV-------NE--IN-RDSLL----------------------------------------FADI------------------------------------------------------------------------------------------------------------------------------------------------------------------------------------NQ----TRLEVEAD--------------------------------------------------F-Q-GTRHASY------LK-------LS-----------------------------P-P-D---EMG-----------------------------------------------------------------------------------------------------------------------------KR----------ET-L-------------------------------------------------ME-L-SSD---------------YSG-S------FQ------------VR-EKI-G-TT--F
>GCA013178225_00958@12241526
---------PENP------------------------------------EII----------------FD----------------------------------LDQSV--------SGQG--------------------------------------FVR--TL-KDLS-----------TGI-KPYSLRNTATISS-----RE-------------------------------------------------------------------------------------------------------------------------------------------------------------------------------------TG----------------------------TS---------------------------------------------SYS------S-----------------D--------V-------------------TVSGKGGTT--LQQR-ESGS---G------IYSRD------------DL--------LR--YQ---RKN-----------------------------------------------------------------------------------SSVREN-----------SSLE-A-----V--------YQ----P----VSV-TLPLDRDL--EYSSK-WAEDVKVKN------YG---------------------------------------------------------------------------------------------------------------------------------------------SR----ESIRESYR-YA-------DT--LE-RDRTI----------------------------------------FADQ------------------------------------------------------------------------------------------------------------------------------------------------------------------------------------NG----SLLETEAR--------------------------------------------------L-Q-GTYHMGY------LE-------QA-----------------------------P-P-D---TRG-----------------------------------------------------------------------------------------------------------------------------HS----------ST-L-------------------------------------------------KE-M-TSD---------------YSG-S------FE------------IV-YKL-G-SR--Y
>GCA013178225_02534@8651126
A--------PKKP------------------------------------DIL----------------FD----------------------------------ERSSI--------YGQG--------------------------------------YAQ--AK-KRLS-----------TSL-EHPPLINKANITG---NYSK---------------------------------------------------------------------------------------------------------------------------G---------------------------------------------------------DT-----------------------V-LVYKA---------------------------------------------SSC------S-----------------K--------V-------------------VV-AGGGTE--IETS-LHGS---G------YYRED------------ET--------AR--LR---TEN---------------------------------------------------------------------------------KSVKLDRD-----------LFAS-Y-----Q--------------K----TSF-DLPAGRSI--EQNSL-WSDLTTAHN------WL---------------------------------------------------------------------------------------------------------------------------------------------ND----GKLQENYL-YA-------RT--LE-KNSSL----------------------------------------FLDM------------------------------------------------------------------------------------------------------------------------------------------------------------------------------------NQ----TVLNTESS--------------------------------------------------M-NDGLASISY------TE-------------------------------------------------------------------------------------------------------------------------------------------------------------------------G---DPR----------HT-R-------------------------------------------------VD-I-QEN---------------YQG-S------FR------------IK-ESI-D-SY--G
>GCA003336485_03024_422-638
---------PESR------------------------------------NIS----------------FT----------------------------------ETGSV--------TGEG--------------------------------------FVM--VN-KELS-----------TKQ-ESYRIENVVTLLC-----AE-----------------------------------------------------------LPP-LSASA------------------------------------FTTV--------------GG--------------------------------------------------------------------------------------------------------------------------------------------------------------------------------------------------VPGTS--LEIT-EHGS---G------IYSSD------------EI--------LN--SH---TKD---------------------------------------------------------------------------------KSIRLEKR-----------TEVE-Y-----K--------------P----TSF-RFSDGFIT--NFFSL-WTHELCSKN------YV---------------------------------------------------------------------------------------------------------------------------------------------TG----VVIHKKIS-DA-------TY--IV-DDTVS----------------------------------------EVDN------------------------------------------------------------------------------------------------------------------------------------------------------------------------------------NS----VYMGFESS--------------------------------------------------F-F-GAAHIGT------KS-------K-------------------------------------------------------------------------------------------------------------------------------------------------------------------------------------F-------------------------------------------------AN-T-SGD---------------YIG-E------FN------------LS-WSE-R-EE--W
>GCA013139985_00575_201416
---------PDSR------------------------------------DIS----------------FT----------------------------------ETGSV--------TGEG--------------------------------------FVM--VS-KELS-----------TEQ-DPYTLKNVVTIEC-----AE-----------------------------------------------------------TDP-VTASA------------------------------------FTTV--------------SG---------------------------------------------------------------------------------------------------------------------------------------------------------------------------------------------------PGTS--LEIT-ECGS---G------NYKSE------------EI--------LN--LA---TKN---------------------------------------------------------------------------------KSIDLQKS-----------TEAE-Y-----Q--------------P----TSF-NFSDSFSV--VFTTR-WMQDICSKN------MV---------------------------------------------------------------------------------------------------------------------------------------------LG----DVMHKKIK-DA-------TY--IK-DDTKT----------------------------------------EMGA------------------------------------------------------------------------------------------------------------------------------------------------------------------------------------YG----TSMEFDSS--------------------------------------------------F-Y-GAAHIGT------VS-------K-------------------------------------------------------------------------------------------------------------------------------------------------------------------------------------D-------------------------------------------------VT-T-SED---------------YIG-E------FE------------IY-WAT-R-EE--C
>GCA003336485_00162_12561472
---------PESR------------------------------------DLS----------------FT----------------------------------ESGSV--------TGEG--------------------------------------FVM--VS-KDLS-----------TEQ-EPYTLKNVVTITC-----AE-----------------------------------------------------------TDP-VSASA------------------------------------LTTV--------------SG--------------------------------------------------------------------------------------------------------------------------------------------------------------------------------------------------VPGTS--LSIT-EHGS---G------NYTSE------------EI--------LD--LQ---TKN---------------------------------------------------------------------------------KSISLQKS-----------TEAE-Y-----Q--------------P----TSF-NFSDSFSV--NFTTR-WVQDICIKN------MV---------------------------------------------------------------------------------------------------------------------------------------------LG----DAMHKKIK-DA-------TY--IK-DDTIT----------------------------------------ETGA------------------------------------------------------------------------------------------------------------------------------------------------------------------------------------YG----TAMEFDSS--------------------------------------------------F-Y-GAAHIGT------VS-------K-------------------------------------------------------------------------------------------------------------------------------------------------------------------------------------D-------------------------------------------------AT-T-SED---------------YIG-E------FE------------LY-WAT-R-EE--C
>GCA003336485_02122_8961113
---------PESR------------------------------------DFT----------------FT----------------------------------ESGGV--------TGEG--------------------------------------FVM--VS-KDLS-----------TEQ-KPYTLKNVATIEC-----TE-----------------------------------------------------------TDP-VSATA------------------------------------TTTV--------------SG--------------------------------------------------------------------------------------------------------------------------------------------------------------------------------------------------VPGTS--IEIT-EHGS---G------IYSSD------------EI--------LD--LQ---TKN---------------------------------------------------------------------------------KSISLQKT-----------TDAE-Y-----Q--------------P----TTF-NFSDSFSV--DFTTL-WLQDICTKN------MI---------------------------------------------------------------------------------------------------------------------------------------------LD----DAFHKKIK-DA-------SY--IK-DDTIT----------------------------------------ETGE------------------------------------------------------------------------------------------------------------------------------------------------------------------------------------YG----TSMEFDSS--------------------------------------------------F-Y-GAAHIGT------VS-------K-------------------------------------------------------------------------------------------------------------------------------------------------------------------------------------D-------------------------------------------------VT-T-SED---------------YIG-E------FE------------IT-WAA-R-EE--C
>GCA003336485_02455_14341649
---------PD-R------------------------------------DLT----------------FT----------------------------------ECGSV--------SGEG--------------------------------------FVM--LS-KELS-----------TEQ-KSYSLKNVVTLSC-----TE-----------------------------------------------------------LPP-VSASV------------------------------------LTAV--------------GE--------------------------------------------------------------------------------------------------------------------------------------------------------------------------------------------------VVGIS--LDIT-EHGS---G------LYSSD------------EV--------LN--LQ---TKN---------------------------------------------------------------------------------KTISLVKT-----------TEAK-Y-----M--------------P----TFF-NFANGFST--TFSSK-WVQDICIKN------DV---------------------------------------------------------------------------------------------------------------------------------------------TG----VALHKKIS-SA-------SH--IE-DDTRS----------------------------------------EADA------------------------------------------------------------------------------------------------------------------------------------------------------------------------------------SS----IGMEFTSS--------------------------------------------------F-F-GVTHIGT------ES-------K-------------------------------------------------------------------------------------------------------------------------------------------------------------------------------------D-------------------------------------------------AK-T-SED---------------YIG-V------FN------------IS-WAE-K-EE--L
>GCA013139985_00562_48290
---------PEQI------------------------------------DLS----------------FT----------------------------------ETGSV--------IGEG--------------------------------------LVM--VT-KDLS-----------TEQ-KPYSLRNVVTLSFVTPSRKE-----------------------------------------------------------LAV--SAYA------------------------------------TTKV--------------SG--------------------------------------------------------------------------------------------------------------------------------------------------------------------------------------------------VPGTS--LSIT-ESGS---G------VYSSD------------EI--------LD--LE---TKN---------------------------------------------------------------------------------KTIILKKT-----------THAE-Y-----K--------------P----TSF-NFSDSFSV--NFTNK-WKQDICSKN------ME---------------------------------------------------------------------------------------------------------------------------------------------ID----AAIHKKIS-DA-------TY--ID-DETIS----------------------------------------RVDK------------------------------------------------------------------------------------------------------------------------------------------------------------------------------------DK----STMSFDSS--------------------------------------------------F-N-GSLHIGA------RT-------K-------------------------------------------------------------------------------------------------------------------------------------------------------------------------------------D-------------------------------------------------TA-I-SET---------------YIG-E------FD------------V-------------
>GCA003336485_00498_10031221
---------PESR------------------------------------GYS----------------FF----------------------------------ESGSV--------LGEG--------------------------------------FVM--VS-KDLA-----------TEQ-KPYTLENVVTLTC-----NE-----------------------------------------------------------LGP-ISATA------------------------------------STTV--------------SG--------------------------------------------------------------------------------------------------------------------------------------------------------------------------------------------------VPGTS--ISVT-EHGS---G------IYESD------------ES--------LN--LC---TEN---------------------------------------------------------------------------------RSVSIVKT-----------TNAA-Y-----K--------------P----TTF-RFSKSFVV--NFTPL-WKQDIETRN------CV---------------------------------------------------------------------------------------------------------------------------------------------ID----SVIRKRIT-DA-------TY--ID-DDTRS----------------------------------------KTDN------------------------------------------------------------------------------------------------------------------------------------------------------------------------------------SS----TTMAFDSS--------------------------------------------------F-N-GSLYIGA------RT-------N-------------------------------------------------------------------------------------------------------------------------------------------------------------------------------------D-------------------------------------------------IA-I-SET---------------YIG-E------FD------------V-------------
>GCA003336485_00499_283508
---------PWEK------------------------------------GYS----------------FF----------------------------------ESGGV--------RGEG--------------------------------------FLM--VS-KELS-----------TGQ-KPYKLTNVVTLTC-----DQ-----------------------------------------------------------LFR--TATA------------------------------------FTTV--------------SG--------------------------------------------------------------------------------------------------------------------------------------------------------------------------------------------------VPGTS--MSIT-EHGS---G------IYESD------------ES--------LD--LC---TRN---------------------------------------------------------------------------------RSVSIVKT-----------TNAV-Y-----K--------------P----TTF-SFSKSFVV--NFTPK-WKQDIETKN------CL---------------------------------------------------------------------------------------------------------------------------------------------ID----SVIRKRIT-GA-------TY--ID-DETRS----------------------------------------KADN------------------------------------------------------------------------------------------------------------------------------------------------------------------------------------TS----TTMAFDST--------------------------------------------------F-N-GSLYIDA------RT-------N-------------------------------------------------------------------------------------------------------------------------------------------------------------------------------------D-------------------------------------------------IA-I-SET---------------YIG-E------FD------------V-------------
>GCA013139985_01471_2153
--------------------------------------------------------------------------------------------------------------------------------------------------------------------VD-KELT-----------SGH----------------------------------------------------------------------------------------------------------------------------------------------------------------------------------------------------------------------------------------------------------------------------------------------------------------------------------------------------------IQVV-EHGS---G------IYSSD------------TD--------FN--------------------------------------------------------------------------------------------SQRLNKS-----------TEAE-Y-----Q--------------P----TTF-NFSDGFGV--NFSSK-WMQGICSKD------QK---------------------------------------------------------------------------------------------------------------------------------------------AG----TAIHKRIS-NA-------AT--MK-DDTTA----------------------------------------TK--------------------------------------------------------------------------------------------------------------------------------------------------------------------------------------------SSMAFETS--------------------------------------------------F-N-GSIHVGA------RT-------T-------------------------------------------------------------------------------------------------------------------------------------------------------------------------------------E-------------------------------------------------TR-I-SED---------------YIG-R------FN------------V-------------
>GCA003336485_02122_11861359
---------YDCR------------------------------------LKE----------------MS----------------------------------E--SV--------TGVG--------------------------------------YVM--VD-KELS-----------KEQ----------------------------------------------------------------------------------------------------------------------------------------------------------------------------------------------------------------------------------------------------------------------------------------------------------------------------------------------------------MQVV-EHGS---G------IYSSD------------TC--------FD--------------------------------------------------------------------------------------------SQQLDKS-----------TEAE-Y-----Q--------------P----TTF-KFSDDFVV--NFSSK-WVQGICTKD------QK---------------------------------------------------------------------------------------------------------------------------------------------AG----IAIHKKIS-DA-------NS--MV-DDTTA----------------------------------------TK--------------------------------------------------------------------------------------------------------------------------------------------------------------------------------------------SSMEFESS--------------------------------------------------F-N-GSIHIGV------RT-------E-------------------------------------------------------------------------------------------------------------------------------------------------------------------------------------E-------------------------------------------------AA-I-SED---------------YVG-L------FN------------V-------------
>GCA003336485_00162_15451720
---------YDCR------------------------------------LKE----------------MS----------------------------------E--SV--------EGEG--------------------------------------YVM--VD-KALS-----------RGQ----------------------------------------------------------------------------------------------------------------------------------------------------------------------------------------------------------------------------------------------------------------------------------------------------------------------------------------------------------MQVV-EHGS---G------KYTSD------------TV--------FD--------------------------------------------------------------------------------------------SQRLNKS-----------TEAE-Y-----K--------------P----TTF-NFSDDFGV--NFSSK-WVQDICSKD------KK---------------------------------------------------------------------------------------------------------------------------------------------AG----SAIHKRIS-NA-------AA--VE-DDTTA----------------------------------------TK--------------------------------------------------------------------------------------------------------------------------------------------------------------------------------------------SSMEFETS--------------------------------------------------F-N-GSMHIGV------RT-------K-------------------------------------------------------------------------------------------------------------------------------------------------------------------------------------G-------------------------------------------------TR-I-SED---------------YIG-L------FN------------I-------------
>GCA013139985_00575_487658
---------YDCR------------------------------------LKE----------------MS----------------------------------E--SV--------RGVG--------------------------------------YVM--VD-NALS-----------KGQ----------------------------------------------------------------------------------------------------------------------------------------------------------------------------------------------------------------------------------------------------------------------------------------------------------------------------------------------------------IQVV-EHGS---G------NYSSD------------MV--------FD--------------------------------------------------------------------------------------------SHQLDKD-----------TKAE-Y-----M--------------P----IAF-NFSGDFDV--NFSSM-WVQGICAKN------EK---------------------------------------------------------------------------------------------------------------------------------------------AG----TAIHKKIS-YA-------SS--IV-DDTNA----------------------------------------TK--------------------------------------------------------------------------------------------------------------------------------------------------------------------------------------------STMRFESS--------------------------------------------------F-N-GSMHIGV------GT-------N-------------------------------------------------------------------------------------------------------------------------------------------------------------------------------------N-------------------------------------------------TK-I-SED---------------YIG-D------FY------------V-------------
>GCA003336485_03024_711883
---------YDCR------------------------------------LKE----------------MP----------------------------------E--SV--------SGVG--------------------------------------FVM--LD-KELS-----------KRQ----------------------------------------------------------------------------------------------------------------------------------------------------------------------------------------------------------------------------------------------------------------------------------------------------------------------------------------------------------IRVI-EHGS---G------IYSSD------------LD--------FN--------------------------------------------------------------------------------------------SRRLDKS-----------TEAV-F-----R--------------P----TSF-NFSDGFVV--NFSPK-WMQSICSKD------KK---------------------------------------------------------------------------------------------------------------------------------------------AG----TAIQKKIS-YA-------TA--ME-DDTNA----------------------------------------TV--------------------------------------------------------------------------------------------------------------------------------------------------------------------------------------------STMKFESS--------------------------------------------------L-N-GSIHIGV------RT-------N-------------------------------------------------------------------------------------------------------------------------------------------------------------------------------------N-------------------------------------------------TK-I-SED---------------YIG-D------FH------------V-------------
>GCA003336485_02455_17151899
---------YD-K------------------------------------LVS----------------RP----------------------------------E--SV--------SGVG--------------------------------------YVM--VD-EEFS-----------EGQ----------------------------------------------------------------------------------------------------------------------------------------------------------------------------------------------------------------------------------------------------------------------------------------------------------------------------------------------------------MQVI-EHGS---G------IYSSD------------EV--------FD--------------------------------------------------------------------------------------------SRGLEKS-----------SRAE-Y-----K--------------P----TYF-SFSDGFST--IYTSK-WMQGICTKN------ND---------------------------------------------------------------------------------------------------------------------------------------------AG----TAIHKKIS-DA-------SY--ME-DETIA----------------------------------------TK--------------------------------------------------------------------------------------------------------------------------------------------------------------------------------------------SSMDFESY--------------------------------------------------F-N-GSIHIGV------RT-------S-------------------------------------------------------------------------------------------------------------------------------------------------------------------------------------N-------------------------------------------------VY-I-SED---------------YMG-Q------FY------------V-------------
>GCA003336485_01769_15771758
---------YYIQ------------------------------------LLK----------------VT----------------------------------D--VV--------SGEG--------------------------------------FVM--VD--ELD-----------SG-----------------------------------------------------------------------------------------------------------------------------------------------------------------------------------------------------------------------------------------------------------------------------------------------------------------------------------------------------------MHIR-EHGS---G------IYYSE------------EV--------FV--------------------------------------------------------------------------------------------PKEIYKK-----------TYGE-Y-----K--------------P----TYF-VFSDSFVV--NFSSL-WMHDICVKD------EK---------------------------------------------------------------------------------------------------------------------------------------------RG----TAIHKKIS-DA-------SF--IA-DDTTV----------------------------------------TKSS------------------------------------------------------------------------------------------------------------------------------------------------------------------------------------SSKRSESSMNFSSS--------------------------------------------------F-N-GSMHIGV------RT-------G-------------------------------------------------------------------------------------------------------------------------------------------------------------------------------------A-------------------------------------------------IR-I-SED---------------YIG-E------FK------------V-------------
>GCA003336485_01769_13431502
--------------------------------------------------------------------------------------------------------DKCVV--------EGVG--------------------------------------YVI--VD-KVLA-----------TGR----------------------------------------------------------------------------------------------------------------------------------------------------------------------------------------------------------------------------------------------------------------------------------------------------------------------------------------------------------LRLM-EHGS---G------RYSSE------------ED--------ST--------------------------------------------------------------------------------------------TTRIAKA-----------TYAI-Y-----K--------------P----THF-NFSDSFVV--NFSSK-WMQDFCTTN------KK---------------------------------------------------------------------------------------------------------------------------------------------GT----TALHKKIR-DA-------TY--ID-DDTTA----------------------------------------RSS-------------------------------------------------------------------------------------------------------------------------------------------------------------------------------------------PSLCYNTY--------------------------------------------------F-E-GAAHWGE------RV-------S-------------------------------------------------------------------------------------------------------------------------------------------------------------------------------------E-------------------------------------------------SR-T-SND---------------YIG-D------FY------------MQ-ADV-K-TD--R
>GCA003336485_01769_11311346
---------PAYKS-----------------------------------DLS----------------YE----------------------------------ESGSV--------AGEG--------------------------------------IVI--IS-KEMT-----------TEQ-KPYELENIVTISG---SCGE-----------------------------------------------------------LTVNATASA------------------------------------ITSL---------------G--------------------------------------------------------------------------------------------------------------------------------------------------------------------------------------------------ASGSS--LELT-EHGS---G------IYESE------------EE--------SS--LS---LKT---------------------------------------------------------------------------------GRIEYDKY-----------TKAE-Y-----R--------------P----TTF-NCSDGFVM--EVTSK-WSQDIGITN------YA---------------------------------------------------------------------------------------------------------------------------------------------KK----SAMRKTIT-EA-------TV--LD-DNTRI----------------------------------------DTKN------------------------------------------------------------------------------------------------------------------------------------------------------------------------------------TG----YTMDFDSK--------------------------------------------------F-S-GYLHVDK------YTISEPKKPK-------------------------------------------------------------------------------------------------------------------------------------------------------------------------------------V-------------------------------------------------AA-T-SEH---------------YIG-D------FE------------I-------------
>GCF000014945_01554@241483
---------TLRG------------------------------------SCT----------------AG----------------------------------IDGSV--------VGVG--------------------------------------YAS--VY-RRLS-----------TER-ETYYVTNSVRI------------------------------------------------------------------------------------------------------DGGGINRSASATTKV--------------RS--------------------------------------------------------------------------------------------------------------------------------------------------------------------------------------------------QAGFV--FEFT-EHGS---G------SYAAS------------DD--------MD--YS---T-------------------------------------------------------------------------------------TSIVFQ-----------SESQ-A-----N--------RS----P-----ID-LNLSMRSI--GYNST-WGLSWSCEN------QK---------------------------------------------------------------------------------------------------------------------------------------------LN----SYMQETY--YG-------EF--IN-LSGMA----------------------------------------IMRS------------------------------------------------------------------------------------------------------------------------------------------------------------------------------------TR----STFESRGS--------------------------------------------------I-N-GMADLRY------MT-------R-------------------------------------------------------------------------------------------------------------------------------------------------------------------------------------D-------------------------------------------------SG-V-ERR---------------LYG-I------FN------------LSTKGI-M-WK--K
>GCF000235565_00378@113-351
---------MVKQ------------------------------------NFV----------------AE----------------------------------VDGAV--------SGEG--------------------------------------FVS--VR-RRFT-----------TNR-EPTLIVNQVRI------------------------------------------------------------------------------------------------------SCDQFERRGRVATPV--------------KA--------------------------------------------------------------------------------------------------------------------------------------------------------------------------------------------------IVGTT--LSFA-EHGS---G------RYRSE------------EV--------LS--YR---T-------------------------------------------------------------------------------------SRMKME-----------RSFD-A-----V--------KS----P----TAF-ALPLGRAI--RFDSA-WSASHLCID------EK---------------------------------------------------------------------------------------------------------------------------------------------RG----SMIRERYL-RA-------DR--LN-STGQA----------------------------------------EVRS------------------------------------------------------------------------------------------------------------------------------------------------------------------------------------TR----LRLSSEAN--------------------------------------------------F-T-GMAIYEI------ES-------H------------------------------T---D-----------------------------------------------------------------------------------------------------------------------------------------------ER-D-------------------------------------------------AA-I-TSV---------------FDG-S------YS------------LK------------
>GCA003336485_02748_2-276
----------------------------------------------------L--------------YFL----------------------------------QESMV--------EGTG--------------------------------------LVM--VD-KDIS-----------TMP-WNPAH-----------------------------------------------------------------------------------------------------------------------------------------------------------------------------------------------------------------------------------------------------------------------------------------------------------------------------------------------NLE--TNLH-IHGC---G------DYEVD------------QV--------IK--VV---T--------------VRE--YNTSSGN-----FTR-----------N----------------------V-------------SQTIDYCED-----------AEMT-F-----K--------PVS-IKSGSMTLID-DE-S--------SIK-WKEDLCIKN------YQ---------------------------------------------------------------------------------------------------------------------------------------------IN----TAMRAKYT-DA-------DY--IK-KTIVS----------------------------------------NVTCLE-----------------P---------------------------------------------------T---KSDDKCDPWNNKETVV--------------------------------------------------------------------------------P--G----CGL----VKMDILST--------------------------------------------------V-S-GASHVGV------IV-------R------------------------------D---M---D------------------------------------------------------------------------------------------------------------------------------DPH----------IT-V-------------------------------------------------IR-V-SED---------------YIG-N------FT------------LE-KKM-K-VK--M
>GCF000014945_00703
-------------------------------------------------ANY----------------MY----------------------------------EKATI--------KGVG--------------------------------------YKN--VE-MIIS-----------TQY-G-------------------------------------------------------------------------------------------------------------------------------------------------------------------------------------------------------------------------------------------------------------------------------------------------------------------------------------------------YAGAK--LVEK-ESGS---G------NVIIE------------RT--------EL--EA---ERQL----------------NRDMRGC-----LAD-----------C-------------D--Y--PTGE-------------PCMDYINFT-----------KEAE-F-----E--------YM----P----------VSYQTG--TYDQK-WIEKLCVQN------YR---------------------------------------------------------------------------------------------------------------------------------------------IG----AVVTEMYT-HA-------EH--LQ-KNTEV----------------------------------------KTRLYG-----------------A---------------------------------------------------T-----L----------QEN--------------------------------------------------------------------------------C--C----TGV----LEANFNSN--------------------------------------------------V-I-GVAHIGW------MS-------R------------------------------E-P-M---AEA---------------------------------------------------------------------------------I----------------------------------V---K---GRH----------VE-Y-------------------------------------------------GR-S-VED---------------LTG-V------FS------------IE-KFI-Q-LW--G
>GCA013178225_00402
-------------------------------------------------ANY----------------MY----------------------------------EKASV--------KGVG--------------------------------------YKN--VE-MIVS-----------TQY-G-------------------------------------------------------------------------------------------------------------------------------------------------------------------------------------------------------------------------------------------------------------------------------------------------------------------------------------------------FSGAK--LVEK-ESGS---G------NVITE------------RT--------EL--EA---ERQL----------------DHDYSRL-----PYD-----------C-------------D--Y--PTGG-------------CPMDYINFT-----------KEAE-F-----E--------YM----P----------VSYQTG--TYDQK-WIEKLCVQN------YR---------------------------------------------------------------------------------------------------------------------------------------------IG----AVLTEMYT-HA-------EH--LQ-KTTEV----------------------------------------KTRLYG-----------------W---------------------------------------------------D-----P----------AETIKDVGDVFFAPAPINNGGTFDPSNPDSSMISETYKTGYWKYKVTESGGYDDSLKPPNGNYETPS----KSVVDPSEECNGC--C----TGV----LEANLNSN--------------------------------------------------V-I-GVAHIGW------LS-------R------------------------------D-P-M---AEK---------------------------------------------------------------------------------N----------------------------------L---K---GRH----------AE-Y-------------------------------------------------GR-S-VED---------------LTG-V------FS------------IE-KFI-Q-LW--G
>GCA013178225_01275
-------------------------------------------------ANY----------------MY----------------------------------EKASV--------KGVG--------------------------------------YKN--VE-MIIS-----------TQY-G-------------------------------------------------------------------------------------------------------------------------------------------------------------------------------------------------------------------------------------------------------------------------------------------------------------------------------------------------FSGAK--LVEK-ESGS---G------NVITE------------RT--------EL--EA---ERQV----------------NHEMTDC-----LYNG---------TC-------------D--W--PTGT-------------CCMDYINFT-----------KEAE-F-----E--------YM----P----------VSYQTG--TYDQK-WVEKLCVQN------YK---------------------------------------------------------------------------------------------------------------------------------------------IG----AVLTEMYT-HA-------EH--LQ-KTTEV----------------------------------------KTRLYA-----------------D---------------------------------------------------D------------------------DCYAA----------------------------------------------------------------------C--C----TGV----LEANLNSN--------------------------------------------------V-I-GVAHIGW------LS-------R------------------------------D-P-L---AEK---------------------------------------------------------------------------------N----------------------------------L---K---GRH----------AE-Y-------------------------------------------------GR-S-VED---------------LTG-V------FS------------IE-KFI-Q-LW--G
>GCA013178225_01277
-------------------------------------------------ANY----------------MY----------------------------------EKASV--------KGVG--------------------------------------YKN--VE-MIIS-----------TQY-G-------------------------------------------------------------------------------------------------------------------------------------------------------------------------------------------------------------------------------------------------------------------------------------------------------------------------------------------------FSGAK--LVEK-ESGS---G------NVITE------------RT--------EL--EA---ERQV----------------NHEMTDC-----LYNG---------TC-------------D--W--PTGT-------------CCMDYINFT-----------KEAE-F-----E--------YM----P----------VSYQTG--TYDQK-WVEKLCVQN------YK---------------------------------------------------------------------------------------------------------------------------------------------IG----AVLTEMYT-HA-------EH--LQ-KTTEV----------------------------------------KTRLYA-----------------D---------------------------------------------------D------------------------DCYAA----------------------------------------------------------------------C--C----TGV----LEANLNSN--------------------------------------------------V-I-GVAHIGW------LS-------R------------------------------D-P-L---AEK---------------------------------------------------------------------------------N----------------------------------L---K---GRH----------AE-Y-------------------------------------------------GR-S-VED---------------LTG-V------FS------------IE-KFI-Q-LW--G
>GCA013178225_02223
-------------------------------------------------ANY----------------MY----------------------------------EKASV--------KGVG--------------------------------------YKN--VE-MIVS-----------TQY-G-------------------------------------------------------------------------------------------------------------------------------------------------------------------------------------------------------------------------------------------------------------------------------------------------------------------------------------------------FSGAK--LVEK-ESGS---G------NVIAE------------RT--------EL--EA---ERQL------------FN--NYDCMAC-----EYG-----------C-------------E--Y--PTGV-------------PDMDYINFT-----------KEAE-F-----E--------YM----P----------VSYQTG--TYDQK-WVEKLCVQN------YR---------------------------------------------------------------------------------------------------------------------------------------------IG----AVLTEMYT-HA-------EH--LQ-KTTEV----------------------------------------KTRLYG-----------------W---------------------------------------------------C------------------------DCIPN--DLNLEGLPYP----------------------------------------------------------C--C----TGV----LEANLNSN--------------------------------------------------V-I-GVAHIGW------LS-------R------------------------------D-P-L---AEK---------------------------------------------------------------------------------N----------------------------------L---K---GRH----------AE-Y-------------------------------------------------GR-S-VED---------------LTG-V------FS------------IE-KFI-Q-LW--G
>GCA013178225_01280
-------------------------------------------------ANY----------------MY----------------------------------EKSSV--------KGVG--------------------------------------YRN--LE-MVVS-----------TQY-G-------------------------------------------------------------------------------------------------------------------------------------------------------------------------------------------------------------------------------------------------------------------------------------------------------------------------------------------------YSGAK--LVEK-QSGS---G------NVISS------------RI--------EL--EA---ERQL----------------SHDMSGC-----LYPD----------C-------------SAAY--PTGG-------------YCMDYINFT-----------SEQE-L-----E--------YM----P----------VSYQTG--TYDQK-WVDKLCVQN------YR---------------------------------------------------------------------------------------------------------------------------------------------IG----AVLTEMYT-HA-------EH--LQ-KTTEV----------------------------------------KTRLYG-----------------T---------------------------------------------------E------------------------------------------------------------------------------TETP-----------------C--C----TGV----LEANLNAN--------------------------------------------------V-I-GVAHIGW------LS-------R------------------------------D-P-V---GES---------------------------------------------------------------------------------N----------------------------------L---K---GRH----------AE-Y-------------------------------------------------GR-S-IED---------------LTG-V------FS------------IE-KFI-Q-LW--G
>GCA013178225_01898
-------------------------------------------------ANY----------------MY----------------------------------EKASV--------KGVG--------------------------------------YKN--VE-MIVS-----------TQY-G-------------------------------------------------------------------------------------------------------------------------------------------------------------------------------------------------------------------------------------------------------------------------------------------------------------------------------------------------FLGAK--LVEK-ESGS---G------NVITE------------KT--------EL--EA---ERQL----------------NRDYRR------LYDE----------C-------------ADEY--PTGY-------------YPMDYINFT-----------KEAE-F-----E--------YM----P----------VSYQTG--TYDQK-WIEKLCVQN------YR---------------------------------------------------------------------------------------------------------------------------------------------IG----AVLTEMYT-HA-------EH--LQ-KTTEV----------------------------------------KTRLHC-----------------K---------------------------------------------------G------------------------------------------------------------------------------VESRD----LGAINA------C--C----TGV----LEANLNSN--------------------------------------------------V-I-GVAHIGW------LS-------R------------------------------D-P-L---AEP---------------------------------------------------------------------------------N----------------------------------L---K---GRH----------AE-Y-------------------------------------------------GR-S-VED---------------LTG-V------FS------------IE-KFI-Q-LW--G
>GCA013178225_00417
-------------------------------------------------ANY----------------MY----------------------------------EKASV--------KGVG--------------------------------------YKN--VE-MIIS-----------TQY-G-------------------------------------------------------------------------------------------------------------------------------------------------------------------------------------------------------------------------------------------------------------------------------------------------------------------------------------------------FAGAK--LVEK-ESGS---G------NVITE------------KT--------EL--EA---ERQL----------------NHDSSPIGSVPDEWDQNGKPIHFTGIC-------------P--F--PTGTI------------CPMDYINFT-----------KEAE-F-----E--------YM----P----------VSYQTG--TYDQK-WVEKLCVQN------YR---------------------------------------------------------------------------------------------------------------------------------------------IG----AVLTEMYT-HA-------EH--LQ-KTTEV----------------------------------------KTRAYS-----------------L---------------------------------------------------L----------------------------------------------------------------------------HNRET-------GIVG----CTPC--C----TGV----LEANLNSN--------------------------------------------------V-I-GVAHIGW------LS-------R------------------------------D-P-E---PEN---------------------------------------------------------------------------------N----------------------------------L---K---GRH----------AE-Y-------------------------------------------------GR-S-VED---------------LTG-V------FS------------IE-KFI-Q-LW--G
>GCF000014945_00126
-------------------------------------------------ANY----------------MY----------------------------------EKSVV--------KGVG--------------------------------------YRN--LE-IVIS-----------TQY-G-------------------------------------------------------------------------------------------------------------------------------------------------------------------------------------------------------------------------------------------------------------------------------------------------------------------------------------------------YSGAK--LVEK-QSGS---G------NV-NS------------RI--------EL--EA---ERQL------------SS--GYD-------P-LYTS----------C-------------D--Y--PTGSD------------YPMDYINFT-----------SEQD-L-----E--------YM----P----------VSYQTG--TYDQK-WIDKLCVQN------YR---------------------------------------------------------------------------------------------------------------------------------------------IG----AVVTEMYT-HA-------EH--LQ-KSTEI----------------------------------------KTRAYG-----------------F---------------------------------------------------G-----------------------------------------------------------------NGYAD-------NVNS------------------C--C----TGV----LEANINSN--------------------------------------------------V-I-GVAHIGW------MS-------R------------------------------E-P-E---AQD---------------------------------------------------------------------------------I----------------------------------V---K---GRH----------VE-Y-------------------------------------------------GR-S-IED---------------LTG-V------FS------------IE-KFI-Q-LW--G
>GCA013178225_01429
-------------------------------------------------ANY----------------MY----------------------------------EKASV--------RGVG--------------------------------------YKD--AE-MIIS-----------TQY-G-------------------------------------------------------------------------------------------------------------------------------------------------------------------------------------------------------------------------------------------------------------------------------------------------------------------------------------------------FNGAK--LVEK-ESGS---G------NVITE------------KV--------EL--EA---ERQI--------------------------------------DTG-C----------------F--PRFVIN---IGQWVDWSIRRDYINFT-----------KEAE-F-----E--------YM----P----------VSYQTG--TYDQK-WIEKLCVQN------YR---------------------------------------------------------------------------------------------------------------------------------------------IG----AVLTEMYT-HA-------EH--LQ-KTTEV----------------------------------------RTRLYP-----------------T---------------------------------------------------Y-----------------------CDVVPP-----------------------------------------------------------GVTGRCRLKPPC--C----TGV----LEANLNSN--------------------------------------------------V-I-GVAHIGW------LS-------R------------------------------D-P-E---PES---------------------------------------------------------------------------------S----------------------------------L---K---GRH----------AE-Y-------------------------------------------------GR-S-VED---------------LTG-V------FS------------VE-KFI-Q-LW--G
>GCF000235565_00585
-------------------------------------------------ANY----------------MY----------------------------------EKANI--------KGVG--------------------------------------YKN--VE-IIIQ-----------TQP-G-------------------------------------------------------------------------------------------------------------------------------------------------------------------------------------------------------------------------------------------------------------------------------------------------------------------------------------------------LNGNK--LVEK-ESGS---G------NVITQ------------RT--------EI--EA---ERDP------------------------FGP--------WCCNE-PC-------------GSEY--NSTTPGPCIIEGWNDPCCCVDYINFN-----------KEAE-F-----E--------YM----P----------VSYQTG--TYDQK-WIEKLCVQN------YY---------------------------------------------------------------------------------------------------------------------------------------------IG----AVVVEMYT-HA-------EH--LQ-KNTEV----------------------------------------KTR------------------------------------------------------------------------------------------------RDCGVW--------------------------------------------------DPEG----CGSDG----CFGCGNC----TGA----LEANFNSN--------------------------------------------------V-I-GVAHIGW------LS-------K------------------------------D-V-M---V-----------------------------------------------------------------------------------N----------------------------------C---K---GRH----------YE-W-------------------------------------------------GR-S-VED---------------LTG-V------FS------------IE-KFI-Q-LW--G
>GCF000235565_01384
-------------------------------------------------ANY----------------MY----------------------------------EKANI--------KGVG--------------------------------------YKN--VE-TIIQ-----------TQP-G-------------------------------------------------------------------------------------------------------------------------------------------------------------------------------------------------------------------------------------------------------------------------------------------------------------------------------------------------LNGNK--LVEK-ESGS---G------NVITE------------RT--------EI--EA---ERDP------------------------FGP--------WCCWDCPC-------------GNPY--WACRPDPCIIEGWNDPCCCVDYINFN-----------KEAE-F-----E--------YM----P----------VSYQTG--TYDQK-WIEKLCVQN------YY---------------------------------------------------------------------------------------------------------------------------------------------IG----AVVVEMYT-HA-------EH--LQ-KNTEV----------------------------------------KTR------------------------------------------------------------------------------------------------RDCGIWP--------------------------WWRGRV--------------LNSDPTNGVPYCGEDG----CYGCGDC----TGA----LEANFNSN--------------------------------------------------V-I-GVAHIGW------LS-------K------------------------------D-V-S---V-----------------------------------------------------------------------------------N----------------------------------C---K---GRH----------YE-W-------------------------------------------------GR-S-VED---------------LTG-V------FS------------IE-KFI-Q-LW--G
>GCF000235565_00586
-------------------------------------------------ANY----------------MY----------------------------------EKANI--------KGVG--------------------------------------YKN--VE-TIIQ-----------TQP-G-------------------------------------------------------------------------------------------------------------------------------------------------------------------------------------------------------------------------------------------------------------------------------------------------------------------------------------------------LNGNK--LVEK-ESGS---G------NVITE------------RT--------EI--EA---ERDP------------------------YGP--------WCCGT-EC-------------GSPW--GSSPSDPCIIEGYNDGCCCVDYINFN-----------KEAE-F-----E--------YM----P----------VSYQTG--TYDQK-WIEKLCVQN------YY---------------------------------------------------------------------------------------------------------------------------------------------IG----AVVVEMYT-HA-------EH--LQ-KNTEV----------------------------------------KTR------------------------------------------------------------------------------------------------RDCSGW--------------------------------------------------NSTN----CGANG----CFGCGNC----TGA----LEANFNSN--------------------------------------------------V-I-GVAHIGW------LS-------K------------------------------D-V-M---V-----------------------------------------------------------------------------------N----------------------------------C---K---GRH----------YE-W-------------------------------------------------GR-S-VED---------------LTG-V------FS------------IE-KFI-Q-LW--G
>GCF000235565_01761
-------------------------------------------------ANY----------------MY----------------------------------EKSNI--------KGVG--------------------------------------YKN--TE-IIIQ-----------TQP-G-------------------------------------------------------------------------------------------------------------------------------------------------------------------------------------------------------------------------------------------------------------------------------------------------------------------------------------------------LNGNK--LVEK-ESGS---G------NVISS------------MT--------EI--EA---ERDP------------------------YGP--------WCPGT-DC-------------GSPY--QCGGDDPCIIDSFDPGSGCVDYINFN-----------KETE-L-----E--------YM----P----------VSYQTG--TYDQK-WIEKLCVQN------YY---------------------------------------------------------------------------------------------------------------------------------------------IG----ATMVEMYT-HA-------EH--LQ-KNTEV----------------------------------------KTR------------------------------------------------------------------------------------------------RDCSPW--------------------------------------------------DPTN----CGADG----CFGCGDC----TGA----LEANINSN--------------------------------------------------V-I-GVAHIGW------LS-------K------------------------------D-V-A---T-----------------------------------------------------------------------------------N----------------------------------C---K---GRH----------YE-W-------------------------------------------------GR-S-VED---------------LTG-V------FS------------IE-KFI-Q-LW--G
>GCF000235565_01994
-------------------------------------------------ANY----------------IY----------------------------------ERSVI--------QGVG--------------------------------------YRN--HE-LIGQ-----------TGQ-G-------------------------------------------------------------------------------------------------------------------------------------------------------------------------------------------------------------------------------------------------------------------------------------------------------------------------------------------------YSGSK--IIER-ISGS---G------NF-YD------------RT--------EF--EL---SVHH----------------------------------------------------------------------------------NSINFT-----------QEAT-F-----E--------YF----P----------VSYQTG--TYDRK-WIDRLCVMN------YD---------------------------------------------------------------------------------------------------------------------------------------------AG----AVVTEQYT-HA-------ES--LM-KSTQI----------------------------------------STV------------------------------------------------------------------------------------------------------------------------------------------------------GNSPLNEV-----------------N----NSG----IEASFNAN--------------------------------------------------V-I-GVGHIGW------LS-------M------------------------------D-T-K---T-----------------------------------------------------------------------------------N----------------------------------C---K---GRH----------FE-V-------------------------------------------------GR-S-VED---------------VTG-V------FS------------IE-KYI-Q-LF--S
>GCA013178225_00854
-------------------------------------------------ADY----------------VF----------------------------------ESLTV--------KGVG--------------------------------------YQS--HE-VFGE-----------TAS-G-------------------------------------------------------------------------------------------------------------------------------------------------------------------------------------------------------------------------------------------------------------------------------------------------------------------------------------------------DSGQK--LSQR-TQGS---G------SA-YG------------RT--------TF--EL---DASL----------------------------------------------------------------------------------NSINFT-----------QAAE-F-----E--------YF----P----------VSYQTG--TYDRK-WRDQLCVKN------YD---------------------------------------------------------------------------------------------------------------------------------------------IG----AVMTESYD-RA-------EH--LQ-KDTEV----------------------------------------RSI------------------------------------------------------------------------------------------------------------------------------------------------------GNDTRF--------------------------A----LQAQLSSD--------------------------------------------------V-I-GVAHIGW------RS-------I------------------------------K-T-E---P-----------------------------------------------------------------------------------E----------------------------------S---H---GRY----------LQ-I-------------------------------------------------GG-S-RED---------------LTG-V------FS------------VD-KYI-E-LL--L
>GCF000014945_00094
-------------------------------------------------ADY----------------VF----------------------------------NGALN--------LGTG--------------------------------------YRD--TE-LLGQ-----------TAA-G-------------------------------------------------------------------------------------------------------------------------------------------------------------------------------------------------------------------------------------------------------------------------------------------------------------------------------------------------AEGQK--FAEK-IMGS---G------RF-RE------------RS--------AF--EL---DVIR----------------------------------------------------------------------------------NTINFT-----------QDAE-F-----E--------YF----P----------VSYGGG--AYNRK-WSNKICVIN------YD---------------------------------------------------------------------------------------------------------------------------------------------AG----SALTEVYT-AS-------EL--IH-RSTEI----------------------------------------RTT-----------------------------------------------------------------------------------------------------------------------------------------------------------------GAAG---------------NES----LQAGMEAT--------------------------------------------------F-I-GNGRIAW------TT-------R------------------------------Q-------------------------------------------------------------------------------------------R----------------------------------N---D---KRT----------LE-L-------------------------------------------------SR-S-VEE---------------LTG-V------FS------------VK-KYV-D-L---S
>GCA003336485_02793_12240
---------NAVA------------------------------------ASY----------------VW----------------------------------VESNV--------KGVG--------------------------------------YKN--SE-YGVK-----------TNF-S------------------------------------------------------------------------------------------------------------------------------------------------------------------------------------------------------------------------------------------------------------------------------------------------------------------------------------------------IATGIE--MSEL-ESGS---G------IVK-E------------SK--------WT--LE---VNKV-----------------------------NT-----------A-------------S--W--CAGC-------------FCIESLDEK-----------KVLD-V-----E--------YF----P----------ITYQNH--SYDQK-WQEKKCVKN------YR---------------------------------------------------------------------------------------------------------------------------------------------IG----AVTDANFV-QC-------EK--LQ-KEETV----------------------------------------VTSTGY----ESWIGGEAPPWHDY---------------------------------------------------R-----P---------------------------------------------------------------------------------------------S--LW-SPPAA----LTQTVTAD--------------------------------------------------V-L-GISHIGF------AA-------K------------------------------D---P---NE------------------------------------------------------------------------------------------------------------------------------HH----------HT-I-------------------------------------------------AY-G-KEE---------------TIG-Q------FQ------------IE-KTI-D-IR--E
>GCA013139985_00395_2146
---------SAAA------------------------------------AEY----------------VR----------------------------------VDSGV--------VG-----------------------------------------KN--AV-YVV--------------------------------------------------------------------------------------------------------------------------------------------------------------------------------------------------------------------------------------------------------------------------------------------------------------------------------------------------------------------------------------------------------------------------------------------------------------------------------------------------------------------------DK-----------EVAN-T-----P--------FF----P------------------------------------------------------------------------------------------------------------------------------------------------------------------------------------------------------C-------DR--LK-T--PF----------------------------------------VINTG----------------RDR---------------------------------------------------N-----Y---------------------------------------------------------------------------------------------A--AP-SRSGS----LVHTITAN--------------------------------------------------V-L-GMSHIGF------AA-------K------------------------------D---P---HN------------------------------------------------------------------------------------------------------------------------------PH----------HT-I-------------------------------------------------AI-G-RME---------------TVG-N------FQ------------IE-KTI-E-IR--S
>GCA003336485_03125_2146
---------SAAA------------------------------------VEY----------------IK----------------------------------VDSGV--------MG-----------------------------------------KD--EA-YVV--------------------------------------------------------------------------------------------------------------------------------------------------------------------------------------------------------------------------------------------------------------------------------------------------------------------------------------------------------------------------------------------------------------------------------------------------------------------------------------------------------------------------NK-----------ETVN-T-----P--------FF----P------------------------------------------------------------------------------------------------------------------------------------------------------------------------------------------------------C-------DR--LK-T--PF----------------------------------------VITAG----------------RDR---------------------------------------------------S-----Y---------------------------------------------------------------------------------------------A--ER-SHSGS----LVHTITAN--------------------------------------------------V-L-GMSHIGF------AA-------K------------------------------D---P---HN------------------------------------------------------------------------------------------------------------------------------PH----------HT-I-------------------------------------------------AI-G-RME---------------SVG-N------FQ------------IE-KTI-E-IR--S
>GCF000014945_00464
---------KEAL------------------------------------KHT----------------HH----------------------------------SEGDV--------TGEG--------------------------------------FVM--VY-QNIN-----------TN------------------------------------------------------------------------------------------------------------------------------------------------------------------------------------------------------------------------------------------------------------------------------------------------------------------------------------------------------NLS--AVEY-MHGS---G------SFDVA------------DI--------ID--SA---QKT--TH-----GSYYYY--QSLSTGK-----IVP-----------E-------------W--K--QQWT-------------GANSEIKLT-----------RQSD-M-----T--------QS----PMTFAYGT-GWYASHPI--TYNSL-LKDRTVAKS------YQ---------------------------------------------------------------------------------------------------------------------------------------------EG----SMMLHQLE-YA-------RG--FV-GDVAV----------------------------------------ELNCTG-----------------P---------------------------------------------------T---ETK---------------------------------------------------------------------------------------------N--G----YGL----ASMNLEDK---------V----------------------------------------I-Q-GTVHVAE------LL-------T------------------------------N---P---QTYKSDGKK--------------------------------------------------L------------------------S----------------------------------K--SS---KVL-------GVKGA-L-------------------------------------------------IE-I-DEN---------------YIG-N------FD------------IQ-RNM-K-LE--V
>GCA013178225_00012
---------RDVV------------------------------------KYT----------------YE----------------------------------YDDDV--------EGDG--------------------------------------YMM--VR-ADVN-----------TN------------------------------------------------------------------------------------------------------------------------------------------------------------------------------------------------------------------------------------------------------------------------------------------------------------------------------------------------------NLS--LLEY-MHGS---G------SIDYA------------HV--------LD--SK---QKT--AH-----DSSYYY--TITKDGG-----FLK-----------K-------------S--K-------------------GANSEINFT-----------IQKD-F-----V--------QS----PHIFAFGT-GWYAARPI--TYDSL-LKEKTVAKS------YQ---------------------------------------------------------------------------------------------------------------------------------------------EG----VMLHHQLE-YA-------RG--YV-GDISV----------------------------------------YLNCTG-----------------P---------------------------------------------------D---YKV---------------------------------------------------------------------------------------------K--G----KGL----ASMKIEDF---------V----------------------------------------T-Q-GTVHVGM------LF-------T------------------------------D--------TLKATQK----------------------------------------------------------------------------A----------------------------------K--SI---NTQ-------GWRAP-I-------------------------------------------------ID-I-DSD---------------YVG-D------FH------------IK-KNL-K-IE--I
>GCA013178225_02350
---------RDVA------------------------------------KYT----------------YE----------------------------------YDDDV--------EGDG--------------------------------------YMM--VR-ADVN-----------TN------------------------------------------------------------------------------------------------------------------------------------------------------------------------------------------------------------------------------------------------------------------------------------------------------------------------------------------------------NLS--LLEY-MHGS---G------SIDYA------------HV--------LD--SE---QKT--TH-----TSSSYY--TITKDGG-----FLK-----------K-------------S--K-------------------GASSVIDFT-----------IQKD-L-----V--------QS----PYVFAFGT-GWYAARPI--TYDSL-LKEKTVAKS------YQ---------------------------------------------------------------------------------------------------------------------------------------------EG----VMLHHQLE-YA-------RG--YV-GDISV----------------------------------------DLNCTG-----------------P---------------------------------------------------D---YKV---------------------------------------------------------------------------------------------K--G----KGL----ASMKIEDY---------V----------------------------------------T-Q-GTVHVGM------LF-------T------------------------------D--------TLKATQK----------------------------------------------------------------------------A----------------------------------K--SI---NTQ-------GWRAP-I-------------------------------------------------ID-I-DAD---------------YVG-D------FH------------IK-KNL-K-IE--I
>GCA013178225_01702
---------GYYL------------------------------------WSS----------------HD----------------------------------YQQDV--------SGQG--------------------------------------YAM--VY-QYVN-----------TN------------------------------------------------------------------------------------------------------------------------------------------------------------------------------------------------------------------------------------------------------------------------------------------------------------------------------------------------------NLG--LKNY-MHGS---G------TIDSA------------TL--------IN--SK---MKE--LT-----KKEYY----TTEDAS-----QIE-----------E-------------L--K-------------------TYTNTITFT-----------EQNE-M-----V--------QS----PEGFAYGT-GYYAQHPI--VYNSL-LKERTDARS------YQ---------------------------------------------------------------------------------------------------------------------------------------------AG----ASMLHQIE-YA-------RG--FR-KDIGV----------------------------------------ILNCTD-----------------K---------------------------------------------------G---VGV---------------------------------------------------------------------------------------------D--G----VGK----AQMRLDEG---------V----------------------------------------I-E-GTVQIKE------ML-------T------------------------------Q-----------MDDE----------------------------------------------------------------------------G----------------------------------K--GS---NG--------GAKKP-L-------------------------------------------------IL-I-DEY---------------YVG-S------FK------------IK-KDM-E-IN--V
>GCF000235565_00815
---------GYYV------------------------------------KNE----------------QV----------------------------------FEQDV--------EGQG--------------------------------------YVM--VY-QRVN-----------TE------------------------------------------------------------------------------------------------------------------------------------------------------------------------------------------------------------------------------------------------------------------------------------------------------------------------------------------------------SLQ--LKNY-LHGS---G------TMDGA------------TL--------IY--SN---QSS--VSGDYNDRNTWVY--ESWKTEK-----KGN-----------KTICSSTCDPYKGCE--K-------------------PHAENITFL-----------EQNE-M-----T--------YA----PVAMAYGT-GYYAENPI--VFNSK-LKERTEAKN-YDGSCSD---------------------------------------------------------------------------------------------------------------------------------------------EG----VSMVHQIE-YA-------SA--FK-KDIGV----------------------------------------TLKNID-----------------K-------------------------------------------WPPTGYYSL---KPT---------------------------------------------------------------------------------------------K--G----SSL----TKMKIEEE---------V----------------------------------------T-E-GTVHIGQ------LV-------T------------------------------R--------ALPYDTK----------------------------------------------------------------------------T----------------------------------N--KP---TTRSLY----GLKNP-L-------------------------------------------------VE-I-DEN---------------YIG-T------FK------------IT-KNM-E-IC--T
>GCF000235565_00438
---------KQY---------------------------------------E----------------HT----------------------------------FQQDV--------EGEG--------------------------------------FAM--VR-HSVN-----------AE------------------------------------------------------------------------------------------------------------------------------------------------------------------------------------------------------------------------------------------------------------------------------------------------------------------------------------------------------NLQ--LLNY-MHGS---G------TIDAA------------TL--------IS--SN---KSM--NEYCKQDRISHVY--------------LGD-----------K-------------Q--K-------------------AYSNNISFL-----------EQNE-M-----V--------YA----PVAMAYGT-GYYAENPI--IYNSK-LKEKTWGKNRQDGM-------------------------------------------------------------------------------------------------------------------------------------------------G----VSMHHQIE-YA-------SA--FV-KDIGV----------------------------------------DLQCRD-----------------V-------------------------------------------VGSKAGYTS---SPE---------------------------------------------------------------------------------------------D--G----YGL----ARMRIEEE---------V----------------------------------------T-E-GTVHIGE------LV-------A---------------------------------------GTGDDCK----------------------------------------------------------------------------G----------------------------------N--N--------------GWKNP-K-------------------------------------------------IE-I-DEN---------------YVG-T------FK------------IQ-KNM-E-YL--A
>GCF000014945_00655
---------VAEK------------------------------------NVT----------------FN----------------------------------FEQDV--------QGSG--------------------------------------YFM--TY-RYAK-----------AG------------------------------------------------------------------------------------------------------------------------------------------------------------------------------------------------------------------------------------------------------------------------------------------------------------------------------------------------------ALA--FKDY-VHGS---G------SIDNE------------FV--------MF--TQ---EL----------------------DKN-----THP-----------I-------------D--A--DWVD-------------EDVSCISVK-----------EDNV-M-----V--------YS----PYQFAIGA-GYYAVNPL--VFDSL-LKEKTWIKN------YR---------------------------------------------------------------------------------------------------------------------------------------------AG----TSMHHEVE-YA-------HG--ID-KELEV----------------------------------------LAKEKY-----------------F---------------------------------------------------HQYDPVY---------------------------------------------------------------------------------------------E--G----VGY----TQMKINEH------------------------V-------------------------D-N-GKVHFGV------LQ-------A------------------------------S---SDYTANA-----T-------------------------------A--PAYPG----TA-----L------------------------T----------------------------------G---S---ALSDIR----AYKNP-A-------------------------------------------------IE-I-DED---------------YFG-T------YD------------IT-KNM-T-LN--V
>GCA013178225_01195
---------KVET------------------------------------NTT----------------FN----------------------------------FEQSV--------QGNG--------------------------------------FFM--TY-MYAK-----------AG------------------------------------------------------------------------------------------------------------------------------------------------------------------------------------------------------------------------------------------------------------------------------------------------------------------------------------------------------NLA--MKNY-AHGS---G------SIDNE------------MI--------LV--TQ---EL----------------------NRT-----THP-----------Y-------------D--A--DWND-------------FDQNCIQFK-----------EDVS-M-----V--------YA----PMRIAVGT-GYYAANPV--DYSSL-LKEKTWVKN------YR---------------------------------------------------------------------------------------------------------------------------------------------AA----TSMHHEVE-YA-------HA--LD-KELEL----------------------------------------VAKDKF-----------------N---------------------------------------------------YTYDPVW---------------------------------------------------------------------------------------------E--G----IGY----TQMKIVED------------------------V-------------------------T-D-GKAHIGV------LQ-------G-----------------------------------DFSNSQ-----D-------------------------------N-------------------------------------------T----------------------------------G---S---DLMDWKPSHTAWKNP-A-------------------------------------------------IE-I-DED---------------YWG-T------YH------------IE-KNM-T-LE--V
>GCF000235565_00203
------------R------------------------------------NVT----------------FD----------------------------------FDQSV--------QGSG--------------------------------------YFM--TY-RYIQLDSPGTDWGPNAG------------------------------------------------------------------------------------------------------------------------------------------------------------------------------------------------------------------------------------------------------------------------------------------------------------------------------------------------------QKGPMYKDY-AHGS---G------TIDNE------------IT--------IC--AE---EI----------------------EY------TRP-----------V-------------G--CYREW---------------EAYSCISAR-----------EDNS-M-----V--------YS----PMTMSYGN-GYYAKNPI--RYDSL-LKEKTVIKN------YR---------------------------------------------------------------------------------------------------------------------------------------------PA----TMMHHQVE-YA-------KA--ID-KEIDI----------------------------------------IVKDKQ-----------------Y---------------------------------------------------VYEDPVY---------------------------------------------------------------------------------------------Q--G----VGY----TTMRINED------------------------V-------------------------T-D-GMVDIGV------LQ-------G------------------------------E------PASM-----E-------------------------------H--PGY-------------------------------------------------------------------------------------WYPATSKWVKP-M-------------------------------------------------IE-I-DEH---------------YVG-T------FH------------IE-KNM-S-ID--V
>GCA013178225_02221
----------TEF------------------------------------YLV----------------YK----------------------------------MNQEV--------DGNG--------------------------------------FFS--SF-QDVT-----------AG------------------------------------------------------------------------------------------------------------------------------------------------------------------------------------------------------------------------------------------------------------------------------------------------------------------------------------------------------HLN--LVSR-AHGS---G------SYRGD------------AL--------VK--SR---------------------------AEC-----DED-----------T-------------G-----RAYE-------------STDSNITYI-----------QSAD-Y-----A--------YS----PRSFRFGK-SFILGN-----FDSR-GAEKVCLRN------YG---------------------------------------------------------------------------------------------------------------------------------------------SN----VSISSLFD-SL-------DS--IS-KDISL----------------------------------------SLAWTD-----------------L---------------------------------------------------EDDDSAT----------------------------------P----------------------------------------------YSAFSYSD----E--K----TSK----TKFNLDAA------------------------F-------------------------T---GRGHIRV------QE-------L------------------------------N------RVPQ-----E-------------------------------A--KTL------------------------------------------------------------------------------------------------------------------------------------------------------V-DED---------------YFG-T------YS------------IS-KRI-S-HD--F
>GCA013178225_02222
----------TEA------------------------------------YYV----------------YK----------------------------------MEQKV--------DGNG--------------------------------------FFS--AY-KNVT-----------AG------------------------------------------------------------------------------------------------------------------------------------------------------------------------------------------------------------------------------------------------------------------------------------------------------------------------------------------------------SLN--LGNL-AHGS---G------SYSDE------------SL--------LE--SR---NL----------------------AIN-----DSR-----------Y-------------T-----EAVL-------------TSDSEITYN-----------ESVD-Y-----A--------YS----PRSFYFGK-SFRSDA-----FDSK-GMEMVCLKN------YG---------------------------------------------------------------------------------------------------------------------------------------------SN----ISINSRFD-SL-------ET--LS-KDITS----------------------------------------SLYWKS-----------------V---------------------------------------------------TSDDIIN----------------------------------P----------------------------------------------FGEFSRSR----E--M----IGK----SRFSLDAA------------------------F-------------------------T---GRGHLGV------LE-------L------------------------------N------GSLH-----D-------------------------------V--KTF------------------------------------------------------------------------------------------------------------------------------------------------------I-DED---------------YLG-T------YS------------IS-KRI-T-HD--F
>GCA013178225_00423
------------------------------------------------------------------------------------------------------------V--------AGLA--------------------------------------IFV--PS-EAAS-----------AG------------------------------------------------------------------------------------------------------------------------------------------------------------------------------------------------------------------------------------------------------------------------------------------------------------------------------------------------------E------------S---R------TVQDG------------IN--------LS--FN---NL----------------------SFN-----N-----------------------------------------------------STIYYG-----------ASSN-I-----S--------TE----PVILAAGN-GYYASHPI--SYSSQ-IGSETSIEN------AQ---------------------------------------------------------------------------------------------------------------------------------------------AA----ASLQQEIN-YA-------HG--IN-GEVEL----------------------------------------KAMESS-----------------F---------------------------------------------------RAGGHFI---------------------------------------------------------------------------------------------Q--Q----SNT----ASMRINED------------------------V-------------------------T-E-GHVHIGV------LQ-------G------------------------------Q---A--GGQS-----D-------------------------------M--RTS-----------------------------------------------------------------------------S---SIM-----APAWKSP-S-------------------------------------------------LE-M-EQD---------------YFG-T------YH------------IE-MNM-S-IN--M
>GCF000235565_00001@601-796
-----------EY------------------------------------GSG----------------VS----------------------------------SEKAA--------SGAG--------------------------------------LVV--VD-KRLG--------------------------------------------------------------------------------------------------------------------------------------------------------------------------------------------------------------------------------------------------------------------------------------------------------------------------------------------------------------------------DS-QRSYES-G------TGSYD------------SE--------EL--IE---TY-------------------------------------------------------------------------------------TSYIA-----------KDIS-L-----V--------HA----P---MNQS-FTDDFSFV--GASMK-WKEGMYSKV------E----------------------------------------------------------------------------------------------------------------------------------------------NT----SYIGEEYT-SI-------TE--LD-KETVA----------------------------------------RG---------------------------------------------------------------------------------------------------------------------------------------------------------------------------------------L----NDMATDAD--------------------------------------------------F-S-GRARYRV------VL-------E-----------------------------------------------------------------------------------------------------------------------------------------------------------------------------------D-E-------------------------------------------------VD-F-DEE---------------YEG-D------YS------------VE-RRV-I-FT--G
>GCF000235565_00687@16671868
-----------EY------------------------------------GKG----------------VS----------------------------------YEKAA--------SGGG--------------------------------------LVV--GD-RRIG--------------------------------------------------------------------------------------------------------------------------------------------------------------------------------------------------------------------------------------------------------------------------------------------------------------------------------------------------------------------------GS-QRSYES-G------SGAYD------------SE--------EV--IE---TY-------------------------------------------------------------------------------------TNYIA-----------KDIS-L-----V--------YA----P---TTTR-LTDDV-WI--NSSMK-WKEGLYSRV------P----------------------------------------------------------------------------------------------------------------------------------------------AR----SYIGEEYT-GV-------TE--LD-KETVA----------------------------------------RG---------------------------------------------------------------------------------------------------------------------------------------------------------------------------------------L----NEMETSAD--------------------------------------------------F-S-GQARYRA------VF-------A-----------------------------------------------------------------------------------------------------------------------------------------------------------------------------------D-PN----------------------------DTK--------------RPFVE-F-DEV---------------YAG-D------YS------------IE-RRV-L-LK--G
>GCF000235565_01557@40914291
-----------EY------------------------------------GKG----------------VS----------------------------------YEKAA--------SGGG--------------------------------------LVV--GD-RRIG--------------------------------------------------------------------------------------------------------------------------------------------------------------------------------------------------------------------------------------------------------------------------------------------------------------------------------------------------------------------------GS-QRSYES-G------SGAYD------------SE--------EV--IE---TY-------------------------------------------------------------------------------------TNYIA-----------KDIS-L-----V--------YA----P---TTTR-LTDDV-WI--NSSMK-WKEGLYSRV------P----------------------------------------------------------------------------------------------------------------------------------------------AR----SYIGEEYT-GV-------TE--LD-KETVA----------------------------------------RG---------------------------------------------------------------------------------------------------------------------------------------------------------------------------------------L----NEMETSAD--------------------------------------------------F-S-GQARYRA------VF-------A-----------------------------------------------------------------------------------------------------------------------------------------------------------------------------------D-PN----------------------------DTK--------------RPFVE-F-DEV---------------YAG-D------YS------------IE-RRV-L-LT--G
>GCF000235565_01189@9461140
-----------EY------------------------------------GSG----------------VS----------------------------------SDRSA--------SGTG--------------------------------------FVV--VD-KRIG--------------------------------------------------------------------------------------------------------------------------------------------------------------------------------------------------------------------------------------------------------------------------------------------------------------------------------------------------------------------------ES-QRSYES-G------TGFYE------------SE--------ET--IR---TY-------------------------------------------------------------------------------------TNYVA-----------KDLS-L-----V--------YS----P---ENQT-LIDDL-SI--NRSMR-WKEGMWSRV------R----------------------------------------------------------------------------------------------------------------------------------------------NE----SLIGEEYT-SI-------TR--LD-KETVA----------------------------------------RC---------------------------------------------------------------------------------------------------------------------------------------------------------------------------------------L----NEMETEAS--------------------------------------------------F-S-GQGRYRT------VF-------I-----------------------------------------------------------------------------------------------------------------------------------------------------------------------------------D-R-------------------------------------------------VD-L-DEL---------------YAG-D------YS------------IR-RKV-L-LE--G
>GCF000235565_02402@710945
---------VDEY------------------------------------GSG----------------VK----------------------------------SERAA--------SGTG--------------------------------------IVA--VD-KRVG--------------------------------------------------------------------------------------------------------------------------------------------------------------------------------------------------------------------------------------------------------------------------------------------------------------------------------------------------------------------------ET-QRSFEH-G------SGTYE------------AD--------EL--IE---TY-------------------------------------------------------------------------------------TSYIA-----------KNIY-V-----S--------YE----P---L----------GP--GSSL--WKEGIASKK------P----------------------------------------------------------------------------------------------------------------------------------------------GI----SLLSEEYS-QI-------AE--LE-KDSIA----------------------------------------RG---------------------------------------------------------------------------------------------------------------------------------------------------------------------------------------L----NELETTAA--------------------------------------------------F-S-GTARYRV------LY-------S-----------------------------------------------------------------------------------------------------------------------------------------------------------------------------------N-RTRDPGANASAAPCAAGGACGPCAPCSD-GTANGTADASCDAKAFRHRPEID-I-DEI---------------YSG-D------YR------------VE-RRV-M-IS--G
>GCF000235565_00606@13801590
---------VDEY------------------------------------GRG----------------VS----------------------------------YEKSA--------SGSG--------------------------------------LVV--GD-RRVG--------------------------------------------------------------------------------------------------------------------------------------------------------------------------------------------------------------------------------------------------------------------------------------------------------------------------------------------------------------------------SS-QRSYEA-G------AGSYE------------SE--------EI--IE---TG-------------------------------------------------------------------------------------TNYIA-----------KDIN-V-----T--------SA----P---ASLN-LTNST-NI--NAAMR-WKEGIYSRA------E----------------------------------------------------------------------------------------------------------------------------------------------GV----SYIGEEYY-SI-------DR--LE-REATF----------------------------------------RG---------------------------------------------------------------------------------------------------------------------------------------------------------------------------------------L----NDLSSEAD--------------------------------------------------F-S-GAARYRV------VV-------A-----------------------------------------------------------------------------------------------------------------------------------------------------------------------------------N-RSKGAG--------------------SE-GEGD--------------LPLID-Y-DEV---------------YSG-D------YS------------VA-RKI-V-LS--G
>GCF000235565_01477@341545
---------VDEY------------------------------------GSS----------------VT----------------------------------SDKYV--------SGTG--------------------------------------RVA--VN-KGIG--------------------------------------------------------------------------------------------------------------------------------------------------------------------------------------------------------------------------------------------------------------------------------------------------------------------------------------------------------------------------SN-QSSYES-G------TGTYD------------SE--------EM--IR---TY-------------------------------------------------------------------------------------TNYIS-----------KDIS-L-----V--------HA----P---MSQS-LTDDV-SI--ESSMR-WKEGMYSRS------P----------------------------------------------------------------------------------------------------------------------------------------------GG----SYIGEEYT-SA-------DY--LY-KSAVA----------------------------------------AG---------------------------------------------------------------------------------------------------------------------------------------------------------------------------------------L----NNTETIAN--------------------------------------------------F-S-GRARYRA------IL-------R-----------------------------------------------------------------------------------------------------------------------------------------------------------------------------------D-S-------------------------------------------------LD-F-DEL---------------YEG-N------HL------------IE-RRINL-YV--S
>GCF000235565_01986@147338
-----------DY------------------------------------GSS----------------IA----------------------------------SERSV--------SGRG--------------------------------------YVA--VD-KKVG--------------------------------------------------------------------------------------------------------------------------------------------------------------------------------------------------------------------------------------------------------------------------------------------------------------------------------------------------------------------------DH-LRTHEA-G------TGSYA------------SE--------ER--ID---AY-------------------------------------------------------------------------------------TSYIS-----------KAVS-L-----S--------SE----P---TPFGALGISA-----NLSIP-WREGIYSRN------E----------------------------------------------------------------------------------------------------------------------------------------------GK----SYIGEEYS-GL-------TS--LD-KTTIV----------------------------------------RG---------------------------------------------------------------------------------------------------------------------------------------------------------------------------------------L----GEMETEAN--------------------------------------------------F-S-GTARYRL------IS-----------------------------------------------------------------------------------------------------------------------------------------------------------------------------------------------------------------------SE---------------------ELE-M-DES---------------YRG-D------YS------------IS-RNV-A-LQ--Q
>GCF000235565_01440@13771600
------------YQ----------VV----------------------NGSS----------------IK----------------------------------YEKSA--------SGTG--------------------------------------SVS--AD-KRIG--------------------------------------------------------------------------------------------------------------------------------------------------------------------------------------------------------------------------------------------------------------------------------------------------------------------------------------------------------------------------DQ-QRSYES-G------SGAYD------------SD--------EI--LE---AA-------------------------------------------------------------------------------------TDYMA-----------KDIN-L-----A--------HQ----P---TSLD-LGGSL-FF--NSSAK-WKEGIWSKN------E----------------------------------------------------------------------------------------------------------------------------------------------SENR-TTFIGEEFS-SL-------DR--LD-KETVA----------------------------------------RG---------------------------------------------------------------------------------------------------------------------------------------------------------------------------------------L----GDVATEAE--------------------------------------------------F-S-GMGRFRA------IS-------I-----------------------------------------------------------------------------------------------------------------------------------------------------------------------------------D-T-----------------RVNELEKDSENETGNGTALG-------RRKVEMD-I-DDL---------------YSG-D------YS------------IA-RRV-V-FA--G
>GCA013178225_02936@10881302
---------SESY------------LG-----------RILVSLSVQEQGQS----------------LH----------------------------------WSRSA--------SGWG--------------------------------------LVA--AD-RKIG--------------------------------------------------------------------------------------------------------------------------------------------------------------------------------------------------------------------------------------------------------------------------------------------------------------------------------------------------------------------------TA-QGSSEA-G------AGIYS------------SS--------EQ--IR---TE-------------------------------------------------------------------------------------TSYMS-----------KELE-L-----A--------SR----P---VS---LGPPFPQL--GKGMD-WREEMWSQS------K----------------------------------------------------------------------------------------------------------------------------------------------D-----SYVGEAYS-TV-------ER--LR-KKTVF----------------------------------------GG---------------------------------------------------------------------------------------------------------------------------------------------------------------------------------------L----NEMESDSE--------------------------------------------------F-S-GKSSFRA-------------------------------------------------------------------------------------------------------------------------------------------------------------------------------------------------------------------------------SSGGKENQS---------------TE-V-DQV---------------LAG-D------YH------------VK-RKI-L-LK--G
>GCA013178225_02245@8201022
--------------------------------------RF-----LDSYGRG----------------MK----------------------------------YGRES--------SGQGFSSWEEEISGSAD-------GRISSL---------------------------------------------------------------------------------------------------------------------------------------------------------------------------------------------------------------------------------------------------------------------------------------------------------------------------------------------------------------------------------------------------------GH-G------SGSFSFYEAGSNEPSLFEN--------MT--LDH-SAF-------------------------------------------------------------------------------------NQSLG------------SLA-A-----S--------YS--------------------------SK-WSHALAVQD------A----------------------------------------------------------------------------------------------------------------------------------------------ARSR---EMGVDVR-YA-------DF--LR-HESMA----------------------------------------DS--------------------------------------------------------------------------------------------------------------------------------------------------------------------------------------------STLSWSGS--------------------------------------------------F-A-GQGSIES------SV-------S-----------------------------------------------------------------------------------------------------------------------------------------------------------------------------------D-SSLPQH--------------------------------------------VE-L-DQS---------------FRG-Q------YR------------MD-LAM-S-LH--D
>GCA013178225_02245@582833
-----------EY------------LGA-DPSPSLVQGRLLV-WDLGTLGPGAQGSIDLRARIKEQPEMV----------------------------------YREEKR------ISGLGIVSSSQKLSTSRDPPVVVNYANITALCNESEVKDSSTAEVI--LE-DAAG--------------------------------------------------------------------------------------------------------------------------------------------------------------------------------------------------------------------------------------------------------------------------------------------------------------------------------------------------------------------------TE-LQAAEH-G------SGRIK------------RE--------QT--LD----F-------------------------------------------------------------------------------------HSGLGLI-A-----VEDRLS-A-----S--------YS----P---ADEA-------VA--SLGQP-WGWRLSAEN------R----------------------------------------------------------------------------------------------------------------------------------------------FRDEGLHESGQYLR-QM-------EV--ER-SLLMD----------------------------------------RN--------------------------------------------------------------------------------------------------------------------------------------------------------------------------------------------QTTYFCQD--------------------------------------------------R-I-SGGKMEW------EF-------S-------------------------------------------------------------------------------------------------------------------------------------------------------------------------------------SARGGA--------------------------------------------TR-I-YQS---------------YAG-D------VS------------GN------------
>GCA013178225_02936@8571107
---------EQVYSWPSQTAPGIWHIGSLEPGEC---ARIELVVRVPRTDVA----------------FS----------------------------------SRQGV--------SGTGFANVFQDFRTAEEPYLLTNRVYVSSD-EGPMLSDSEKVLIV--GD-AGTG--------------------------------------------------------------------------------------------------------------------------------------------------------------------------------------------------------------------------------------------------------------------------------------------------------------------------------------------------------------------------LS-IRDHGS-G------SCAFQ------------EN--------LR--FL---SA-------------------------------------------------------------------------------------NKSIAW---------DQNMS-A-----A--------FE----P---VGFP-VPGME-AM--EITSP-WARSVRAEN------G----------------------------------------------------------------------------------------------------------------------------------------------VTG---IYLRDAVR-YA-------SR--L------------------------------------------------------------------------------------------------------------------------------------------------------------------------------------------------------------------------------------------------------------------------------------------------------------KAGSRV------FL-------D-----------------------------------------------------------------------------------------------------------------------------------------------------------------------------------Q-NG------------------------SE----------------------ID-L-ISD---------------LEG-Q------SQ------------LQ-LRK----K--S
>GCF000235565_02178
---------SA--------------------------------------NMT----------------LD----------------------------------LSGSV--------EGDIAPISVTP--------------------AGRVLSP----YYS--AS-STFD-----------VN------------------------------------------------------------------------------------------------------------------------------------------------------------------------------------------------------------------------------------------------------------------------------------------------------------------------------------------------------EVR--LKER-TAALE--G------TYSSE------------EA--------IY--LR---ASA--QA-------AVNR--SYFKPAG-----SDV-----------W-------------T--I--TLEE-------------NWPVRLNSS-----------KTVD-Y-----A--------G---------------------------KM-INDRDSAGN------N-----------------------------------------------------------------------------------------------------------------------------------------------G----DSVGSSFL-YN-------TE--LS-KERNV----------------------------------------ALRLER------------------------------------------------------------------------LNATVIATNDTIISAEV--------------------------------------------------------------------------------F--P----TRS----TVYDLASH--------------------------------------------------S-T-GIADLRY------RQ-------V------------------------------D---V------------------------------------------------------------------------------------------------------------------------------------R----------GD-LI------------------------------------------------NL-G-EER---------------YSG-I------YD------------IT-RKV-K-ME--L
>GCF000235565_02176
---------SA--------------------------------------NMT----------------LD----------------------------------LSGSV--------EGDIAPISVTP--------------------AGRVLSP----YYS--AS-STFD-----------VN------------------------------------------------------------------------------------------------------------------------------------------------------------------------------------------------------------------------------------------------------------------------------------------------------------------------------------------------------DVR--LKER-TAALE--G------TYSSE------------EA--------IY--LQ---AWA--KA-------AVNR--TYFKPAG-----SDV-----------W-------------T--I--TLEE-------------NWPVRLNSS-----------KTVD-Y-----A--------G---------------------------KM-INDRDSAGN------N-----------------------------------------------------------------------------------------------------------------------------------------------G----DSVGSSFL-YN-------TE--LS-KERNV----------------------------------------ALRLDR------------------------------------------------------------------------LNATVIATNDTIISAEV--------------------------------------------------------------------------------F--P----TRS----TVYDIASH--------------------------------------------------S-T-GIADLRY------RQ-------V------------------------------D---V------------------------------------------------------------------------------------------------------------------------------------R----------GD-LI------------------------------------------------NL-G-EER---------------YSG-T------YD------------IT-RRV-Q-ME--L
>GCA013178225_01503
---------SA--------------------------------------NLS----------------FS----------------------------------YEQSV--------KGQISAVDFR----------------------GRSLSP----FHS--YY-QDLD-----------VN------------------------------------------------------------------------------------------------------------------------------------------------------------------------------------------------------------------------------------------------------------------------------------------------------------------------------------------------------QVR--IKER-TAATQ--G------TFSSE------------EQ--------LR--LD---SRV--NN-------AVNA--SWEKPAG-----SDL-----------W-------------T--I--DFYE-------------KWPVEMFYS-----------KSMS-Y-----S--------G---------------------------RG-INNLDSVGN------N-----------------------------------------------------------------------------------------------------------------------------------------------L----DFVASSFL-YN-------QE--FN-KERLL----------------------------------------NMSLKR------------------------------------------------------------------------MNATVLATDEAIASSQI--------------------------------------------------------------------------------R--A----TRD----TEYRLDAH--------------------------------------------------S-T-GIAGFKY------RQ-------V------------------------------D---P------------------------------------------------------------------------------------------------------------------------------------E----------GE-TV------------------------------------------------NA-G-DER---------------FVG-V------YD------------IS-KKV-R-MS--S
>GCA013178225_01544
---------SS--------------------------------------NLS----------------FS----------------------------------CEQSV--------KGQISAVDFR----------------------GRSLPP----FHS--YY-KDVE-----------MN------------------------------------------------------------------------------------------------------------------------------------------------------------------------------------------------------------------------------------------------------------------------------------------------------------------------------------------------------QVR--IKER-TAAQE--G------SFSSQ------------EM--------FN--LK---SSI--NN-------SVNA--TWEKPAG-----SNL-----------W-------------K--V--DYYE-------------KWPVDMHYS-----------KSMS-Y-----S--------G---------------------------LG-INDRQFVGN------N-----------------------------------------------------------------------------------------------------------------------------------------------W----DFIGSGIL-YS-------KE--FS-KEQTL----------------------------------------NMSLKR------------------------------------------------------------------------LNATVLATDQAIELAEI--------------------------------------------------------------------------------K--A----TRD----TEYKLEEH--------------------------------------------------S-T-GIADFKY------RQ-------V------------------------------A---A------------------------------------------------------------------------------------------------------------------------------------N----------GE-VL------------------------------------------------NA-G-DER---------------FVG-A------YD------------IS-KNI-Y-MA--S
>GCA025966525_01068_48-272
---------RSTI------------------------------------PGT----------------LE----------------------------------IEGDV--------NVTG--------------------------------------TVI--RD-SSFN-----------NF-----------------------------------------------------------------------------------------------------------------------------------------------------------------------------------------------------------------------------------------------------------------------------------------------------------------------------------------------------AGLS--ADER-TLALHG-R------MISSE------------KT--------LV--VS---KGGPVV--------ITRE--IEGKNES-----ANI-----------T-------------I-------SE-------------AWPTLLSTT-----------KAVG-Y-----L--------G---------------------------TQ-ISTEERYEN------N-----------------------------------------------------------------------------------------------------------------------------------------------G----EAISTSF--VA-------NR--LV-KVSRY----------------------------------------DANILG-----------------M---------------------------------------------------K-----VSAEVQPGYVKETV--------------------------------------------------------------------------------A--L----NKS----TYYELMST--------------------------------------------------C-I-GKAYVGY------KS-------G------------------------------E---G-----------------------------------------------------------------------------------------------------------------------------------------------ST-K-------------------------------------------------AR-S-SEY---------------YFG-T------SR------------IE-KTI-K-SE--T
>GCA025966515_01122_50275
---------RSTI------------------------------------PGT----------------LE----------------------------------IEGDV--------NVTG--------------------------------------TVI--RD-SSFN-----------NF-----------------------------------------------------------------------------------------------------------------------------------------------------------------------------------------------------------------------------------------------------------------------------------------------------------------------------------------------------AGLS--ADER-TLALPG-R------MTSSE------------KS--------LI--VS---KGGPVI--------ITRK--VEGKNES-----ANI-----------T-------------I-------SE-------------AWPTLLSTS-----------KTIG-Y-----L--------G---------------------------TQ-ISTEERYEN------N-----------------------------------------------------------------------------------------------------------------------------------------------G----EVISTSF--VA-------KE--LA-KASRY----------------------------------------DANILG-----------------M---------------------------------------------------K-----VSAEVQPGYVKETV--------------------------------------------------------------------------------A--L----NKS----THYKLFSV--------------------------------------------------C-IAGKAYVGY------KS-------G------------------------------E---G-----------------------------------------------------------------------------------------------------------------------------------------------ST-K-------------------------------------------------AR-S-SEY---------------YFG-T------SK------------IE-KSI-K-AE--T
>GCA013139985_00381_38-260
---------DRTKL-----------------------------------PVS----------------FD----------------------------------MSGTV--------SGNG--------------------------------------TMI--LK-HGID-----------LA------------------------------------------------------------------------------------------------------------------------------------------------------------------------------------------------------------------------------------------------------------------------------------------------------------------------------------------------------GVR--KKDL-IRTQP--G------EVTIS------------ES--------LD--LK---STTDH---------VNIT--ATVQEDN-----ATM-----------N-------------I-------TE-------------AWPTSLIDE-----------TELS-Y-----S--------G---------------------------KG-ISSWEIYGN------N-----------------------------------------------------------------------------------------------------------------------------------------------N----DVICSRF--RA-------TK--FE-KVSKC----------------------------------------NATVLK-----------------M---------------------------------------------------I-----FSAVVTPETVTEIQ--------------------------------------------------------------------------------G--V----VTG----TDYNLKAT--------------------------------------------------S-D-KFSHLDY------KH-------E------------------------------V---K----------------------------------------------------------------------------------------------------------------------------------------------DKT-S-------------------------------------------------IM-G-SES---------------YFG-N------YS------------IV-TAI-K-MA--A
>GCF000014945_00086
---------NDTL--------------------------------------M----------------FS----------------------------------MEQSI--------NGHGY------------------------------------FSGY--KY-AKLD-----------GE-----------------------------------------------------------------------------------------------------------------------------------------------------------------------------------------------------------------------------------------------------------------------------------------------------------------------------------------------------LGDD--ALEI-RGRYHGSG------SIDLE------------GT--------FE--AM---NCTDQ---------SGVD--VSFDPES-----TEI-----------H-------------R-------S-----------------ISMRDS-----------GDLS-Y-----SPEVLTVGRG---------------------------FY-LSKPIRYSS---MIAE-----------------------------------------------------------------------------------------------------------------------------------------------A----DLLKNRA--SG-------TS--MS-HVTDY-----------------------------------------AHALS-----------------K---------------------------------------------------D-----IELFVMAEALEEDP--------------------------------------------------------------------------------S--T----CTM----NVSEKISS------------------------------------------------------GRVHIGALQLPTNRS-------G------------------------------P---G----------------------------------------------------------------------------------------------------------------------------------------------LAA-P-------------------------------------------------LM-EIDEY---------------YIG-D------FQ------------IQ-KGL-S-VS---
>GCF000014945_01066
-------------------------------------------------GN-----------------RT----------------------------------LTQHS--------YLFV--------------------------------------NGY--MD-ETKI-----------YE---------------------------------------------------------------------------------------------------------------------------------------------------------------------------------------------------------------------------------------------------------------------------------------------------------------------------------TDYGFKG---------------QK--LVVG-TRGS---G------TVSRR------------QT--------ID--FW------------------SSN--TSDE------------------------------------------------------------SEMYFNEW-----------GYFEYH-----P--------YS--EGP--------------------SESDLKNALCAKN------YD---------------------------------------------------------------------------------------------------------------------------------------------VG----SVVSESYS-SI-------KD--LV-KDTTI----------------------------------------YQSE------------------------------------------------------------------------------------------------------------------------------------------------------------------------------------NV----SLYQINSY--------------------------------------------------L-H-GTARIGA------RF-------V------------------------------N---K---T--------------------------------------------------------------------------------------------------------------------------------D----------KT-TN------------------------------------------------ML-M-GGL---------------YIG-E------VN------------IR-EEI-E-VG--E
>GCA013178225_00195
---------------------------------------------------------------------N----------------------------------LTEHS--------WIYN--------------------------------------QGY--MD-DMRI-----------YQ---------------------------------------------------------------------------------------------------------------------------------------------------------------------------------------------------------------------------------------------------------------------------------------------------------------------------------TDYGFKG---------------QK--LVTG-TRGS---G------TVSR--------------T--------IDARVY------------------GGF--EAGY------------------------------------------------------------DQLSVREW-----------GVFQYK-----P--------YS--PSL--------------------TQSDLKNALCAKN------YE---------------------------------------------------------------------------------------------------------------------------------------------VG----SVMSESYS-EI-------RD--LV-KDTTT----------------------------------------IQDD------------------------------------------------------------------------------------------------------------------------------------------------------------------------------------SV----SVYEIHSE--------------------------------------------------I-T-GTAKIGS------RV-------Q------------------------------R---K---S--------------------------------------------------------------------------------------------------------------------------------T----------SV-PA------------------------------------------------YV-M-GGT---------------YMG-Y------TN------------MY-IDL-E-TG--D
>GCF000235565_00086
---------SSDWR-----------------------------------IS-----------------KD----------------------------------VTEHS--------YVHL--------------------------------------SGY--ID-EMKV-----------YQ---------------------------------------------------------------------------------------------------------------------------------------------------------------------------------------------------------------------------------------------------------------------------------------------------------------------------------TDRGFHG---------------QK--LVVG-TRGS---G------MIDRR------------QT--------AY--VY--------------------------D------------------------------------------------------------DEMYFNEW-----------GTFDHR-----S--------VQ--DGT--------------------GESDLRNALCAKN------YR---------------------------------------------------------------------------------------------------------------------------------------------LG----TVISESYT-NL-------DY--LI-KDTTI----------------------------------------FQSD------------------------------------------------------------------------------------------------------------------------------------------------------------------------------------NA----SIYQVASH--------------------------------------------------G-R-GTARLGA------RV-------Q------------------------------D---G---P--------------------------------------------------------------------------------------------------------------------------------C----------RG-TA-----------------------------------------------IMT-Y-GGT---------------YIG-E------FN------------IR-QEI----G--S
>GCA013178225_02013
-------------------------------------------------TA-----------------QN----------------------------------VSEKS--------RVFV--------------------------------------VGY--MQ-DSRV-----------LQ---------------------------------------------------------------------------------------------------------------------------------------------------------------------------------------------------------------------------------------------------------------------------------------------------------------------------------TQMGYKG---------------AK--LVAG-SSGS---G------IATK--------------T--------VDTYVY------------------S----DSSM------------------------------------------------------------DELYYKTS-----------TEFDYQ-----P--------YT--PPL------------------TFTQSDLRNVLCAKN------YE---------------------------------------------------------------------------------------------------------------------------------------------VG----SVYSERYT-NL-------TD--LI-KDTYV----------------------------------------YQDD------------------------------------------------------------------------------------------------------------------------------------------------------------------------------------NV----SIYDIDSE--------------------------------------------------V-R-GMATIGS-------M-------A------------------------------R---K---S--------------------------------------------------------------------------------------------------------------------------------A----------KT-QA-----------------------------------------------SYL-M-TGT---------------YVG-Y------SD------------LR-FEI-Q-AG--D
>GCA003336485_02745_21198
-------------L-----------------------------------PG-----------------IA----------------------------------AATCN--------WFDT--------------------------------------SGYGVVD-ITRK-----------FE---------------------------------------------------------------------------------------------------------------------------------------------------------------------------------------------------------------------------------------------------------------------------------------------------------------------------------NS----G---------------LY--LIGR-VQGE---GY----YLGSQR--------------------------VY------------------M----DSNT------------------------------------------------------------TMLSSKEW-----------AHIQSK-----S-----------------------------------GNFSYGNT--GKN------YK---------------------------------------------------------------------------------------------------------------------------------------------IG----AVACESFS-DI-------QY--LD-TDTSY----------------------------------------AMDN------------------------------------------------------------------------------------------------------------------------------------------------------------------------------------NS----FSMCTNSY--------------------------------------------------I-T-GKAHFGF------AA-------V------------------------------D---P---P--------------------------------------------------------------------------------------------------------------------------------G----------GA-GA-----------------------------------------------SAG-G-GGATVY--GS------ENYWG-D------FH------------IN-NHI-VIGG--G
>GCA013178225_02067@235496
--------------------------------------------------------------------LV----------------------------------ITEFY--------DS-R--------------------------------------TIF--VS-ADPG-----------PDAGTDN-------------------------------------------VWT----------IRS-------------------------------------------------------------------------L-----------------------------------------------------------------------------------------------QP-------GEHG----------------------------------QIVVKVK-----------------------------T-------------------NK-FSCKAD--INGR-ASGT---G------FTSIK------------NI--------V---------------------------------------------------------------------------------------------------S-----------NDLE-S-----Y--------E----------------------------I-TN---TVRL------ASS--GFNAT---D------------------T--VRTAIRP---VAG-SS-------------------------T-S--FNHH-------------------------------------------------------G------------YGDFRSQ-------GW--LK-YSSSS----------------------------------------IILQ------------------------------------------------------------------------------------------------------------------------------------------------------------------------------------QA----MNASRSPVLVNPGSKTLT----------------------------------------F-C-GHLYAS-------NA-------F------------------------------L---S---PAR------------------------------------------------------------------------------------------------------------------EISYSEE---YRY----------AD-SL------------------------------------------------RL-D-TNL---------------RLS-KS--NTDLQS----------LSS-FSG---WA--E
>GCA013139985_01902_14198
-------------------------------------------------TVSA-----VR--------VY----------------------------------TDMNV--------RGVG--------------------------------------YLD--ME-TIFN-----------TRT--------------------------------------------------------------------------------------------N-----------------------------------------------------------------------------------------------------------------------------------------------------------------------------------------------------------------------------------------------------GQDGHE--VVII-SRGS---G-----EIVSES------------EM--------LE--LD-----------------------------------------------------------------------SV-------------NQELSIVSS-----------ATKS-Y-----V--------------P---ITYL-------DR--EYNRM-LSGETSARN-Y----------------------M----------------------------------------------------------------------------------------------------------------------------VG----AAVTERYY----------DT--LRIAGSMV--------------------------------------------------------------------------------------------------------------------------------------------------------------------------------------------------------------------HYGD-------RNR----SSTEIDTE-----------I--------------------------------------L---GKAHIGV-IVK--NTENH----H----------------------------------H--------------------------------------------------------------------------------------------------------------------------------------------------TL------------------------------------------------LR-V-RDD---------------FVG-E------FT------------MN-KVI-V-VE--S
>GCA003336485_01739_14198
-------------------------------------------------TVSA-----VR--------IY----------------------------------TDMTV--------RGVG--------------------------------------YLD--ME-TVFN-----------TQT--------------------------------------------------------------------------------------------N-----------------------------------------------------------------------------------------------------------------------------------------------------------------------------------------------------------------------------------------------------YQDGHK--VVIS-SRGC---G-----EIVSET------------EM--------LE--LD-----------------------------------------------------------------------SE-------------KQELSIVTS-----------ARKS-Y-----A--------------P---ITYL-------DR--DYALL-LSGETTARN-Y----------------------M----------------------------------------------------------------------------------------------------------------------------VG----AVVTEKHY----------DT--LRIAGSMV--------------------------------------------------------------------------------------------------------------------------------------------------------------------------------------------------------------------HHGS-------RNR----SATEIDTE-----------I--------------------------------------Y---GKAHIGV-IVR--NTEDY----H----------------------------------H--------------------------------------------------------------------------------------------------------------------------------------------------TL------------------------------------------------LR-V-RDD---------------FVG-E------FT------------MN-KVI-V-VE--N
>GCA003336485_01745_2231
---------QEEE------------------------------------DDDFWMCCPGR--------FG---------DLY-----MKAGA------------EDPAIVHY-VKDVRGIG--------------------------------------YAD--CQ-SSIA-----------THP-GNR------------------------------------------------------------------------------------------------------------------------------------------------------------------------------------------------------------------------------------------------------------------------------------------------------------------------------------------------------GIES-TTSTR--G-----TAVTHRDY----------QT--------IT--MD---TNPG-------------------------------------------------------------------------------NPIFNMTSE-----------MNMS-YRNVVFSD-------GL--VTP---LVRT-----------------LSGGTSVAS-Y----------------------V----------------------------------------------------------------------------------------------------------------------------TG----SAVSEKYM-ET-------YD--IS------------------------------------------G---EFAHTG-------------------------------------------------------------------------------------------------------------------------------------------------------------------------NG-T-----------HSLTTIAN--------------------RSV---------------------------Y---GTSHFAV---------------T------------------------------I---QD-IEDH----------------------------------------------H------------------------------------------------------------------------------------------HK----------------------------------------I----------MR-V-RDE---------------YTG-S------FE------------MD-REV-EVVR--Y
>GCA013178225_02534@11231316
------------SY-----------------------------------GES----------------LE----------------------------------YTKSV--------RGQG--------------------------------------FVD--SD-KRLK-----------------------------------------------------------------------------------------------------------------------------------------------------------------------------------------------------------------------------------------------------------------------------------------------------AC-----------------------------------------------------------------QRSF-EHGS---G------YYRSD------------EI--------AQ--LS--------------------------------------------------------------------------------------SWNKDLNLA----------------Y-----AA-------TN-------------GSVGSVNL--SRSSL-WKEGMSTKD---------------------------------P----K-------------------------------------------------------------------------------------------------------------------LGTLMEEEIGYA-------TE--IH-KETEM-----------------------------------------------------------------------------------------------------------------------------------------------------------GP-------------------------------------------------------------------------SYLSILGG--------------------------------------------------F-N-GT-------MDL-KA-------T-----------------------------LE-P-E---RGQ------------------------------------------------------------------------------------------P---------------------------------------------------------------------------------------------------VS-LLEER---------------LAG-S------YQ------------MD-TAI-AFYR--N
>GCF000014945_00807@13451541
---------RFKEH-----------------------------------GEY----------------GS----------------------------------YVHSY--------LGNG--------------------------------------TLA--SD-RSYG-----------------------------------------------------------------------------------------------------------------------------------------------------------------------------------------------------------------------------------------------------------------------------------------------------AL-----------------------------------------------------------------QLH--TSGR---G------RYISE------------GM--------VS--HG--------------------------------------------------------------------------------------SMREGIR------------------------AE-------GN-------------------------SST-WRSGAWIRS---------------------------------V----R---------------------------------------------------------------------------------------------------------------------SIREEYTG---------SR--IE-KYTVL-----------------------------------------------------------------------------------------------------------------------------------------------------------GV-------------------------------------------------------------------------RGLETSVN--------------------------------------------------F-S-GMAVTDTHLMD----------------------------------------------------------------------------------------------------------------------------------------------------------------------------------------------------------------------------------------------------T-YLSDI---------------YIG-N------YT------------MR-RSI-HLPV--S
>GCA013178225_02368@209452
-------------------------------------------------QVG----------------VG--------------------GD------------YICSV--------TGEG---------------------------GGRP-------YINFDED-SSVV--------GQGFSV----------------------------------------------------------------------------------------------------------------------------------------------------------------------CRC------------------------------------------------------------IYENPAGE-----------------------------------------FPDR------S---------------------------------------------------------TKVY-QKGS---G------NYSTD------------KI--------VR-------------------------------------------------------------------QR---------------------PSKIDVSES-----------TEMK-Y-----N--------------PTT------FQANARAL--NYASK-YEDSLVLKN-Y----QTA--------------------------------------------------------------------------------------------------------------------------------------------------SQFREAYR-QL-------DY--IK-RETSY-------------NN----------------------------------------------------------------------------------------------------S---------------------------------------------------------------------------------------------------DK-------------INFSLESD--------------------------------------------------F-K-GIAELHE------RTLN-----Q----------------------------------EDVWSGN---------------------------------------------------------------------------------------------------------------------------RKAE-------------------------P-------------------------------------IE-ESYET---------------YIG-S------FR-----------IVR-RGVIPILN--T
>GCA013178225_02328
---Y-----KITEL----------DTGW---------------------TTG----------------LRQS--------------------------------LNASVDV--SGEAIGEG------------------KYYR----------------YTQ--MDFNDVR------------------------------------------------------------------------------------------------------------------------------------------------------------------------------------------------------------------------------------------------------------------------------------------------------------------------------------------------------------------------MAER-ISAAN--G------TMDTA------------ER--------IR--LKAEASGTV--------------------------------------------------------------ELVAVKN----------PGDQNYTLT----------------V---NETW-------------PV-------AMAAARRM--DYIGRGISDRESFGN--------------------------------------N-------------------------------------------------------------------------------------------------------------------LDYVGASFY-GA-------TD--LK-KERTC----------------------------------------YLELTNV-------------WFEAFMNNT----------------------------------------------T------------------------------------------------------------KV----------------------------------LYYDH----FRPNKT---TEYSLTSR--------------------------------------------------S-S-GLAVLSF---------------K----------------------------------Q--FKDR--------------------------------------------------------------------------------------------------------------------------------------------A-----------P-------------------------------------VN-EGEER---------------YSG-N------FS------------LS-RKI---FL--A
>GCF000235565_01910
-----------PA-------------------------------------------------------FQ---------DGF----------------------VTGYLT------VSGEG-------------------------------------------QT-EIVS-----------SNQ---------------------------------------------------------------------------------------------------------------------------------------------------------------------------------------------------------------------------------------------------------------------------------------------------------------D----------------------------------RWKGFT--NTEV-LFGK---G------SIEYF------------------------------STGSL-------------------------------------------------------------------------------NQSSGFSQT----------DRKIE-F--------------------P--------------------DGL-LVNVQHFDS------SRV-----------------------------------------------------------------------------------------------------------------------------------------FHGTGL------------DI-------SN--INVASSYS------------------------------------G---IDRMVI---------------------------------------------------------------------S-----------------------------------------------------------------------------------------------------------PNC----TTFDVKSE--------------------------------------------------F-T-GMWDLQA--FRN-DV-------H-------R--------------------------Q----------------------------------------------------------------------------------------------------------------------------------------------------------------------------------------------------ID---TKTV--------------LDG-K------FE------------VN-KEL-T-FK--V
